# Supplementary material for: YTHDC1 Is Essential for Postnatal Liver Development and Homeostasis
Source: Adv Sci (Weinh). 2025 Jun 19;12(35):e05725. doi: 10.1002/advs.202505725 (PMC12462980; doi:10.1002/advs.202505725)
Supplement: Supplementary file 3 — Supplemental Table 1 [file ADVS-12-e05725-s005.xlsx]

## Sheet: Upregulated genes
Table S1 . Differentially regulated genes in mouse liver during postnatal development. Part 1: Upregulated genes.
gene_id	P1_1	P1_2	P1_3	P10_1	P10_2	P10_3	P20_1	P20_2	P20_3	P60_1	P60_2	P60_3	gene_name	gene_chr	gene_start	gene_end	gene_strand	gene_length	gene_biotype	gene_description	tf_family
ENSMUSG00000072889	-0.368504	-0.613407	-0.345699	-0.198292	0.0609936	-0.465784	0.990171	0.436039	0.245032	0.0708841	0.14379	0.0447765	Nfxl1	5	72513301	72559684	-	8307	protein_coding	nuclear transcription factor, X-box binding-like 1 [Source:MGI Symbol;Acc:MGI:1923646]	zf-NF-X1
ENSMUSG00000007817	-0.93497	-0.845962	-1.07562	-0.0268496	0.247983	-0.267372	0.273321	0.381489	0.821785	0.511048	0.591971	0.323175	Zmiz1	14	25459185	25666743	+	12523	protein_coding	zinc finger, MIZ-type containing 1 [Source:MGI Symbol;Acc:MGI:3040693]	zf-MIZ
ENSMUSG00000025423	-0.575349	-0.40042	-0.957993	-0.193126	0.0187467	-0.524888	0.502664	0.400408	0.364465	0.311193	0.554973	0.499325	Pias2	18	77065208	77155708	+	5433	protein_coding	protein inhibitor of activated STAT 2 [Source:MGI Symbol;Acc:MGI:1096566]	zf-MIZ
ENSMUSG00000024317	-0.317792	-0.380786	-1.02416	-0.176147	0.214319	-0.451199	0.450135	0.552427	0.0823735	0.263054	0.42659	0.36119	Rnf138	18	21001341	21028223	+	3110	protein_coding	ring finger protein 138 [Source:MGI Symbol;Acc:MGI:1929211]	zf-MIZ
ENSMUSG00000004071	-0.0713602	0.338872	0.422897	-0.46493	-0.481457	-0.761651	0.307533	0.389716	0.591951	-0.17405	0.153031	-0.250553	Cdip1	16	4750348	4790292	-	10094	protein_coding	cell death inducing Trp53 target 1 [Source:MGI Symbol;Acc:MGI:1913876]	zf-LITAF-like
ENSMUSG00000039852	-0.189593	-0.585244	-0.578216	-0.327832	-0.0589286	-0.20973	0.471175	0.449937	0.374899	0.129334	0.120767	0.403432	Rere	4	150281646	150621966	+	8528	protein_coding	arginine glutamic acid dipeptide (RE) repeats [Source:MGI Symbol;Acc:MGI:2683486]	zf-GATA
ENSMUSG00000015627	0.0108183	-0.0578222	0.569619	-0.0699592	-0.0709352	0.0855208	-0.0868525	-0.0688945	-0.105272	-0.034776	-0.0434613	-0.127985	Gata5	2	180325133	180334699	-	3277	protein_coding	GATA binding protein 5 [Source:MGI Symbol;Acc:MGI:109497]	zf-GATA
ENSMUSG00000015053	-0.0582249	0.451708	0.362395	0.124789	0.0798493	-0.0418126	-0.15498	-0.0834124	0.0300709	-0.119496	-0.357832	-0.233055	Gata2	6	88193891	88207032	+	5398	protein_coding	GATA binding protein 2 [Source:MGI Symbol;Acc:MGI:95662]	zf-GATA
ENSMUSG00000015619	-0.0207	0.154242	-0.0738938	0.0618933	0.0376081	0.210232	-0.0321073	0.0227707	0.110555	-0.143737	-0.163432	-0.163432	Gata3	2	9857078	9890034	-	3978	protein_coding	GATA binding protein 3 [Source:MGI Symbol;Acc:MGI:95663]	zf-GATA
ENSMUSG00000042390	-0.0224747	-0.31723	-0.267219	-0.416189	-0.185781	-0.482354	0.53096	0.323259	0.210283	0.1247	0.239875	0.26217	Gatad2b	3	90293178	90363407	+	11443	protein_coding	GATA zinc finger domain containing 2B [Source:MGI Symbol;Acc:MGI:2443225]	zf-GATA
ENSMUSG00000038418	-0.987609	-1.72002	-1.05373	1.38206	0.175845	0.510861	0.555408	0.20882	0.6978	-0.36681	1.03233	-0.434955	Egr1	18	34859823	34864984	+	4484	protein_coding	early growth response 1 [Source:MGI Symbol;Acc:MGI:95295]	zf-C2H2
ENSMUSG00000052751	-1.06595	-0.81727	-1.02346	0.309145	0.167739	0.30045	-0.0459165	0.00214945	0.413166	0.564359	0.813042	0.382548	Repin1	6	48593883	48599082	+	3975	protein_coding	replication initiator 1 [Source:MGI Symbol;Acc:MGI:1889817]	zf-C2H2
ENSMUSG00000031665	-1.24226	-1.42154	-1.32356	0.0940867	0.157309	-0.493016	1.18697	1.15874	0.989543	0.209517	0.223679	0.460518	Sall1	8	89027235	89044162	-	5265	protein_coding	spalt like transcription factor 1 [Source:MGI Symbol;Acc:MGI:1889585]	zf-C2H2
ENSMUSG00000029178	0.346908	0.156321	0.00800472	-0.974053	-0.849425	-1.01594	0.608263	0.682708	0.238582	0.289002	0.342532	0.167097	Klf3	5	64803388	64832901	+	11243	protein_coding	Kruppel-like factor 3 (basic) [Source:MGI Symbol;Acc:MGI:1342773]	zf-C2H2
ENSMUSG00000068551	-1.12926	-1.07098	-0.48365	0.191764	0.231438	0.442575	-0.25069	-0.135186	0.431109	0.622561	0.848881	0.301432	Zfp467	6	48427697	48445825	-	4255	protein_coding	zinc finger protein 467 [Source:MGI Symbol;Acc:MGI:1916160]	zf-C2H2
ENSMUSG00000037029	-1.44954	-1.55509	-1.37899	-0.343392	-0.0912676	-1.11185	1.09117	0.929008	0.920982	0.976517	0.728796	1.28365	Zfp146	7	30161269	30169750	-	3270	protein_coding	zinc finger protein 146 [Source:MGI Symbol;Acc:MGI:1347092]	zf-C2H2
ENSMUSG00000075304	-0.659746	-0.659746	-0.659746	0.263663	0.227575	0.170357	-0.145	0.371553	0.653892	0.0635213	0.409598	-0.0359231	Sp5	2	70474923	70477729	+	2100	protein_coding	trans-acting transcription factor 5 [Source:MGI Symbol;Acc:MGI:1927715]	zf-C2H2
ENSMUSG00000032425	0.322259	0.575026	0.751607	-0.45838	-0.776582	-0.395306	0.0668323	-0.213761	-0.208874	0.0214282	0.272685	0.0430653	Zfp949	9	88548020	88571061	+	4110	protein_coding	zinc finger protein 949 [Source:MGI Symbol;Acc:MGI:1918890]	zf-C2H2
ENSMUSG00000037465	-0.709749	-0.312609	-0.556296	0.0605792	0.529504	0.670406	0.951868	0.223101	0.757545	-1.0799	0.495889	-1.03033	Klf10	15	38291463	38300706	-	4179	protein_coding	Kruppel-like factor 10 [Source:MGI Symbol;Acc:MGI:1101353]	zf-C2H2
ENSMUSG00000029913	0.687011	0.227446	0.0951896	-0.0878205	-0.118591	-0.0709866	-0.118403	-0.11337	-0.0904592	-0.110776	-0.138623	-0.160619	Prdm5	6	65778988	65937010	+	9295	protein_coding	PR domain containing 5 [Source:MGI Symbol;Acc:MGI:1918029]	zf-C2H2
ENSMUSG00000000823	-0.521701	-0.275034	-0.567619	0.121954	0.349784	0.383185	-0.240218	-0.230066	-0.029625	0.267962	0.134345	0.607033	Zfp512b	2	181582103	181592803	-	6810	protein_coding	zinc finger protein 512B [Source:MGI Symbol;Acc:MGI:2685478]	zf-C2H2
ENSMUSG00000027547	0.168132	0.592235	0.616112	-0.175051	-0.0452338	-0.00138078	-0.192469	-0.192469	-0.192469	-0.192469	-0.192469	-0.192469	Sall4	2	168748332	168767943	-	5536	protein_coding	spalt like transcription factor 4 [Source:MGI Symbol;Acc:MGI:2139360]	zf-C2H2
ENSMUSG00000070495	-0.428829	-0.428829	-0.428829	-0.0820292	0.149444	-0.316144	-0.0563166	0.0830282	0.203035	0.132761	0.631802	0.540905	Ctcfl	2	173093609	173119525	-	3217	protein_coding	CCCTC-binding factor (zinc finger protein)-like [Source:MGI Symbol;Acc:MGI:3652571]	zf-C2H2
ENSMUSG00000042439	-0.123585	-0.166849	-0.273958	0.0958715	0.284287	0.24475	0.133487	0.132766	0.00407508	-0.0760427	-0.144985	-0.109816	Zfp532	18	65580230	65689443	+	11192	protein_coding	zinc finger protein 532 [Source:MGI Symbol;Acc:MGI:3036282]	zf-C2H2
ENSMUSG00000042063	-0.388205	-0.319964	-0.517504	0.109467	0.0038738	-0.11019	0.328275	0.473191	0.121365	0.0998961	0.0966836	0.103111	Zfp386	12	116047724	116063360	+	8753	protein_coding	zinc finger protein 386 (Kruppel-like) [Source:MGI Symbol;Acc:MGI:1930708]	zf-C2H2
ENSMUSG00000071064	0.193399	0.410406	0.394808	0.000238893	-0.0123981	-0.070776	-0.108025	-0.132416	-0.161787	-0.142369	-0.211254	-0.159827	Zfp827	8	79028437	79193766	+	8944	protein_coding	zinc finger protein 827 [Source:MGI Symbol;Acc:MGI:2444807]	zf-C2H2
ENSMUSG00000022228	-0.538305	-1.45929	-0.993	-0.25571	-0.0609193	-0.173599	0.635858	0.452057	0.417585	0.701052	0.693714	0.580558	Zscan26	13	21442180	21453730	-	4366	protein_coding	zinc finger and SCAN domain containing 26 [Source:MGI Symbol;Acc:MGI:3531417]	zf-C2H2
ENSMUSG00000078495	0.702561	0.264061	0.274535	-0.296297	-0.303864	-0.402597	0.308457	0.279771	-0.185539	-0.159301	-0.282407	-0.19938	Zfp984	4	147753974	147809788	-	2912	protein_coding	zinc finger protein 984 [Source:MGI Symbol;Acc:MGI:3651978]	zf-C2H2
ENSMUSG00000049532	-0.141316	-0.34706	-0.47279	0.13712	0.303583	0.08882	0.0413623	-0.168532	-0.0124258	0.180442	0.310893	0.0799028	Sall2	14	52311172	52328762	-	5433	protein_coding	spalt like transcription factor 2 [Source:MGI Symbol;Acc:MGI:1354373]	zf-C2H2
ENSMUSG00000037007	0.362392	0.444898	0.359339	0.00187309	-0.405628	-0.385482	-0.0495847	0.0633824	-0.229675	-0.00654601	-0.216091	0.0611224	Zfp113	5	138139702	138155744	-	6754	protein_coding	zinc finger protein 113 [Source:MGI Symbol;Acc:MGI:1929116]	zf-C2H2
ENSMUSG00000047036	-1.43975	-1.17811	-1.59475	-0.81515	-0.413328	-1.24885	0.753829	0.655291	0.279127	1.38204	1.65149	1.96817	Zfp445	9	122844529	122866006	-	7409	protein_coding	zinc finger protein 445 [Source:MGI Symbol;Acc:MGI:2143340]	zf-C2H2
ENSMUSG00000049410	-0.217279	-0.217279	-0.217279	0.232369	0.177239	0.356655	0.0376608	0.102767	0.181228	-0.0647583	-0.154045	-0.217279	Zfp683	4	134053838	134058996	+	1471	protein_coding	zinc finger protein 683 [Source:MGI Symbol;Acc:MGI:3650254]	zf-C2H2
ENSMUSG00000021366	-0.615174	-0.438219	-0.778634	-0.18424	-0.0693958	-0.316197	0.107851	0.275747	0.261341	0.3462	0.365546	1.04517	Hivep1	13	42052021	42192537	+	9294	protein_coding	human immunodeficiency virus type I enhancer binding protein 1 [Source:MGI Symbol;Acc:MGI:96100]	zf-C2H2
ENSMUSG00000037001	0.592398	0.190888	0.0776388	-0.488683	-0.377364	-0.230189	0.0962662	0.0686454	0.0398099	0.13444	0.00346254	-0.107313	Zfp39	11	58888153	58904225	-	3890	protein_coding	zinc finger protein 39 [Source:MGI Symbol;Acc:MGI:99183]	zf-C2H2
ENSMUSG00000059142	-0.24453	-0.189523	-0.271455	0.100786	0.0453315	0.0839145	0.0888394	0.264666	-0.149496	0.109301	0.138213	0.0239524	Zfp945	17	22846697	22867134	-	10173	protein_coding	zinc finger protein 945 [Source:MGI Symbol;Acc:MGI:2445132]	zf-C2H2
ENSMUSG00000071266	-0.984464	-1.2158	-0.846723	-0.431516	-0.202199	-0.756102	0.902362	0.868604	0.56073	0.555081	0.67922	0.870807	Zfp946	17	22424222	22456689	+	3504	protein_coding	zinc finger protein 946 [Source:MGI Symbol;Acc:MGI:1921399]	zf-C2H2
ENSMUSG00000046541	0.298093	0.168729	0.489593	-0.430794	-0.47488	-0.161923	-0.0519552	-0.0808375	0.115327	0.13128	0.0954377	-0.0980713	Zfp526	7	25221425	25227507	+	3380	protein_coding	zinc finger protein 526 [Source:MGI Symbol;Acc:MGI:2445181]	zf-C2H2
ENSMUSG00000004500	-0.110242	-0.511922	-0.333426	0.34328	0.185665	-0.056268	0.225798	0.0690659	-0.0906279	0.021646	0.126026	0.131006	Zfp324	7	12965838	12974236	+	4776	protein_coding	zinc finger protein 324 [Source:MGI Symbol;Acc:MGI:2444641]	zf-C2H2
ENSMUSG00000057409	-0.529993	-0.505785	-0.613693	-0.14906	0.0748583	-0.148414	0.481891	0.634098	0.160547	0.199546	0.313856	0.0821479	Zfp53	17	21488998	21510473	+	3065	protein_coding	zinc finger protein 53 [Source:MGI Symbol;Acc:MGI:99200]	zf-C2H2
ENSMUSG00000071256	0.562302	0.434782	0.559983	-0.159323	0.00125217	-0.273613	-0.119741	-0.109317	-0.132963	-0.201072	-0.369273	-0.193019	Zfp213	17	23556767	23564238	-	2686	protein_coding	zinc finger protein 213 [Source:MGI Symbol;Acc:MGI:3053094]	zf-C2H2
ENSMUSG00000054648	-1.60043	-1.53256	-1.27265	-0.928009	-0.479168	-1.13556	1.24983	1.18095	1.06142	1.00422	1.33481	1.11713	Zfp869	8	69706332	69710724	-	1590	protein_coding	zinc finger protein 869 [Source:MGI Symbol;Acc:MGI:1914119]	zf-C2H2
ENSMUSG00000087598	-0.186717	-0.209764	-0.252227	0.0467099	-0.0503451	-0.141645	0.257207	0.199648	0.0231664	0.0863212	0.0985418	0.129103	Zfp111	7	24193947	24211443	-	10160	protein_coding	zinc finger protein 111 [Source:MGI Symbol;Acc:MGI:1929114]	zf-C2H2
ENSMUSG00000051341	-0.0202933	0.394208	0.201168	-0.200214	-0.114784	-0.143839	0.0440691	0.0349732	-0.0523485	0.0618183	-0.11509	-0.0896673	Zfp52	17	21535539	21562601	+	3164	protein_coding	zinc finger protein 52 [Source:MGI Symbol;Acc:MGI:99199]	zf-C2H2
ENSMUSG00000025529	0.146889	0.0674667	0.0714035	-0.0352079	-0.0352079	-0.0182778	-0.0352079	-0.0352079	-0.0352079	-0.0210263	-0.0352079	-0.0352079	Zfp711	X	112600526	112635070	+	5535	protein_coding	zinc finger protein 711 [Source:MGI Symbol;Acc:MGI:3045342]	zf-C2H2
ENSMUSG00000060336	-0.187662	-0.229719	-0.229719	0.052868	0.0200697	-0.0112288	0.245023	0.142008	0.0608117	0.184225	0.07554	-0.122216	Zfp937	2	150218073	150240725	+	2797	protein_coding	zinc finger protein 937 [Source:MGI Symbol;Acc:MGI:3644476]	zf-C2H2
ENSMUSG00000078435	-0.281121	-0.365088	-0.451873	0.0936296	0.0350602	-0.103806	0.101739	0.184879	-0.0998164	0.170788	0.335264	0.380343	AU041133	10	82128013	82153065	+	2634	protein_coding	expressed sequence AU041133 [Source:MGI Symbol;Acc:MGI:2143755]	zf-C2H2
ENSMUSG00000078768	0.429345	0.252318	0.271813	-0.29648	-0.194849	-0.148367	0.17328	-0.241479	-0.112097	-0.0260165	0.114591	-0.222056	Zfp566	7	30077337	30090527	-	1728	protein_coding	zinc finger protein 566 [Source:MGI Symbol;Acc:MGI:1919806]	zf-C2H2
ENSMUSG00000062040	-0.377422	-0.46865	-0.26381	0.139536	0.0914667	-0.167866	-0.118903	0.272793	0.349616	0.214868	0.206918	0.121454	Zfp27	7	29893333	29906572	-	4224	protein_coding	zinc finger protein 27 [Source:MGI Symbol;Acc:MGI:99174]	zf-C2H2
ENSMUSG00000033863	-1.87125	-2.16104	-2.3009	-1.80474	-2.0025	-2.37195	1.94924	1.64405	2.33201	2.07783	2.24251	2.26675	Klf9	19	23141226	23166911	+	3263	protein_coding	Kruppel-like factor 9 [Source:MGI Symbol;Acc:MGI:1333856]	zf-C2H2
ENSMUSG00000021327	-1.21327	-1.26065	-1.38341	-0.979893	-0.936269	-1.04021	0.820035	0.854264	0.679727	1.25872	1.71932	1.48165	Zkscan3	13	21387003	21402755	-	7974	protein_coding	zinc finger with KRAB and SCAN domains 3 [Source:MGI Symbol;Acc:MGI:1919989]	zf-C2H2
ENSMUSG00000078866	-1.59587	-1.83229	-1.93688	-1.32683	-1.17147	-1.81223	1.23416	1.76189	1.09559	1.75321	1.63525	2.19548	Zfp970	2	177464733	177478129	+	2172	protein_coding	zinc finger protein 970 [Source:MGI Symbol;Acc:MGI:3652255]	zf-C2H2
ENSMUSG00000044452	-0.642523	-0.524393	-0.626843	-0.364336	-0.435474	-0.589194	0.787059	0.455189	0.352994	0.408861	0.454494	0.724166	Zfp507	7	35772343	35803003	-	8231	protein_coding	zinc finger protein 507 [Source:MGI Symbol;Acc:MGI:1916378]	zf-C2H2
ENSMUSG00000094786	-1.42091	-1.29861	-1.48618	-1.50089	-1.44752	-1.39693	1.20304	1.46229	0.813584	1.45349	1.42087	2.19776	Gm14403	2	177498215	177509763	+	1656	protein_coding	predicted gene 14403 [Source:MGI Symbol;Acc:MGI:3649813]	zf-C2H2
ENSMUSG00000051469	-0.577816	-0.947067	-0.815271	-0.542909	-0.349456	-0.702796	0.81734	0.869315	0.554651	0.475914	0.473715	0.744379	Zfp24	18	24009702	24020810	-	6271	protein_coding	zinc finger protein 24 [Source:MGI Symbol;Acc:MGI:1929704]	zf-C2H2
ENSMUSG00000024695	-0.626034	-0.582947	-0.655133	-0.66288	-0.55108	-0.828662	0.80029	0.778552	0.556853	0.481867	0.54743	0.741742	Zfp91	19	12763660	12796126	-	10046	protein_coding	zinc finger protein 91 [Source:MGI Symbol;Acc:MGI:104854]	zf-C2H2
ENSMUSG00000039087	-0.673951	-0.617162	-0.595651	-0.255759	0.0197289	-0.476787	0.441678	0.408653	0.444244	0.524749	0.377167	0.40309	Rreb1	13	37778400	37952005	+	13994	protein_coding	ras responsive element binding protein 1 [Source:MGI Symbol;Acc:MGI:2443664]	zf-C2H2
ENSMUSG00000072294	-0.570125	-0.673691	-0.887302	-0.515613	-0.575139	-0.757799	0.747472	0.596464	0.419443	0.522647	0.849883	0.84376	Klf12	14	99870632	100284679	-	6985	protein_coding	Kruppel-like factor 12 [Source:MGI Symbol;Acc:MGI:1333796]	zf-C2H2
ENSMUSG00000069206	-0.535662	-0.815923	-0.676549	-0.606274	-0.44964	-0.630783	0.648713	0.556403	0.497136	0.584433	0.657362	0.770782	Zfp874a	13	67424549	67451624	-	6733	protein_coding	zinc finger protein 874a [Source:MGI Symbol;Acc:MGI:3040703]	zf-C2H2
ENSMUSG00000052040	-0.170027	-0.263778	-0.277489	-0.860014	-1.03714	-1.12935	0.85468	1.0153	1.31604	0.31284	0.256214	-0.0172701	Klf13	7	63886351	63938915	-	7531	protein_coding	Kruppel-like factor 13 [Source:MGI Symbol;Acc:MGI:1354948]	zf-C2H2
ENSMUSG00000029729	-0.453008	-0.783131	-0.609985	-0.455065	-0.382484	-0.346406	0.66145	0.527736	0.413165	0.425064	0.611495	0.391167	Zkscan1	5	138085084	138107822	+	8541	protein_coding	zinc finger with KRAB and SCAN domains 1 [Source:MGI Symbol;Acc:MGI:1921820]	zf-C2H2
ENSMUSG00000046982	-0.560924	-0.757453	-0.955807	-0.434289	-0.455402	-0.722715	0.3412	0.50914	0.590554	0.767682	0.8489	0.829115	Tshz1	18	84011627	84086404	-	5656	protein_coding	teashirt zinc finger family member 1 [Source:MGI Symbol;Acc:MGI:1346031]	zf-C2H2
ENSMUSG00000029249	-0.658474	-0.557575	-0.55317	-0.421679	-0.206278	-0.413458	0.661218	0.341029	0.33651	0.425724	0.46833	0.577822	Rest	5	77265491	77286432	+	7222	protein_coding	RE1-silencing transcription factor [Source:MGI Symbol;Acc:MGI:104897]	zf-C2H2
ENSMUSG00000022811	-0.416092	-0.73504	-0.785121	-0.270721	-0.115207	-0.407955	0.770222	0.572054	0.228909	0.129935	0.433651	0.595365	Zfp148	16	33380836	33504363	+	10383	protein_coding	zinc finger protein 148 [Source:MGI Symbol;Acc:MGI:1332234]	zf-C2H2
ENSMUSG00000001065	-0.832115	-0.498853	-0.485963	-0.250392	-0.377253	-0.428549	0.612734	0.47139	0.999633	0.371226	0.34929	0.0688513	Zfp276	8	123254195	123269745	+	5530	protein_coding	zinc finger protein (C2H2 type) 276 [Source:MGI Symbol;Acc:MGI:1888495]	zf-C2H2
ENSMUSG00000043090	-0.453158	-0.600491	-0.620939	-0.0865749	-0.295537	-0.458764	0.556257	0.525097	0.376739	0.372977	0.147703	0.536691	Zfp866	8	69761326	69791178	-	5601	protein_coding	zinc finger protein 866 [Source:MGI Symbol;Acc:MGI:3584369]	zf-C2H2
ENSMUSG00000039967	-0.46928	-0.346452	-0.53506	-0.216985	0.00306111	-0.431863	0.703949	0.615885	0.0562055	-0.0613027	0.124826	0.557016	Zfp292	4	34803113	34882960	-	9986	protein_coding	zinc finger protein 292 [Source:MGI Symbol;Acc:MGI:1353423]	zf-C2H2
ENSMUSG00000040321	-0.365729	-0.237805	-0.475081	-0.375289	-0.118946	-0.344052	0.54716	0.581598	0.330697	0.0821818	0.15148	0.223785	Zfp770	2	114193461	114201469	-	6793	protein_coding	zinc finger protein 770 [Source:MGI Symbol;Acc:MGI:2445100]	zf-C2H2
ENSMUSG00000075595	-0.428351	-0.46969	-0.633803	-0.251442	-0.172732	-0.338358	0.382743	0.262803	0.303278	0.418121	0.398072	0.52936	Zfp652	11	95712673	95835115	+	15444	protein_coding	zinc finger protein 652 [Source:MGI Symbol;Acc:MGI:2442221]	zf-C2H2
ENSMUSG00000094441	-0.732851	-0.732851	-0.732851	-0.732851	-0.516993	-0.732851	0.877862	0.995775	0.387881	0.405762	0.932913	0.581053	Zfp955a	17	33241519	33255040	-	1638	protein_coding	zinc finger protein 955A [Source:MGI Symbol;Acc:MGI:4834570]	zf-C2H2
ENSMUSG00000096910	-0.722365	-0.722365	-0.722365	-0.664322	-0.610403	-0.665937	0.846755	0.81165	0.519502	0.349089	0.80928	0.77148	Zfp955b	17	33289649	33303196	+	1638	protein_coding	zinc finger protein 955B [Source:MGI Symbol;Acc:MGI:4834573]	zf-C2H2
ENSMUSG00000056383	-0.687022	-0.594877	-0.675279	-0.284074	-0.468016	-0.668694	0.502694	0.563936	0.148857	0.649938	0.746107	0.76643	AI987944	7	41372923	41393379	-	4009	protein_coding	expressed sequence AI987944 [Source:MGI Symbol;Acc:MGI:2142079]	zf-C2H2
ENSMUSG00000022676	-0.915059	-0.294421	-1.11968	0.0592179	-0.129998	-0.421774	0.833075	1.21688	0.710692	0.429309	0.149847	-0.518096	Snai2	16	14705852	14709385	+	2021	protein_coding	snail family zinc finger 2 [Source:MGI Symbol;Acc:MGI:1096393]	zf-C2H2
ENSMUSG00000047141	-0.335471	-0.412068	-0.63997	-0.50051	-0.283152	-0.576225	0.66871	0.602368	0.271515	0.228004	0.368027	0.608773	Zfp654	16	64780347	64851652	-	6261	protein_coding	zinc finger protein 654 [Source:MGI Symbol;Acc:MGI:1919270]	zf-C2H2
ENSMUSG00000044934	-0.269103	-0.713031	-0.861794	-0.596223	-0.408617	-0.644235	0.720989	0.982454	0.236991	0.483185	0.525212	0.54417	Zfp367	13	64133018	64153202	-	5514	protein_coding	zinc finger protein 367 [Source:MGI Symbol;Acc:MGI:2442266]	zf-C2H2
ENSMUSG00000022529	-0.453028	-0.400513	-0.642663	-0.317632	-0.44903	-0.457558	0.583409	0.539357	0.40978	0.361062	0.383974	0.442842	Zfp263	16	3744093	3750790	+	4521	protein_coding	zinc finger protein 263 [Source:MGI Symbol;Acc:MGI:1921370]	zf-C2H2
ENSMUSG00000063488	-0.547626	-0.731813	-0.550239	-0.481406	-0.355233	-0.421364	0.111013	0.296098	0.0639341	0.757328	0.988621	0.870686	Zkscan7	9	122885685	122898618	+	7253	protein_coding	zinc finger with KRAB and SCAN domains 7 [Source:MGI Symbol;Acc:MGI:3040678]	zf-C2H2
ENSMUSG00000060510	-0.389442	-0.63251	-0.568783	-0.190344	0.0737614	-0.244426	0.51989	0.44594	0.128432	0.178312	0.394611	0.284559	Zfp266	9	20495068	20521417	-	7033	protein_coding	zinc finger protein 266 [Source:MGI Symbol;Acc:MGI:1924769]	zf-C2H2
ENSMUSG00000059423	-0.419046	-0.445227	-0.664393	-0.241731	-0.185736	-0.404717	0.534675	0.436366	0.278314	0.444182	0.281721	0.385594	Zfp933	4	147822986	147848366	-	4270	protein_coding	zinc finger protein 933 [Source:MGI Symbol;Acc:MGI:1922865]	zf-C2H2
ENSMUSG00000041258	-0.311347	-0.428845	-0.600593	-0.420044	-0.266525	-0.685	0.487172	0.494735	0.208759	0.426536	0.663478	0.431675	Zfp236	18	82593593	82692883	-	10476	protein_coding	zinc finger protein 236 [Source:MGI Symbol;Acc:MGI:1926950]	zf-C2H2
ENSMUSG00000050954	-0.360835	-0.275259	-0.300979	-0.222476	0.00489556	-0.269714	0.191992	0.105575	0.198394	0.235155	0.431337	0.261913	Zfp169	13	48487647	48513451	-	8017	protein_coding	zinc finger protein 169 [Source:MGI Symbol;Acc:MGI:1915161]	zf-C2H2
ENSMUSG00000012640	-0.277193	-0.767547	-0.792135	-0.534942	-0.232501	-0.442268	0.592963	0.563979	0.31554	0.621573	0.314712	0.63782	Zfp715	7	43296197	43313294	-	5119	protein_coding	zinc finger protein 715 [Source:MGI Symbol;Acc:MGI:1917180]	zf-C2H2
ENSMUSG00000049878	-0.571445	-0.345502	-0.394892	-0.278704	-0.244009	-0.497209	0.434007	0.151887	0.27176	0.316975	0.461482	0.695652	Rlf	4	121145373	121215084	-	9492	protein_coding	rearranged L-myc fusion sequence [Source:MGI Symbol;Acc:MGI:1924705]	zf-C2H2
ENSMUSG00000039789	-0.196466	-0.452666	-0.415862	-0.186349	-0.214524	-0.41853	0.519838	0.631796	0.141422	0.204572	0.0827642	0.304005	Zfp597	16	3858321	3884561	-	6660	protein_coding	zinc finger protein 597 [Source:MGI Symbol;Acc:MGI:1918313]	zf-C2H2
ENSMUSG00000052056	-0.510832	-0.309646	-0.676341	-0.406611	-0.364802	-0.433223	0.466244	0.412524	0.303274	0.368126	0.670923	0.480364	Zfp217	2	170108643	170148103	-	6139	protein_coding	zinc finger protein 217 [Source:MGI Symbol;Acc:MGI:2685408]	zf-C2H2
ENSMUSG00000011427	-0.27217	-0.530172	-0.596633	-0.567357	-0.572432	-0.555294	0.477087	0.59296	0.499901	0.217201	0.47272	0.834188	Zfp790	7	29816114	29831005	+	3658	protein_coding	zinc finger protein 790 [Source:MGI Symbol;Acc:MGI:1923431]	zf-C2H2
ENSMUSG00000057982	-0.982323	-1.19545	-0.805134	-0.67485	-0.768498	-1.17344	0.197625	0.115689	0.0229812	1.37387	1.72154	2.16799	Zfp809	9	22225714	22243354	+	2960	protein_coding	zinc finger protein 809 [Source:MGI Symbol;Acc:MGI:2143362]	zf-C2H2
ENSMUSG00000074829	-0.411135	-1.15976	-1.4007	-0.335564	-0.152264	-0.612354	0.754119	0.776519	0.197195	0.703645	0.856098	0.784201	2010315B03Rik	9	124291804	124312696	-	3914	protein_coding	RIKEN cDNA 2010315B03 gene [Source:MGI Symbol;Acc:MGI:1919321]	zf-C2H2
ENSMUSG00000058638	-0.499887	-0.559399	-0.806791	-0.263432	-0.307133	-0.923417	0.568326	0.19324	0.414745	0.813014	0.772894	0.59784	Zfp110	7	12834761	12850577	+	4116	protein_coding	zinc finger protein 110 [Source:MGI Symbol;Acc:MGI:1890378]	zf-C2H2
ENSMUSG00000025821	0.404919	0.670113	0.598427	-0.0346589	-0.0368715	0.257595	-0.383083	-0.420546	-0.180323	-0.29237	-0.278233	-0.30497	Zfp282	6	47877204	47908485	+	7663	protein_coding	zinc finger protein 282 [Source:MGI Symbol;Acc:MGI:2141413]	zf-C2H2
ENSMUSG00000027109	-0.18581	-0.546762	-0.839121	-0.687446	-0.266794	-0.939409	0.808691	0.656874	0.374569	0.471156	0.54713	0.606922	Sp3	2	72936427	72980446	-	4933	protein_coding	trans-acting transcription factor 3 [Source:MGI Symbol;Acc:MGI:1277166]	zf-C2H2
ENSMUSG00000030087	-0.374964	-0.357215	-0.444549	-0.682515	-0.588515	-1.35538	0.342531	0.488352	0.809716	0.754849	0.837739	0.569955	Klf15	6	90462576	90475238	+	2791	protein_coding	Kruppel-like factor 15 [Source:MGI Symbol;Acc:MGI:1929988]	zf-C2H2
ENSMUSG00000079215	-0.317261	-0.580881	-0.535306	-0.347625	-0.115013	-0.271495	0.489118	0.374934	0.209612	0.359031	0.361416	0.37347	Zfp664	5	124862691	124902693	+	7832	protein_coding	zinc finger protein 664 [Source:MGI Symbol;Acc:MGI:2442505]	zf-C2H2
ENSMUSG00000046351	-0.550924	-0.306118	-0.586825	-0.35883	-0.159027	-0.342643	0.56461	0.432611	0.0669826	0.275627	0.492892	0.471643	Zfp322a	13	23353103	23369208	-	6263	protein_coding	zinc finger protein 322A [Source:MGI Symbol;Acc:MGI:2442566]	zf-C2H2
ENSMUSG00000057637	-0.22042	-0.630012	-0.504047	-0.890935	-0.713619	-0.423222	0.558898	0.291233	0.577401	0.469888	0.672948	0.811889	Prdm2	4	143107391	143212995	-	7420	protein_coding	PR domain containing 2, with ZNF domain [Source:MGI Symbol;Acc:MGI:107628]	zf-C2H2
ENSMUSG00000063108	-0.198755	-0.124672	-0.204141	-0.112194	-0.0630618	-0.105658	0.165482	0.230132	0.154721	0.138399	0.0562783	0.0634688	Zfp26	9	20428449	20460162	-	14154	protein_coding	zinc finger protein 26 [Source:MGI Symbol;Acc:MGI:99173]	zf-C2H2
ENSMUSG00000015501	-0.244775	-0.300347	-0.318696	-0.0666858	-0.154813	-0.311161	0.110782	0.0126837	0.204901	0.221166	0.56517	0.281774	Hivep2	10	13966075	14151374	+	13720	protein_coding	human immunodeficiency virus type I enhancer binding protein 2 [Source:MGI Symbol;Acc:MGI:1338076]	zf-C2H2
ENSMUSG00000042496	-0.173284	-0.269747	-0.323509	-0.299182	-0.289971	-0.301805	0.434283	0.401989	0.243623	0.0528217	0.28763	0.237152	Prdm10	9	31280538	31381723	+	9259	protein_coding	PR domain containing 10 [Source:MGI Symbol;Acc:MGI:2682952]	zf-C2H2
ENSMUSG00000060301	-0.326942	-0.361024	-0.421955	-0.108053	-0.0313167	-0.246956	0.496155	0.441556	0.137163	0.125053	0.206413	0.0899069	2610008E11Rik	10	79064374	79097600	-	5940	protein_coding	RIKEN cDNA 2610008E11 gene [Source:MGI Symbol;Acc:MGI:1919378]	zf-C2H2
ENSMUSG00000095362	-0.921927	-0.921927	-0.777779	-0.649238	-0.558718	-0.562389	0.715597	0.832484	0.0290219	1.06992	0.662299	1.08266	Gm14325	2	177831791	177840336	-	1616	protein_coding	predicted gene 14325 [Source:MGI Symbol;Acc:MGI:3702875]	zf-C2H2
ENSMUSG00000074221	-0.547038	-0.355685	-0.371239	-0.0881347	0.0755244	0.0316616	0.354292	0.370331	0.237373	-0.08485	0.0236756	0.35409	Zfp568	7	29983955	30028282	+	7354	protein_coding	zinc finger protein 568 [Source:MGI Symbol;Acc:MGI:2142347]	zf-C2H2
ENSMUSG00000045639	-0.528493	-0.23888	-0.550332	-0.0799134	-0.394919	-0.265154	0.171018	0.477169	0.5387	0.273138	0.21094	0.386726	Zfp629	7	127607031	127615797	-	6723	protein_coding	zinc finger protein 629 [Source:MGI Symbol;Acc:MGI:2444524]	zf-C2H2
ENSMUSG00000044501	-0.309464	-0.46261	-0.620112	-0.343369	-0.282085	-0.691097	0.821176	0.458073	0.25882	0.513678	0.308116	0.348875	Zfp758	17	22361453	22377281	+	2974	protein_coding	zinc finger protein 758 [Source:MGI Symbol;Acc:MGI:2385044]	zf-C2H2
ENSMUSG00000079509	-0.330553	-0.28624	-0.544759	-0.166275	-0.124398	-0.34282	0.547681	0.519038	0.118683	0.130968	0.248974	0.2297	Zfx	X	94074631	94123702	-	7755	protein_coding	zinc finger protein X-linked [Source:MGI Symbol;Acc:MGI:99211]	zf-C2H2
ENSMUSG00000039634	-0.370205	-0.826635	-0.597074	-0.105516	0.00717251	-0.557022	0.477549	0.487747	0.295979	0.196494	0.417834	0.573676	Zfp189	4	49521176	49531517	+	3006	protein_coding	zinc finger protein 189 [Source:MGI Symbol;Acc:MGI:2444707]	zf-C2H2
ENSMUSG00000066880	-0.385434	-0.302473	-0.519797	-0.270689	-0.480893	-0.885548	0.631281	0.669146	0.371851	0.285336	0.496734	0.390487	Zfp617	8	71908635	71934629	+	3024	protein_coding	zinc finger protein 617 [Source:MGI Symbol;Acc:MGI:2684459]	zf-C2H2
ENSMUSG00000033883	-0.219901	-0.284677	-0.263764	-0.0823991	-0.14485	-0.147533	0.448003	0.154819	0.143676	0.228141	0.11133	0.0571532	D3Ertd254e	3	36151017	36170342	+	6800	protein_coding	DNA segment, Chr 3, ERATO Doi 254, expressed [Source:MGI Symbol;Acc:MGI:1098769]	zf-C2H2
ENSMUSG00000069743	-0.226053	-0.427406	-0.456848	-0.0249535	-0.0889217	-0.172094	0.524668	0.567802	0.112245	-0.0690873	0.142413	0.118236	Zfp820	17	21816885	21845772	-	3718	protein_coding	zinc finger protein 820 [Source:MGI Symbol;Acc:MGI:1922674]	zf-C2H2
ENSMUSG00000029275	0.340881	0.636632	0.225331	-0.142196	-0.015017	0.348651	-0.265599	-0.18706	-0.263543	-0.191136	-0.200052	-0.286892	Gfi1	5	107716657	107726036	-	3187	protein_coding	growth factor independent 1 [Source:MGI Symbol;Acc:MGI:103170]	zf-C2H2
ENSMUSG00000031365	0.00557212	-0.591924	-0.593355	-0.317366	-0.0663579	-0.183897	0.700201	0.553986	0.41293	-0.105407	0.0776419	0.107976	Zfp275	X	73342621	73359080	+	6745	protein_coding	zinc finger protein 275 [Source:MGI Symbol;Acc:MGI:1350985]	zf-C2H2
ENSMUSG00000027551	0.231118	0.52795	0.559375	0.126911	0.154508	0.325636	-0.447703	-0.389367	-0.320076	-0.210091	-0.339432	-0.218827	Zfp64	2	168893331	168955587	-	5918	protein_coding	zinc finger protein 64 [Source:MGI Symbol;Acc:MGI:107342]	zf-C2H2
ENSMUSG00000024276	-0.278556	-0.374267	-0.418039	-0.396476	-0.347481	-0.475337	0.562297	0.426613	0.0520463	0.25437	0.559605	0.435224	Zfp397	18	23954692	23964673	+	8262	protein_coding	zinc finger protein 397 [Source:MGI Symbol;Acc:MGI:1916506]	zf-C2H2
ENSMUSG00000014039	-0.224835	-0.194475	-0.271956	-0.169191	0.0358355	-0.164702	0.260136	0.20689	0.126166	0.0287193	0.123669	0.243741	Prdm15	16	97791467	97851850	-	11349	protein_coding	PR domain containing 15 [Source:MGI Symbol;Acc:MGI:1930121]	zf-C2H2
ENSMUSG00000074283	-0.394583	-0.354954	-0.394583	-0.267956	-0.270037	-0.394583	0.459895	0.261972	0.220877	0.157508	0.513603	0.462839	Zfp109	7	24227572	24237560	-	2932	protein_coding	zinc finger protein 109 [Source:MGI Symbol;Acc:MGI:1929099]	zf-C2H2
ENSMUSG00000051977	-0.378521	-0.255007	-0.491544	-0.287554	-0.169463	-0.24436	0.513007	0.343433	0.278611	0.0204938	0.276033	0.394871	Prdm9	17	15543079	15564354	-	4308	protein_coding	PR domain containing 9 [Source:MGI Symbol;Acc:MGI:2384854]	zf-C2H2
ENSMUSG00000049421	-0.117575	-0.808333	-0.616693	-0.46744	-0.380438	-0.505111	0.634652	0.496574	0.231763	0.38269	0.628159	0.521751	Zfp260	7	30094777	30107622	+	5790	protein_coding	zinc finger protein 260 [Source:MGI Symbol;Acc:MGI:1347071]	zf-C2H2
ENSMUSG00000067424	-0.560621	-0.560621	-0.453261	-0.142131	-0.215091	-0.287908	0.52418	0.422359	0.25252	0.43579	0.431807	0.152978	Zfp563	17	33089310	33106203	+	2198	protein_coding	zinc finger protein 563 [Source:MGI Symbol;Acc:MGI:2677168]	zf-C2H2
ENSMUSG00000068134	-0.448094	-0.208511	-0.517728	-0.372881	-0.113657	-0.445955	0.393655	0.455539	0.300117	0.364464	0.358152	0.234897	Zfp120	2	150114406	150136708	-	4376	protein_coding	zinc finger protein 120 [Source:MGI Symbol;Acc:MGI:1345179]	zf-C2H2
ENSMUSG00000074166	-0.238015	-0.339275	-0.403388	-0.101328	0.0252681	-0.309219	0.28605	0.263112	0.0989921	0.257976	0.284468	0.175359	AW146154	7	41478874	41499890	-	6093	protein_coding	expressed sequence AW146154 [Source:MGI Symbol;Acc:MGI:2142212]	zf-C2H2
ENSMUSG00000057101	-0.196802	-0.521456	-0.85106	-0.70701	-0.262982	-0.62304	0.457206	0.364645	0.403813	0.539339	0.552242	0.845105	Zfp180	7	24081924	24107713	+	4560	protein_coding	zinc finger protein 180 [Source:MGI Symbol;Acc:MGI:1923701]	zf-C2H2
ENSMUSG00000054519	-0.254227	-0.551739	-0.566905	-0.281983	-0.290811	-0.0342463	0.543448	0.436038	0.17338	0.314307	0.207264	0.305474	Zfp867	11	59461197	59472474	-	3412	protein_coding	zinc finger protein 867 [Source:MGI Symbol;Acc:MGI:2681848]	zf-C2H2
ENSMUSG00000078546	-0.372315	-0.372796	-0.297922	-0.157233	-0.0397371	-0.214915	0.444867	0.444502	-0.017799	0.176088	0.252876	0.154384	Zfp995	17	21879570	21909926	-	3167	protein_coding	zinc finger protein 995 [Source:MGI Symbol;Acc:MGI:1917331]	zf-C2H2
ENSMUSG00000032119	-0.0507772	-0.346938	-0.371226	-0.585442	-0.254382	-0.288105	0.544515	0.481805	0.223437	0.0319141	0.222733	0.392466	Hinfp	9	44292440	44305671	-	8303	protein_coding	histone H4 transcription factor [Source:MGI Symbol;Acc:MGI:2429620]	zf-C2H2
ENSMUSG00000061898	-0.590204	-0.424386	-0.300482	-0.165479	0.226987	-0.306989	0.183896	0.509527	0.15616	0.0665633	0.347779	0.296628	Rbak	5	143172186	143180775	-	4143	protein_coding	RB-associated KRAB zinc finger [Source:MGI Symbol;Acc:MGI:1927369]	zf-C2H2
ENSMUSG00000058748	-0.46522	-0.546168	-0.533797	-0.301696	0.146138	-0.546109	0.493423	0.624842	0.0458177	0.300468	0.505063	0.277238	Zfp958	8	4613167	4630231	+	2364	protein_coding	zinc finger protein 958 [Source:MGI Symbol;Acc:MGI:2385298]	zf-C2H2
ENSMUSG00000026135	-0.190318	-0.288814	-0.271517	-0.0584465	0.0187894	-0.164309	0.099961	0.0663334	0.256447	0.148307	0.15598	0.227587	Zfp142	1	74565127	74588246	-	11355	protein_coding	zinc finger protein 142 [Source:MGI Symbol;Acc:MGI:1924514]	zf-C2H2
ENSMUSG00000030386	-0.2887	-0.218083	-0.321747	-0.0640316	-0.134225	-0.0248338	0.342324	0.216787	0.0542737	0.0996481	0.21294	0.125649	Zfp606	7	12478293	12496235	+	7680	protein_coding	zinc finger protein 606 [Source:MGI Symbol;Acc:MGI:1914620]	zf-C2H2
ENSMUSG00000026872	-0.0886325	-0.205696	-0.28628	0.0576893	0.181068	-0.02515	0.507358	0.249338	0.0106549	-0.025208	-0.0789454	-0.296196	Zeb2	2	44983632	45117395	-	19942	protein_coding	zinc finger E-box binding homeobox 2 [Source:MGI Symbol;Acc:MGI:1344407]	zf-C2H2
ENSMUSG00000058093	-0.223561	-0.342768	-0.312148	-0.244473	-0.0796785	-0.395357	0.29554	0.395814	0.169496	0.209801	0.219928	0.307405	Zfp729b	13	67589439	67609707	-	4865	protein_coding	zinc finger protein 729b [Source:MGI Symbol;Acc:MGI:2145180]	zf-C2H2
ENSMUSG00000067928	-0.254479	-0.279939	-0.460236	-0.239571	-0.0422286	-0.452929	0.382248	0.559905	0.126042	0.189248	0.586492	-0.114552	Zfp760	17	21707741	21725636	+	4209	protein_coding	zinc finger protein 760 [Source:MGI Symbol;Acc:MGI:2679257]	zf-C2H2
ENSMUSG00000024238	-0.104159	-0.465552	-0.341728	-0.242871	-0.123118	-0.281968	0.377533	0.205441	0.24719	0.305927	0.338625	0.0846811	Zeb1	18	5591860	5775467	+	10266	protein_coding	zinc finger E-box binding homeobox 1 [Source:MGI Symbol;Acc:MGI:1344313]	zf-C2H2
ENSMUSG00000057894	-0.283106	-0.193303	-0.263102	-0.220559	-0.211785	-0.238382	0.32242	0.197337	0.0526692	0.266326	0.392089	0.179397	Zfp329	7	12804977	12818858	-	6732	protein_coding	zinc finger protein 329 [Source:MGI Symbol;Acc:MGI:1921283]	zf-C2H2
ENSMUSG00000034800	-0.424464	-0.156692	-0.421667	-0.157729	-0.163443	-0.0847727	0.273649	0.205948	0.233918	0.135961	0.176342	0.382949	Zfp661	2	127574662	127587094	-	5165	protein_coding	zinc finger protein 661 [Source:MGI Symbol;Acc:MGI:1919430]	zf-C2H2
ENSMUSG00000052446	-0.21612	-0.593201	-0.459583	-0.231636	-0.0190783	-0.340365	0.329625	0.407677	0.156764	0.266019	0.181362	0.518535	Zfp961	8	71951038	71993792	+	4334	protein_coding	zinc finger protein 961 [Source:MGI Symbol;Acc:MGI:3583954]	zf-C2H2
ENSMUSG00000047603	-0.232425	-0.479906	-0.28615	-0.141141	-0.254153	-0.222066	0.240145	0.204058	0.186738	0.196458	0.368314	0.420129	Zfp235	7	24134169	24143241	+	6025	protein_coding	zinc finger protein 235 [Source:MGI Symbol;Acc:MGI:1929117]	zf-C2H2
ENSMUSG00000067942	-0.114628	-0.229585	-0.488142	-0.20452	-0.210502	-0.489308	0.467755	0.431171	0.126569	0.187807	0.286448	0.236934	Zfp160	17	21008903	21043070	+	7194	protein_coding	zinc finger protein 160 [Source:MGI Symbol;Acc:MGI:108187]	zf-C2H2
ENSMUSG00000029587	-0.187358	-0.509284	-0.604988	-0.1635	-0.107881	-0.597939	0.154297	0.253389	0.332451	0.552464	0.471482	0.406867	Zfp12	5	143235163	143248834	+	5821	protein_coding	zinc finger protein 12 [Source:MGI Symbol;Acc:MGI:99157]	zf-C2H2
ENSMUSG00000055240	-0.0651425	-0.406974	-0.357418	-0.280734	-0.108979	-0.499582	0.359428	0.50213	0.0689167	0.102384	0.310362	0.375609	Zfp101	17	33360507	33394641	-	7424	protein_coding	zinc finger protein 101 [Source:MGI Symbol;Acc:MGI:107547]	zf-C2H2
ENSMUSG00000057551	0.0035173	-0.60156	-0.728127	-0.584935	-0.155172	-0.598133	0.459525	0.564037	0.30016	0.526298	0.382791	0.4316	Zfp317	9	19622102	19649731	+	4838	protein_coding	zinc finger protein 317 [Source:MGI Symbol;Acc:MGI:107775]	zf-C2H2
ENSMUSG00000053347	-0.313393	-0.181781	-0.524501	-0.377292	-0.256521	-0.590501	0.464878	0.380738	0.159268	0.368546	0.51174	0.358821	Zfp943	17	21962552	22071168	+	4786	protein_coding	zinc finger prtoein 943 [Source:MGI Symbol;Acc:MGI:1921920]	zf-C2H2
ENSMUSG00000041483	0.0210771	-0.496828	-0.404354	-0.816945	-0.569539	-1.15029	0.429799	0.747042	0.284771	0.568049	0.467522	0.91969	Zfp281	1	136624901	136630053	+	4937	protein_coding	zinc finger protein 281 [Source:MGI Symbol;Acc:MGI:3029290]	zf-C2H2
ENSMUSG00000046311	-0.00482578	-0.47594	-0.61463	-0.545775	-0.112817	-0.638451	0.596938	0.549057	0.107897	0.313407	0.371433	0.453706	Zfp62	11	49203292	49218816	+	6060	protein_coding	zinc finger protein 62 [Source:MGI Symbol;Acc:MGI:99662]	zf-C2H2
ENSMUSG00000059975	-0.307486	-0.219971	-0.246708	-0.150059	-0.15522	-0.269488	0.226866	0.16964	0.175064	0.227999	0.261046	0.288317	Zfp74	7	29930815	29954089	-	5628	protein_coding	zinc finger protein 74 [Source:MGI Symbol;Acc:MGI:107784]	zf-C2H2
ENSMUSG00000057396	-0.287455	-0.28862	-0.168422	-0.256243	-0.235234	-0.2368	0.323337	0.417933	0.0767806	0.141149	0.292858	0.220718	Zfp759	13	67121660	67141787	+	3776	protein_coding	zinc finger protein 759 [Source:MGI Symbol;Acc:MGI:2446280]	zf-C2H2
ENSMUSG00000098905	-0.153392	-0.406147	-0.379667	-0.255563	-0.0720238	-0.352674	0.254077	0.320365	0.0885247	0.365071	0.252318	0.339111	Zfp953	13	67339306	67360605	-	4677	protein_coding	zinc finger protein 953 [Source:MGI Symbol;Acc:MGI:3612873]	zf-C2H2
ENSMUSG00000095325	-0.441741	-0.443802	-0.0667442	-0.259318	-0.210072	-0.268145	0.195174	0.401817	0.284152	0.189579	0.347063	0.272037	Zfp870	17	32879219	32891590	-	5403	protein_coding	zinc finger protein 870 [Source:MGI Symbol;Acc:MGI:3029586]	zf-C2H2
ENSMUSG00000067931	0.00588675	-0.295783	-0.579996	-0.1785	0.00035225	-0.641599	0.829096	0.695403	0.289569	-0.115372	-0.211562	0.202504	Zfp948	17	21567008	21588699	+	2652	protein_coding	zinc finger protein 948 [Source:MGI Symbol;Acc:MGI:3040683]	zf-C2H2
ENSMUSG00000028634	-0.00118671	0.313568	0.139818	0.0753964	0.0968919	0.131628	-0.100248	-0.118442	-0.0885376	-0.160821	-0.168282	-0.119786	Hivep3	4	119733784	120138045	+	17627	protein_coding	human immunodeficiency virus type I enhancer binding protein 3 [Source:MGI Symbol;Acc:MGI:106589]	zf-C2H2
ENSMUSG00000059897	-0.299133	-0.0756086	-0.404077	-0.330537	0.0687251	-0.214427	0.38322	0.39904	0.184528	0.123686	0.0561027	0.108482	Zfp930	8	69209038	69230536	+	5216	protein_coding	zinc finger protein 930 [Source:MGI Symbol;Acc:MGI:2675306]	zf-C2H2
ENSMUSG00000078862	-0.335651	-0.452894	-0.221338	-0.273863	-0.0399722	-0.33758	0.309616	0.486955	0.0996926	0.124528	0.321855	0.318651	Gm14326	2	177935993	177957297	-	2863	protein_coding	predicted gene 14326 [Source:MGI Symbol;Acc:MGI:3709298]	zf-C2H2
ENSMUSG00000061544	-0.292657	-0.138669	-0.28533	-0.330493	-0.0943843	-0.234667	0.378893	0.391878	0.106722	0.224454	0.319561	-0.0453073	Zfp229	17	21730795	21769342	+	5139	protein_coding	zinc finger protein 229 [Source:MGI Symbol;Acc:MGI:2679295]	zf-C2H2
ENSMUSG00000092260	0.351188	0.514917	0.650463	-0.140574	0.0823685	-0.0198366	-0.215548	-0.514542	-0.368066	-0.116077	0.0619513	-0.286245	Zfp963	8	69741639	69749970	-	2299	protein_coding	zinc finger protein 963 [Source:MGI Symbol;Acc:MGI:4867078]	zf-C2H2
ENSMUSG00000030486	-0.350357	-0.3077	-0.306029	0.0515683	-0.0087353	-0.350357	0.13564	0.376101	0.0554958	0.217448	0.354318	0.132608	Zfp108	7	24254794	24262445	+	2721	protein_coding	zinc finger protein 108 [Source:MGI Symbol;Acc:MGI:1891198]	zf-C2H2
ENSMUSG00000092416	-0.480636	-0.242756	-0.511543	-0.346618	-0.183432	-0.614793	0.175979	0.182704	0.0771062	0.445329	0.765752	0.732907	Zfp141	7	42473386	42505740	-	4868	protein_coding	zinc finger protein 141 [Source:MGI Symbol;Acc:MGI:3584269]	zf-C2H2
ENSMUSG00000070709	-0.132346	-0.192725	-0.206011	-0.166466	0.0325351	-0.110964	0.23485	-0.0125585	0.113845	0.122416	0.151228	0.166198	Zfp974	7	27907392	27929460	-	7518	protein_coding	zinc finger protein 974 [Source:MGI Symbol;Acc:MGI:1920680]	zf-C2H2
ENSMUSG00000025323	-0.153905	-0.206287	-0.29907	-0.177858	-0.0831407	-0.45421	0.376117	0.406038	0.0119173	0.10704	0.238818	0.234538	Sp4	12	118234933	118301440	-	5770	protein_coding	trans-acting transcription factor 4 [Source:MGI Symbol;Acc:MGI:107595]	zf-C2H2
ENSMUSG00000021510	-0.177255	-0.190442	-0.20326	-0.273003	-0.141035	-0.112528	0.315509	0.0197844	0.0933757	0.238011	0.173365	0.257477	Zfp729a	13	67612763	67637791	-	9771	protein_coding	zinc finger protein 729a [Source:MGI Symbol;Acc:MGI:3036250]	zf-C2H2
ENSMUSG00000069727	-0.351788	-0.12441	-0.323137	-0.298246	-0.233428	-0.323044	0.631394	0.187849	0.044927	0.147705	0.329952	0.312226	Zfp975	7	42660105	42692742	-	4460	protein_coding	zinc finger protein 975 [Source:MGI Symbol;Acc:MGI:3648690]	zf-C2H2
ENSMUSG00000037640	-0.00844485	-0.298912	-0.370635	-0.223161	-0.255343	-0.224593	0.256583	0.316693	0.177824	0.0650331	0.316089	0.248867	Zfp60	7	27731389	27753702	+	8390	protein_coding	zinc finger protein 60 [Source:MGI Symbol;Acc:MGI:99207]	zf-C2H2
ENSMUSG00000071281	-0.0507171	-0.387014	-0.540088	-0.445732	-0.293896	-0.509394	0.318616	0.495942	0.16368	0.264659	0.505424	0.478521	Zfp65	13	67705309	67729173	-	4195	protein_coding	zinc finger protein 65 [Source:MGI Symbol;Acc:MGI:107769]	zf-C2H2
ENSMUSG00000054939	-0.249558	-0.16163	-0.246629	-0.181139	-0.12821	-0.130717	0.0706108	0.251478	0.0790637	0.237176	0.110146	0.349407	Zfp174	16	3847268	3858880	+	5897	protein_coding	zinc finger protein 174 [Source:MGI Symbol;Acc:MGI:2686600]	zf-C2H2
ENSMUSG00000050619	-0.194934	-0.173827	-0.770464	-0.22817	-0.158671	-0.255883	0.286695	0.323499	0.228929	0.338815	0.191798	0.412213	Zscan29	2	121158273	121171125	-	7169	protein_coding	zinc finger SCAN domains 29 [Source:MGI Symbol;Acc:MGI:2139317]	zf-C2H2
ENSMUSG00000058291	-0.0560878	-0.346663	-0.575453	-0.288714	-0.213332	-0.287478	0.407282	0.276982	0.0521839	0.392023	0.260382	0.378873	Zfp68	5	138603652	138619761	-	7962	protein_coding	zinc finger protein 68 [Source:MGI Symbol;Acc:MGI:1344427]	zf-C2H2
ENSMUSG00000048280	-0.130401	-0.139001	-0.12023	-0.0906035	-0.0759789	-0.0283538	0.163143	0.0575942	-0.0293578	0.133597	0.137498	0.122095	Zfp738	13	67658685	67687071	-	15129	protein_coding	zinc finger protein 738 [Source:MGI Symbol;Acc:MGI:3040706]	zf-C2H2
ENSMUSG00000025959	-0.3633	-0.0521111	-0.224015	-0.130087	-0.0147234	-0.0999696	0.303997	0.298033	0.0342837	0.161808	0.0783114	0.00777236	Klf7	1	64029447	64122282	-	8131	protein_coding	Kruppel-like factor 7 (ubiquitous) [Source:MGI Symbol;Acc:MGI:1935151]	zf-C2H2
ENSMUSG00000020364	-0.520956	-0.139601	-0.285888	-0.292842	-0.222781	-0.356107	0.396607	0.224833	0.201758	0.470129	0.166596	0.358252	Zfp354a	11	51059257	51072799	+	4318	protein_coding	zinc finger protein 354A [Source:MGI Symbol;Acc:MGI:103172]	zf-C2H2
ENSMUSG00000096433	-0.0609859	-0.424724	-0.352418	-0.182778	-0.0264234	-0.320018	0.279023	0.26451	0.166318	0.143948	0.249094	0.264454	Zfp994	17	22197265	22225616	-	4882	protein_coding	zinc finger protein 994 [Source:MGI Symbol;Acc:MGI:3643318]	zf-C2H2
ENSMUSG00000049321	-0.421678	-0.228562	-0.364424	-0.0190291	-0.370059	-0.20137	0.057344	0.189252	0.163667	0.365401	0.274207	0.555251	Zfp2	11	50898712	50916165	-	4019	protein_coding	zinc finger protein 2 [Source:MGI Symbol;Acc:MGI:99167]	zf-C2H2
ENSMUSG00000030380	0.231852	0.143928	0.169428	0.0679054	-0.0118182	0.267624	-0.0694588	-0.147348	-0.154032	-0.156343	-0.184095	-0.157643	Mzf1	7	13042303	13054764	-	8278	protein_coding	myeloid zinc finger 1 [Source:MGI Symbol;Acc:MGI:107457]	zf-C2H2
ENSMUSG00000062101	-0.0707438	-0.309037	-0.364287	-0.338662	-0.260782	-0.474774	0.431904	0.603853	0.408609	-0.214643	0.323985	0.264577	Zfp119b	17	55938381	55949500	-	2166	protein_coding	zinc finger protein 119b [Source:MGI Symbol;Acc:MGI:2385323]	zf-C2H2
ENSMUSG00000090015	-0.417433	-0.210194	-0.301649	-0.246431	-0.097739	-0.176461	0.312388	0.278642	-0.0409962	0.311623	0.196101	0.392149	Gm15446	5	109923400	109943936	+	3780	protein_coding	predicted gene 15446 [Source:MGI Symbol;Acc:MGI:3709333]	zf-C2H2
ENSMUSG00000011267	0.018291	0.584683	0.767704	0.0881427	-0.378465	-0.224985	-0.280253	-0.136268	-0.381207	-0.0663747	0.193499	-0.184768	Zfp296	7	19577287	19580656	+	2037	protein_coding	zinc finger protein 296 [Source:MGI Symbol;Acc:MGI:1926956]	zf-C2H2
ENSMUSG00000053390	-0.515557	-0.0525942	-0.357594	-0.0516639	-0.0107954	-0.400624	0.546348	0.176497	0.118548	0.153419	0.141674	0.252341	Zfp952	17	32993129	33005457	+	4368	protein_coding	zinc finger protein 952 [Source:MGI Symbol;Acc:MGI:2441928]	zf-C2H2
ENSMUSG00000073448	-0.368601	-0.368601	-0.368601	-0.368601	-0.158463	-0.368601	0.718354	-0.0227824	0.378581	0.171446	0.526716	0.229154	Gm10509	17	21690180	21691022	+	843	processed_pseudogene	predicted gene 10509 [Source:MGI Symbol;Acc:MGI:3796835]	zf-C2H2
ENSMUSG00000074158	-0.470683	-0.116903	-0.265318	-0.0233867	-0.209489	-0.196529	0.456272	0.177196	0.0315512	0.138527	0.189768	0.288995	Zfp976	7	42609526	42642588	-	4995	protein_coding	zinc finger protein 976 [Source:MGI Symbol;Acc:MGI:3036263]	zf-C2H2
ENSMUSG00000046185	-0.0656306	-0.63573	-0.359918	-0.129871	-0.601533	-0.345614	0.272015	0.22709	0.276496	0.42052	0.484221	0.457955	Zfp84	7	29768552	29779821	+	4113	protein_coding	zinc finger protein 84 [Source:MGI Symbol;Acc:MGI:107780]	zf-C2H2
ENSMUSG00000058331	-0.231501	-0.276741	-0.507031	-0.113549	0.134819	-0.218291	0.35976	0.0435032	0.370809	0.214547	0.208953	0.0147209	Zfp85	13	67747800	67755228	-	2359	protein_coding	zinc finger protein 85 [Source:MGI Symbol;Acc:MGI:107767]	zf-C2H2
ENSMUSG00000095990	-0.103736	-0.448149	-0.319498	-0.289347	-0.145577	-0.264384	0.587425	0.2576	0.0402745	0.335714	0.177049	0.17263	Zfp97	17	17121415	17146831	+	2684	protein_coding	zinc finger protein 97 [Source:MGI Symbol;Acc:MGI:105921]	zf-C2H2
ENSMUSG00000023892	-0.562812	-0.165635	-0.317976	-0.137381	-0.0439588	-0.545786	0.429483	0.323939	0.13472	0.114725	0.470467	0.300213	Zfp51	17	21450374	21465587	+	2574	protein_coding	zinc finger protein 51 [Source:MGI Symbol;Acc:MGI:99198]	zf-C2H2
ENSMUSG00000053600	-0.0957219	-0.391006	-0.37992	-0.220477	-0.170879	-0.351525	0.4333	0.182182	0.408962	0.323414	0.193237	0.0684347	Zfp472	17	32965814	32979233	+	2376	protein_coding	zinc finger protein 472 [Source:MGI Symbol;Acc:MGI:2385049]	zf-C2H2
ENSMUSG00000091474	-0.324174	-0.530574	-0.691085	-0.322885	-0.313282	-0.597173	0.82669	0.676095	0.209776	0.218169	0.545857	0.302586	2610021A01Rik	7	41599230	41628533	+	4857	protein_coding	RIKEN cDNA 2610021A01 gene [Source:MGI Symbol;Acc:MGI:1922662]	zf-C2H2
ENSMUSG00000069208	0.0353297	-0.844039	-0.523321	-0.410054	-0.533398	-0.279559	0.461011	0.468802	0.223951	0.456289	0.338459	0.606531	Zfp825	13	74480054	74493992	-	1552	protein_coding	zinc finger protein 825 [Source:MGI Symbol;Acc:MGI:2385315]	zf-C2H2
ENSMUSG00000070605	0.164156	0.246168	0.265679	-0.10478	0.0575327	-0.0102755	-0.215384	-0.0704706	-0.262637	-0.119221	-0.0575886	0.106821	Zfp992	4	146449023	146470292	+	4550	protein_coding	zinc finger protein 992 [Source:MGI Symbol;Acc:MGI:3700963]	zf-C2H2
ENSMUSG00000066613	-0.436921	-0.335659	-0.249062	-0.116123	-0.1884	-0.408376	0.384356	0.41399	-0.097582	0.278067	0.451245	0.304465	Zfp932	5	109996521	110010411	+	3272	protein_coding	zinc finger protein 932 [Source:MGI Symbol;Acc:MGI:1916754]	zf-C2H2
ENSMUSG00000030604	0.0932205	-0.358793	-0.328687	-0.429824	-0.253859	-0.451785	0.528904	0.322268	0.137895	0.170552	0.254992	0.315116	Zfp626	7	27807196	27822916	+	5329	protein_coding	zinc finger protein 626 [Source:MGI Symbol;Acc:MGI:1918413]	zf-C2H2
ENSMUSG00000074500	-0.12209	-0.12209	-0.12209	-0.0420228	-0.0953663	-0.0697224	0.189754	-0.0493992	0.0758969	0.104592	0.169202	0.083337	Zfp558	9	18455575	18478268	-	3535	protein_coding	zinc finger protein 558 [Source:MGI Symbol;Acc:MGI:1921681]	zf-C2H2
ENSMUSG00000069184	-0.300461	-0.168159	-0.0854478	-0.260527	-0.176657	-0.262423	0.224344	0.128991	0.244325	0.329872	0.15279	0.173353	Zfp72	13	74369326	74390836	-	4157	protein_coding	zinc finger protein 72 [Source:MGI Symbol;Acc:MGI:3033356]	zf-C2H2
ENSMUSG00000072623	-0.231412	-0.213104	-0.0524851	-0.204991	0.119083	0.126981	0.482547	0.321053	-0.127498	-0.179796	0.0663241	-0.106702	Zfp9	6	118461950	118479320	-	5389	protein_coding	zinc finger protein 9 [Source:MGI Symbol;Acc:MGI:99210]	zf-C2H2
ENSMUSG00000071267	0.18927	-0.313294	-0.396684	-0.226892	-0.393091	-0.725701	0.531565	0.483105	0.188363	0.0977116	0.0975832	0.468065	Zfp942	17	21926960	21962464	-	5259	protein_coding	zinc finger protein 942 [Source:MGI Symbol;Acc:MGI:1920483]	zf-C2H2
ENSMUSG00000023882	0.0309152	-0.313854	-0.309292	-0.302639	-0.274317	-0.306194	0.430324	0.577914	0.0559453	0.0965875	0.184957	0.129653	Zfp54	17	21423227	21435640	+	2832	protein_coding	zinc finger protein 54 [Source:MGI Symbol;Acc:MGI:99201]	zf-C2H2
ENSMUSG00000078878	-0.1092	-0.324145	-0.370513	-0.294918	-0.260406	-0.193333	0.412135	0.153974	0.0882784	0.376224	0.189754	0.332149	Gm14305	2	176708328	176721813	+	2500	protein_coding	predicted gene 14305 [Source:MGI Symbol;Acc:MGI:3709632]	zf-C2H2
ENSMUSG00000054737	0.0284764	-0.275516	-0.328134	-0.241206	-0.105093	-0.275488	0.189179	0.321621	0.1351	0.0743316	0.295895	0.180833	Zfp182	X	21028939	21062316	-	5733	protein_coding	zinc finger protein 182 [Source:MGI Symbol;Acc:MGI:2442220]	zf-C2H2
ENSMUSG00000022330	0.0552322	-0.00821383	0.29051	-0.0403682	-0.0403682	-0.0145828	-0.0403682	-0.0403682	-0.0403682	-0.0403682	-0.0403682	-0.0403682	Osr2	15	35296098	35303305	+	3623	protein_coding	odd-skipped related 2 [Source:MGI Symbol;Acc:MGI:1930813]	zf-C2H2
ENSMUSG00000095253	-0.23484	-0.118791	-0.2995	-0.121826	-0.0280743	-0.264801	0.104897	0.197804	0.0912954	0.259555	0.29281	0.121471	Zfp799	17	32815449	32830261	-	6382	protein_coding	zinc finger protein 799 [Source:MGI Symbol;Acc:MGI:2443934]	zf-C2H2
ENSMUSG00000063383	-0.123675	-0.164649	-0.164649	-0.00493069	-0.0683379	-0.069402	-0.00696055	0.3507	-0.0158678	0.154383	-0.037947	0.151335	Zfp947	17	22144359	22166190	-	2872	protein_coding	zinc finger protein 947 [Source:MGI Symbol;Acc:MGI:3646759]	zf-C2H2
ENSMUSG00000059839	-0.195222	-0.306639	-0.141092	-0.463077	-0.337026	-0.324047	0.229829	0.348506	0.14766	0.358943	0.485826	0.196341	Zfp874b	13	67471513	67484258	-	3789	protein_coding	zinc finger protein 874b [Source:MGI Symbol;Acc:MGI:3040702]	zf-C2H2
ENSMUSG00000078870	0.00208253	-0.725227	-0.490078	-0.433229	-0.226046	-0.540972	0.539635	0.412153	0.107161	0.417811	0.61912	0.317591	Gm14410	2	177183453	177206421	-	2398	protein_coding	predicted gene 14410 [Source:MGI Symbol;Acc:MGI:3709158]	zf-C2H2
ENSMUSG00000078861	-0.43343	-0.203303	-0.471027	-0.161648	-0.383523	-0.261891	0.485243	0.265173	-0.154798	0.591671	0.245065	0.482467	Zfp931	2	178067695	178078476	-	2299	protein_coding	zinc finger protein 931 [Source:MGI Symbol;Acc:MGI:2441662]	zf-C2H2
ENSMUSG00000034538	-0.139465	-0.0748391	-0.116737	0.140058	-0.069843	-0.0539093	0.0629981	0.149859	0.0322838	-0.026023	0.0439765	0.0516395	Zfp418	7	7171330	7183562	+	5347	protein_coding	zinc finger protein 418 [Source:MGI Symbol;Acc:MGI:2444763]	zf-C2H2
ENSMUSG00000030424	-0.353398	-0.314248	-0.00299091	-0.0984972	-0.193274	-0.460034	0.461263	0.448461	0.0539336	0.394868	-0.0500895	0.114007	Zfp939	7	39449518	39477413	+	2480	transcribed_unprocessed_pseudogene	zinc finger protein 939 [Source:MGI Symbol;Acc:MGI:3036240]	zf-C2H2
ENSMUSG00000078864	-0.361409	-0.362578	-0.359074	-0.378228	-0.000541853	0.247053	0.44879	0.335827	-0.133048	-0.118319	0.204643	0.476886	Gm14322	2	177759288	177770472	+	1254	protein_coding	predicted gene 14322 [Source:MGI Symbol;Acc:MGI:3652185]	zf-C2H2
ENSMUSG00000034071	-0.199383	-0.155371	-0.153648	0.068548	-0.163657	-0.16406	0.145053	0.0731196	0.174566	0.121285	0.233626	0.0199233	Zfp551	7	12415153	12422751	-	2636	protein_coding	zinc fingr protein 551 [Source:MGI Symbol;Acc:MGI:3588205]	zf-C2H2
ENSMUSG00000074865	0.348192	0.16864	0.256895	0.111258	0.116065	0.0877312	-0.0622196	-0.0356169	-0.187618	-0.23997	-0.322056	-0.241301	Zfp934	13	62479827	62571199	-	5764	protein_coding	zinc finger protein 934 [Source:MGI Symbol;Acc:MGI:1924367]	zf-C2H2
ENSMUSG00000078779	-0.373533	0.069102	-0.338105	0.110857	-0.0481475	-0.241052	0.321244	0.36066	0.158756	0.115745	-0.216389	0.0808617	Zfp59	7	27838607	27856438	+	3437	protein_coding	zinc finger protein 59 [Source:MGI Symbol;Acc:MGI:99206]	zf-C2H2
ENSMUSG00000014303	0.132113	0.177586	0.490625	0.214962	0.158826	0.37314	-0.0776312	-0.282915	-0.314333	-0.292228	-0.367087	-0.213056	Glis2	16	4594713	4624924	+	4373	protein_coding	GLIS family zinc finger 2 [Source:MGI Symbol;Acc:MGI:1932535]	zf-C2H2
ENSMUSG00000024298	-0.258062	-0.0196949	-0.34062	-0.281081	-0.111679	-0.267692	0.299969	0.125223	0.0141659	0.168216	0.517898	0.153358	Zfp871	17	32771236	32788287	-	5376	protein_coding	zinc finger protein 871 [Source:MGI Symbol;Acc:MGI:1921793]	zf-C2H2
ENSMUSG00000058192	-0.109171	-0.0176971	-0.140133	-0.0434662	0.0261491	-0.0602097	0.0855745	0.0561113	0.071542	0.00299637	0.127411	0.000892199	Zfp846	9	20581291	20605409	+	13778	protein_coding	zinc finger protein 846 [Source:MGI Symbol;Acc:MGI:1924012]	zf-C2H2
ENSMUSG00000055305	-0.292975	-0.194285	-0.523074	-0.154227	0.0222531	-0.071331	0.0890981	-0.00130095	0.177686	0.350667	0.242974	0.354515	Zfp93	7	24270420	24277794	+	3633	protein_coding	zinc finger protein 93 [Source:MGI Symbol;Acc:MGI:107611]	zf-C2H2
ENSMUSG00000078867	-0.159481	-0.159481	-0.159481	-0.120275	-0.0834002	-0.121373	-0.0258317	0.0180719	0.168926	0.105469	0.3311	0.205757	Gm14418	2	177387124	177398320	-	2441	protein_coding	predicted gene 14418 [Source:MGI Symbol;Acc:MGI:3702408]	zf-C2H2
ENSMUSG00000067430	0.00303814	-0.332667	-0.328975	-0.00621049	-0.0327368	-0.230953	0.199987	0.309055	0.110461	0.0720857	0.138562	0.0983541	Zfp763	17	33016863	33033402	-	3557	protein_coding	zinc finger protein 763 [Source:MGI Symbol;Acc:MGI:1920701]	zf-C2H2
ENSMUSG00000034762	0.0168438	0.327287	0.343028	0.0833614	-0.13825	-0.0874354	-0.0125933	-0.102544	-0.0777915	-0.13825	-0.13825	-0.0754061	Glis1	4	107434591	107635061	+	3645	protein_coding	GLIS family zinc finger 1 [Source:MGI Symbol;Acc:MGI:2386723]	zf-C2H2
ENSMUSG00000042097	0.26945	0.0884735	0.189946	-0.0689797	-0.00746279	-0.0493835	-0.0971876	0.00322254	-0.0956803	-0.0595362	-0.112769	-0.0600924	Zfp239	6	117862100	117873291	+	4364	protein_coding	zinc finger protein 239 [Source:MGI Symbol;Acc:MGI:1306812]	zf-C2H2
ENSMUSG00000069755	-0.474622	-0.175658	-0.470194	-0.451455	0.038007	-0.236665	0.270602	0.0514754	-0.100695	0.514214	0.431641	0.603349	Zfp125	12	20877084	20921262	-	3109	transcribed_unprocessed_pseudogene	zinc finger protein 125 [Source:MGI Symbol;Acc:MGI:1336211]	zf-C2H2
ENSMUSG00000043903	0.552027	-0.0201148	0.0207353	0.0666693	0.0629866	0.111946	-0.0793284	-0.102687	-0.141298	-0.140065	-0.165435	-0.165435	Zfp469	8	122269569	122272650	+	3082	lincRNA	zinc finger protein 469 [Source:MGI Symbol;Acc:MGI:2684868]	zf-C2H2
ENSMUSG00000078496	-0.390674	-0.390674	-0.390674	-0.390674	-0.390674	-0.328679	-0.138407	-0.00450827	-0.0749719	0.493057	0.959977	1.0469	Zfp982	4	147492417	147513486	+	1488	protein_coding	zinc finger protein 982 [Source:MGI Symbol;Acc:MGI:3701121]	zf-C2H2
ENSMUSG00000033972	0.139489	-0.424536	-0.658115	-0.232426	-0.49298	-0.535126	0.410906	0.611322	-0.0525898	0.32021	0.434363	0.479484	Zfp944	17	22337989	22361400	-	2784	protein_coding	zinc finger protein 944 [Source:MGI Symbol;Acc:MGI:2442394]	zf-C2H2
ENSMUSG00000023284	-0.251541	-0.284942	-0.122047	-0.111807	-0.115111	-0.239563	0.187726	0.0606784	-0.010333	0.189837	0.29314	0.403962	Zfp605	5	110110092	110129794	+	3497	protein_coding	zinc finger protein 605 [Source:MGI Symbol;Acc:MGI:2444933]	zf-C2H2
ENSMUSG00000062944	-0.446716	-0.224931	-0.186209	-0.0182994	-0.0631964	0.0563248	0.182084	0.204212	-0.0666346	0.194219	0.207261	0.161886	9130023H24Rik	7	128234458	128238031	-	3574	protein_coding	RIKEN cDNA 9130023H24 gene [Source:MGI Symbol;Acc:MGI:2442738]	zf-C2H2
ENSMUSG00000062931	-0.201738	-0.383303	-0.856382	0.0855477	0.197843	-0.276446	0.297643	0.143152	0.0341954	0.256955	0.235013	0.46752	Zfp938	10	82224850	82241280	-	2128	protein_coding	zinc finger protein 938 [Source:MGI Symbol;Acc:MGI:3621440]	zf-C2H2
ENSMUSG00000090093	-0.183087	-0.183087	-0.183087	-0.183087	-0.0755064	-0.183087	-0.00737206	0.0316502	-0.0172403	0.240865	0.314417	0.428621	Gm14399	2	175129493	175142012	-	2561	protein_coding	predicted gene 14399 [Source:MGI Symbol;Acc:MGI:3650082]	zf-C2H2
ENSMUSG00000027684	-0.0934336	-0.0285572	-0.0449733	-0.0174062	0.0866607	-0.0195093	0.0824429	0.0039408	0.0825242	0.0165251	-0.0482395	-0.0199746	Mecom	3	29951296	30548008	-	12427	protein_coding	MDS1 and EVI1 complex locus [Source:MGI Symbol;Acc:MGI:95457]	zf-C2H2
ENSMUSG00000018168	0.107886	0.158875	0.126009	0.00117642	0.0735436	0.0889617	-0.0632638	-0.0124097	-0.100759	-0.122817	-0.0813063	-0.175895	Ikzf3	11	98464902	98546031	-	8754	protein_coding	IKAROS family zinc finger 3 [Source:MGI Symbol;Acc:MGI:1342542]	zf-C2H2
ENSMUSG00000054381	-0.15306	-0.211676	-0.359213	-0.118569	-0.319499	-0.135729	-0.0173027	0.185006	0.523627	0.215929	0.0018099	0.388677	Zfp747	7	127372537	127376050	-	2824	protein_coding	zinc finger protein 747 [Source:MGI Symbol;Acc:MGI:2443581]	zf-C2H2
ENSMUSG00000050919	0.0331899	-0.243212	-0.247435	0.140318	0.203146	0.115301	0.268403	0.197282	0.0327642	-0.000151759	-0.24969	-0.249915	Zfp366	13	99184823	99250656	+	6382	protein_coding	zinc finger protein 366 [Source:MGI Symbol;Acc:MGI:2178429]	zf-C2H2
ENSMUSG00000068959	-0.144219	-0.124617	-0.045099	-0.128057	0.0497929	0.0338277	0.126503	0.0223893	0.0329613	0.0530961	0.130544	-0.00712235	Zfp619	7	39517766	39540420	+	5969	protein_coding	zinc finger protein 619 [Source:MGI Symbol;Acc:MGI:1917477]	zf-C2H2
ENSMUSG00000035868	0.0234583	-0.440194	-0.321839	-0.110346	-0.205361	-0.240309	0.20066	0.205659	0.100018	0.27129	0.500209	0.016757	Zfp983	17	21650624	21664966	+	4354	protein_coding	zinc finger protein 983 [Source:MGI Symbol;Acc:MGI:1920479]	zf-C2H2
ENSMUSG00000056824	-0.0840928	0.119413	0.0697303	0.174182	0.0370338	0.18829	-0.0840928	-0.0840928	-0.0840928	-0.0840928	-0.0840928	-0.0840928	Zfp663	2	165351297	165368729	-	3773	protein_coding	zinc finger protein 663 [Source:MGI Symbol;Acc:MGI:2685854]	zf-C2H2
ENSMUSG00000060397	-0.0663214	-0.275761	-0.189717	0.0601534	-0.0764212	-0.158659	0.182721	0.035677	0.107329	0.14069	0.18918	0.0511293	Zfp128	7	12881177	12893422	+	4087	protein_coding	zinc finger protein 128 [Source:MGI Symbol;Acc:MGI:2389445]	zf-C2H2
ENSMUSG00000074824	-0.0744033	-0.0745956	-0.0891756	-0.0891756	-0.065647	-0.0659135	0.00942725	-0.00946053	0.0099866	0.0774451	0.22808	0.143432	Rslcan18	13	67096613	67116263	-	8039	protein_coding	regulator of sex-limitation candidate 18 [Source:MGI Symbol;Acc:MGI:5433745]	zf-C2H2
ENSMUSG00000003282	-0.0365522	0.00449936	-0.0365522	-0.0251665	-0.0365522	-0.0365522	0.123405	0.0682337	0.024032	-0.018082	-0.00332654	-0.0273858	Plag1	4	3900996	3938423	-	8487	protein_coding	pleiomorphic adenoma gene 1 [Source:MGI Symbol;Acc:MGI:1891916]	zf-C2H2
ENSMUSG00000030823	-0.250234	-0.252054	-0.163623	0.157562	-0.128019	-0.130819	-0.0391399	0.0146792	0.18476	0.287248	0.0256717	0.293968	9130019O22Rik	7	127382260	127387166	-	3878	protein_coding	RIKEN cDNA 9130019O22 gene [Source:MGI Symbol;Acc:MGI:1926171]	zf-C2H2
ENSMUSG00000034429	-0.617516	-0.363881	0.0349971	0.198234	-0.271541	0.390228	-0.554528	-0.772819	-0.141239	0.698163	0.846751	0.553152	Zfp707	15	75969123	75975868	+	3493	protein_coding	zinc finger protein 707 [Source:MGI Symbol;Acc:MGI:1916270]	zf-C2H2
ENSMUSG00000007812	-0.125301	-0.200022	-0.56995	-0.415855	-0.0958814	-0.799072	0.172011	0.26362	-0.0511983	0.409009	0.515502	0.897137	Zfp655	5	145231715	145247302	+	5598	protein_coding	zinc finger protein 655 [Source:MGI Symbol;Acc:MGI:1919861]	zf-C2H2
ENSMUSG00000074472	-0.109632	-0.109632	-0.109632	-0.0470988	-0.109632	-0.109632	-0.0872879	-0.00501039	-0.0851319	0.107084	0.474665	0.19094	Zfp872	9	22188090	22202123	+	3036	protein_coding	zinc finger protein 872 [Source:MGI Symbol;Acc:MGI:3588272]	zf-C2H2
ENSMUSG00000057842	0.0676531	-0.178726	-0.381162	-0.360122	-0.378835	-0.458036	0.286367	0.0378468	-0.0742404	0.448988	0.570391	0.419876	Zfp595	13	67312998	67332570	-	5440	protein_coding	zinc finger protein 595 [Source:MGI Symbol;Acc:MGI:3040707]	zf-C2H2
ENSMUSG00000061894	-0.152732	-0.104054	-0.123024	-0.114285	-0.0970282	-0.0601325	0.057988	-0.030059	0.115009	0.153974	0.157084	0.197259	Zscan20	4	128583539	128610098	-	8375	protein_coding	zinc finger and SCAN domains 20 [Source:MGI Symbol;Acc:MGI:2679268]	zf-C2H2
ENSMUSG00000037017	-0.425921	0.0704247	-0.780534	-0.107115	-0.321078	-0.161577	0.206742	0.230797	0.167744	0.338826	0.247339	0.534353	Zscan21	5	138116903	138134265	+	3198	protein_coding	zinc finger and SCAN domain containing 21 [Source:MGI Symbol;Acc:MGI:99182]	zf-C2H2
ENSMUSG00000069378	-0.0376295	0.0340278	0.398763	0.0895819	0.0856983	0.02691	0.0212287	-0.0258348	-0.156306	-0.156306	-0.123829	-0.156306	Prdm6	18	53464546	53575907	+	2895	protein_coding	PR domain containing 6 [Source:MGI Symbol;Acc:MGI:2684938]	zf-C2H2
ENSMUSG00000056300	-0.054096	-0.054096	-0.054096	-0.054096	-0.054096	-0.0246079	-0.054096	-0.054096	-0.054096	0.132719	0.193804	0.130853	Zfp981	4	146502027	146539395	+	3164	protein_coding	zinc finger protein 981 [Source:MGI Symbol;Acc:MGI:3700965]	zf-C2H2
ENSMUSG00000092335	-0.181012	-0.181012	-0.181012	-0.0509005	-0.0530365	-0.181012	0.081452	0.0727243	0.0155464	0.326979	0.172323	0.158959	Zfp977	7	42579783	42592547	-	1425	protein_coding	zinc finger protein 977 [Source:MGI Symbol;Acc:MGI:3645327]	zf-C2H2
ENSMUSG00000057835	-0.196601	-0.0522035	-0.392397	-0.575243	-0.14653	-0.427889	0.441094	0.163025	-0.113707	0.418824	0.472683	0.408947	Zfp119a	17	55864892	55878930	-	2018	protein_coding	zinc finger protein 119a [Source:MGI Symbol;Acc:MGI:1345189]	zf-C2H2
ENSMUSG00000072915	-0.190495	-0.145279	-0.137922	0.00479795	0.0163471	-0.261049	0.11512	0.0676246	-0.025821	0.282153	0.261107	0.0134172	Gm12258	11	58847158	58861956	+	4429	protein_coding	predicted gene 12258 [Source:MGI Symbol;Acc:MGI:3651534]	zf-C2H2
ENSMUSG00000095193	-0.405271	-0.132922	-0.257289	-0.0273881	-0.288794	-0.235747	0.00787881	0.255594	0.0424222	0.233042	0.715045	0.0934297	Gm20939	17	94873986	94877497	+	1572	protein_coding	predicted gene, 20939 [Source:MGI Symbol;Acc:MGI:5434295]	zf-C2H2
ENSMUSG00000048410	0.0103642	-0.113629	-0.315302	-0.06382	0.0427974	-0.27476	0.207578	-0.0493328	0.0927061	0.118972	0.128835	0.215591	Zfp407	18	84128027	84589725	-	15167	protein_coding	zinc finger protein 407 [Source:MGI Symbol;Acc:MGI:2685179]	zf-C2H2
ENSMUSG00000031907	-0.0350914	-0.0350914	-0.0350914	0.0136789	-0.0229544	-0.0350914	0.0248203	-0.0100437	0.00276528	0.00468854	0.103854	0.0235567	Zfp90	8	106415327	106426598	+	7823	protein_coding	zinc finger protein 90 [Source:MGI Symbol;Acc:MGI:104786]	zf-C2H2
ENSMUSG00000072763	-0.0411902	-0.236987	-0.165827	-0.0816644	-0.135751	-0.216472	0.104306	0.122574	-0.0247879	0.222988	0.267933	0.184879	5430403G16Rik	5	109674545	109691041	-	3341	protein_coding	RIKEN cDNA 5430403G16 gene [Source:MGI Symbol;Acc:MGI:1924450]	zf-C2H2
ENSMUSG00000047473	-0.110343	-0.379288	-0.165687	0.212631	0.058811	-0.00112787	-0.0987173	0.0412057	0.0748445	0.231536	0.14172	-0.0055852	Zfp30	7	29783998	29794702	+	6078	protein_coding	zinc finger protein 30 [Source:MGI Symbol;Acc:MGI:99178]	zf-C2H2
ENSMUSG00000078879	-0.103124	-0.103124	-0.103124	-0.103124	0.0312115	-0.103124	-0.00555314	0.0358868	0.0541383	-0.103124	0.468884	0.0341747	Zfp973	2	176670522	176719085	+	2709	protein_coding	zinc finger protein 973 [Source:MGI Symbol;Acc:MGI:3615331]	zf-C2H2
ENSMUSG00000020335	0.0520773	-0.355105	-0.352037	-0.0274073	-0.0587284	-0.19447	-0.0250265	0.0624063	0.0836914	0.347471	0.174248	0.29288	Zfp354b	11	50921823	50931633	-	2888	protein_coding	zinc finger protein 354B [Source:MGI Symbol;Acc:MGI:1351476]	zf-C2H2
ENSMUSG00000044676	0.221602	-0.150154	-0.704291	-0.288109	-0.162202	-0.547584	0.186226	0.329277	-0.0753398	0.179848	0.428171	0.582556	Zfp612	8	110079746	110092741	+	6083	protein_coding	zinc finger protein 612 [Source:MGI Symbol;Acc:MGI:2443465]	zf-C2H2
ENSMUSG00000078994	0.150382	-0.0656264	0.164021	-0.00937398	-0.0165271	-0.142608	0.423822	0.443775	0.0556532	-0.280087	-0.382231	-0.341199	Zfp429	13	67387905	67399819	-	2324	protein_coding	zinc finger protein 429 [Source:MGI Symbol;Acc:MGI:1920057]	zf-C2H2
ENSMUSG00000058186	-0.0322424	-0.0322424	-0.0322424	-0.0322424	-0.0322424	-0.0322424	-0.0322424	-0.0322424	-0.0322424	0.0813148	-0.00869964	0.217567	Zfp980	4	145670685	145704441	+	4006	protein_coding	zinc finger protein 980 [Source:MGI Symbol;Acc:MGI:3712454]	zf-C2H2
ENSMUSG00000063047	0.0951404	-0.172481	-0.296237	-0.16211	-0.220165	-0.231151	0.266764	0.0863074	0.0833294	0.20424	0.108175	0.238186	Zfp780b	7	27959135	27979171	-	9180	protein_coding	zinc finger protein 780B [Source:MGI Symbol;Acc:MGI:2444764]	zf-C2H2
ENSMUSG00000058402	-0.167796	-0.0633958	-0.144979	-0.0775396	-0.0130693	-0.214562	0.0770571	0.197858	0.0416661	0.0791275	0.101372	0.184261	Zfp420	7	29859979	29877292	+	5751	protein_coding	zinc finger protein 420 [Source:MGI Symbol;Acc:MGI:2444666]	zf-C2H2
ENSMUSG00000061371	-0.015996	-0.479468	-0.24897	0.0312311	-0.0167352	-0.0223795	0.0405902	0.148299	-0.0445668	0.261313	0.0398267	0.306855	Zfp873	10	82048123	82064745	+	3179	protein_coding	zinc finger protein 873 [Source:MGI Symbol;Acc:MGI:3040689]	zf-C2H2
ENSMUSG00000021264	-0.264857	-0.23321	-0.200815	-0.487898	-0.553743	-0.606346	0.295552	0.361966	0.494664	0.367318	0.343478	0.483892	Yy1	12	108792973	108820148	+	6418	protein_coding	YY1 transcription factor [Source:MGI Symbol;Acc:MGI:99150]	zf-C2H2
ENSMUSG00000039841	0.0141083	-0.00792937	-0.254037	-0.479558	-0.36884	-0.489187	0.399687	0.469598	0.151204	0.211705	0.0819302	0.271319	Zfp800	6	28239927	28398005	-	4831	protein_coding	zinc finger protein 800 [Source:MGI Symbol;Acc:MGI:1889334]	zf-C2H2
ENSMUSG00000030232	-0.302087	0.0853468	-0.337293	-0.401831	-0.297872	-0.264684	0.381053	0.397288	0.34606	0.148408	0.0739868	0.171625	Aebp2	6	140622663	140678472	+	9851	protein_coding	AE binding protein 2 [Source:MGI Symbol;Acc:MGI:1338038]	zf-C2H2
ENSMUSG00000063281	-0.0908403	0.0459411	-0.353969	-0.665842	-0.288137	-0.719206	0.399846	0.428337	0.0147076	0.253953	0.474413	0.500798	Zfp35	18	23989632	24005376	+	3040	protein_coding	zinc finger protein 35 [Source:MGI Symbol;Acc:MGI:99179]	zf-C2H2
ENSMUSG00000018377	0.119386	-0.175117	-0.420985	-0.257725	-0.301256	-0.655426	0.547508	0.150495	0.246556	0.209838	0.192252	0.344474	Vezf1	11	88068279	88084729	+	4601	protein_coding	vascular endothelial zinc finger 1 [Source:MGI Symbol;Acc:MGI:1313291]	zf-C2H2
ENSMUSG00000062519	0.0276988	-0.162003	-0.050508	-0.207812	-0.169955	-0.294061	0.209913	0.0781589	0.102326	0.206012	0.165087	0.0951425	Zfp398	6	47835661	47873537	+	11758	protein_coding	zinc finger protein 398 [Source:MGI Symbol;Acc:MGI:1917856]	zf-C2H2
ENSMUSG00000095432	0.118514	-0.292615	-0.230117	-0.254055	-0.188752	-0.205462	0.205191	0.241298	0.136697	0.127633	0.124527	0.21714	Zfp748	13	67538641	67553830	-	5662	protein_coding	zinc finger protein 748 [Source:MGI Symbol;Acc:MGI:1916455]	zf-C2H2
ENSMUSG00000089857	0.0684834	0.010178	-0.23231	-0.23231	-0.179844	-0.155177	0.107453	0.20948	0.184637	-0.00762824	0.181723	0.0453148	Zfp882	8	71908608	71916354	+	3569	protein_coding	zinc finger protein 882 [Source:MGI Symbol;Acc:MGI:3642748]	zf-C2H2
ENSMUSG00000054893	-0.0964415	-0.207622	0.0914375	-0.308862	-0.19699	-0.128911	0.0931992	0.0689872	0.196171	0.274247	0.152546	0.0622379	Zfp667	7	6286579	6307883	+	4755	protein_coding	zinc finger protein 667 [Source:MGI Symbol;Acc:MGI:2442757]	zf-C2H2
ENSMUSG00000046658	-0.318725	-0.0206665	-0.0443337	0.194273	0.136274	0.430183	-0.482986	-0.437786	0.0876108	0.317697	0.0804845	0.0579744	Zfp316	5	143249697	143270022	-	7526	protein_coding	zinc finger protein 316 [Source:MGI Symbol;Acc:MGI:1860402]	zf-C2H2
ENSMUSG00000096696	0.0410842	-0.338984	-0.382492	-0.147998	-0.182508	-0.313483	0.147778	0.384801	0.0925316	0.154584	0.354972	0.189715	Zfp960	17	17064113	17089628	+	2667	protein_coding	zinc finger protein 960 [Source:MGI Symbol;Acc:MGI:3052731]	zf-C2H2
ENSMUSG00000003198	-0.124636	0.0319115	-0.185097	-0.0143822	-0.479817	-0.636436	0.402688	0.33307	-0.00966409	0.223041	0.309827	0.149494	Zfp959	17	55892093	55898928	+	2448	protein_coding	zinc finger protein 959 [Source:MGI Symbol;Acc:MGI:2385058]	zf-C2H2
ENSMUSG00000074519	0.461337	-0.289365	-0.430823	-0.453003	-0.258972	-0.191215	0.321142	0.262642	-0.0428831	0.0777835	0.230485	0.312873	Zfp971	2	178023284	178034022	+	2145	protein_coding	zinc finger protein 971 [Source:MGI Symbol;Acc:MGI:1261426]	zf-C2H2
ENSMUSG00000020420	0.050105	-0.226435	-0.100092	-0.0783307	-0.0815235	-0.216452	0.287759	0.0342709	0.135929	0.0336271	0.0236155	0.137526	Zfp607a	7	27857527	27880825	+	4546	protein_coding	zinc finger protein 607A [Source:MGI Symbol;Acc:MGI:3584526]	zf-C2H2
ENSMUSG00000048402	0.0160654	0.0303433	0.0189988	0.121371	0.0815952	0.115518	-0.0326794	-0.0259549	-0.0683213	-0.0554996	-0.100719	-0.100719	Gli2	1	118834132	119053619	-	6869	protein_coding	GLI-Kruppel family member GLI2 [Source:MGI Symbol;Acc:MGI:95728]	zf-C2H2
ENSMUSG00000095545	0.33524	-0.58635	-0.331537	-0.201191	-0.432178	-0.210815	0.372257	-0.194875	0.500417	0.268561	-0.0504075	0.530876	Zfp969	2	175692223	175703646	-	1758	protein_coding	zinc finger protein 969 [Source:MGI Symbol;Acc:MGI:3782422]	zf-C2H2
ENSMUSG00000090659	0.0621782	-0.0761342	-0.0497667	-0.104377	-0.0659909	-0.124482	-0.068515	0.138716	0.0930805	0.0750566	0.0614345	0.0588003	Zfp493	13	67779693	67792512	+	4792	protein_coding	zinc finger protein 493 [Source:MGI Symbol;Acc:MGI:1920208]	zf-C2H2
ENSMUSG00000002617	0.24859	-0.244192	-0.166395	-0.131131	-0.0643644	-0.192115	0.181136	0.102209	0.145305	-0.0131649	0.0971425	0.0369799	Zfp40	17	23173869	23193252	-	4482	protein_coding	zinc finger protein 40 [Source:MGI Symbol;Acc:MGI:99185]	zf-C2H2
ENSMUSG00000064043	-0.133486	-0.00846441	-0.011155	0.0939861	0.105323	0.226719	0.1801	-0.038064	-0.0396851	-0.106564	-0.0886364	-0.180074	Trerf1	17	47140875	47361958	+	9070	processed_transcript	transcriptional regulating factor 1 [Source:MGI Symbol;Acc:MGI:2442086]	zf-C2H2
ENSMUSG00000036721	0.0655466	-0.200883	-0.226129	-0.221982	-0.159208	-0.350713	-0.00806682	0.248952	0.153041	0.292552	0.286217	0.120674	Zscan12	13	21362820	21372289	+	5003	protein_coding	zinc finger and SCAN domain containing 12 [Source:MGI Symbol;Acc:MGI:1099444]	zf-C2H2
ENSMUSG00000022987	0.244639	-0.134597	-0.155845	0.211402	-0.0783996	0.231317	0.0222818	0.18004	-0.00997541	-0.142462	-0.138541	-0.229859	Zfp641	15	98285585	98296161	-	4288	protein_coding	zinc finger protein 641 [Source:MGI Symbol;Acc:MGI:2442788]	zf-C2H2
ENSMUSG00000045333	-0.00653913	0.0625743	-0.0401398	0.199556	0.180534	0.0129079	-0.0657388	-0.158831	0.0847976	-0.058098	-0.1388	-0.072222	Zfp423	8	87661810	87959595	-	5608	protein_coding	zinc finger protein 423 [Source:MGI Symbol;Acc:MGI:1891217]	zf-C2H2
ENSMUSG00000021217	-0.00801697	-0.0853022	-0.0589469	0.0785241	0.0869681	0.0833745	0.190219	0.121636	-0.00440175	-0.11674	-0.103077	-0.184238	Tshz3	7	36698118	36773553	+	5456	protein_coding	teashirt zinc finger family member 3 [Source:MGI Symbol;Acc:MGI:2442819]	zf-C2H2
ENSMUSG00000060314	-0.113864	-0.0407915	0.0105107	-0.0338238	-0.0544372	-0.0940093	-0.00229457	-0.0192203	-0.021426	0.0141277	0.225949	0.129279	Zfp941	7	140807449	140822178	-	4715	protein_coding	zinc finger protein 941 [Source:MGI Symbol;Acc:MGI:3039601]	zf-C2H2
ENSMUSG00000022306	0.0786245	-0.152225	0.051111	0.00200279	0.00846405	-0.0382338	0.20198	0.0170802	0.0459265	-0.0562268	-0.0936048	-0.064898	Zfpm2	15	40655035	41104592	+	9536	protein_coding	zinc finger protein, multitype 2 [Source:MGI Symbol;Acc:MGI:1334444]	zf-C2H2
ENSMUSG00000094410	-0.0694727	-0.0694727	-0.0694727	-0.0694727	-0.0694727	-0.0694727	0.13714	0.0607093	0.0372774	0.0208449	0.155469	0.00539482	Gm38394	1	133619940	133661318	-	10156	protein_coding	predicted gene, 38394 [Source:MGI Symbol;Acc:MGI:5614057]	zf-BED
ENSMUSG00000066687	-0.767964	-0.471681	-0.498254	-1.7562	-1.90387	-1.67519	2.10276	2.04362	2.01113	-0.314289	1.73596	-0.506019	Zbtb16	9	48654297	48836222	-	5283	protein_coding	zinc finger and BTB domain containing 16 [Source:MGI Symbol;Acc:MGI:103222]	ZBTB
ENSMUSG00000027439	-1.33569	-1.37893	-1.7871	-0.259657	0.129379	-0.548757	1.10086	1.26677	0.81455	0.554588	0.657326	0.78666	Gzf1	2	148681023	148692949	+	4472	protein_coding	GDNF-inducible zinc finger protein 1 [Source:MGI Symbol;Acc:MGI:1921783]	ZBTB
ENSMUSG00000049823	-0.839325	-0.483376	-0.830935	0.281185	0.664949	0.237546	0.185821	-0.206793	0.283407	0.543254	0.174816	-0.0105488	Zbtb12	17	34879483	34896867	+	2020	protein_coding	zinc finger and BTB domain containing 12 [Source:MGI Symbol;Acc:MGI:88133]	ZBTB
ENSMUSG00000022708	-0.859557	-0.722186	-0.81668	-0.510504	-0.519194	-0.73874	0.882231	0.674527	0.332884	0.551418	0.763377	0.962424	Zbtb20	16	42875881	43642602	+	30730	protein_coding	zinc finger and BTB domain containing 20 [Source:MGI Symbol;Acc:MGI:1929213]	ZBTB
ENSMUSG00000063659	-1.09399	-0.839584	-1.00561	-0.419247	-0.248508	-0.887389	0.848824	0.606281	0.658433	0.744002	0.668692	0.968094	Zbtb18	1	177442351	177450764	+	6138	protein_coding	zinc finger and BTB domain containing 18 [Source:MGI Symbol;Acc:MGI:1353609]	ZBTB
ENSMUSG00000028807	0.0594688	-0.179342	-0.210635	0.450647	0.586309	0.651314	-0.0186334	-0.411116	-0.0405673	-0.232681	-0.337253	-0.317512	Zbtb8a	4	129353628	129378116	-	2321	protein_coding	zinc finger and BTB domain containing 8a [Source:MGI Symbol;Acc:MGI:1920930]	ZBTB
ENSMUSG00000026788	-1.00719	-0.894803	-1.12444	-0.269608	-0.505498	-0.734169	0.855344	0.619174	0.712157	0.533487	0.807542	1.00801	Zbtb43	2	33450287	33468559	-	5225	protein_coding	zinc finger and BTB domain containing 43 [Source:MGI Symbol;Acc:MGI:1919084]	ZBTB
ENSMUSG00000047412	-0.835773	-0.655723	-0.903024	-0.551914	-0.338013	-0.745709	0.768422	0.8155	0.521087	0.593879	0.642697	0.688571	Zbtb44	9	31030644	31075885	+	9341	protein_coding	zinc finger and BTB domain containing 44 [Source:MGI Symbol;Acc:MGI:1925123]	ZBTB
ENSMUSG00000033964	-0.464715	-0.603679	-0.546647	-0.333626	-0.219712	-0.539328	0.696136	0.480961	0.368556	0.210437	0.298265	0.653351	Zbtb41	1	139422288	139453005	+	8400	protein_coding	zinc finger and BTB domain containing 41 [Source:MGI Symbol;Acc:MGI:2444487]	ZBTB
ENSMUSG00000040433	-0.645688	-0.540813	-0.405472	-0.389555	-0.0866437	-0.443213	0.432247	0.412244	0.383274	0.402963	0.510172	0.370485	Zbtb38	9	96682770	96752831	-	11733	protein_coding	zinc finger and BTB domain containing 38 [Source:MGI Symbol;Acc:MGI:2442866]	ZBTB
ENSMUSG00000033454	-0.285837	-0.434032	-0.350318	-0.364398	-0.243852	-0.339445	0.338631	0.469565	0.254285	0.348273	0.316217	0.290912	Zbtb1	12	76370266	76396950	+	12190	protein_coding	zinc finger and BTB domain containing 1 [Source:MGI Symbol;Acc:MGI:2442326]	ZBTB
ENSMUSG00000022601	-0.366802	-0.394731	-0.59883	-0.58329	-0.508444	-0.348811	0.613581	0.524369	0.25285	0.378369	0.380468	0.65127	Zbtb11	16	55973883	56008913	+	7440	protein_coding	zinc finger and BTB domain containing 11 [Source:MGI Symbol;Acc:MGI:2443876]	ZBTB
ENSMUSG00000022508	-0.874496	-1.28319	-1.31168	-0.930476	-0.887441	-0.993764	2.19679	1.58265	0.555616	1.05604	0.113029	0.776917	Bcl6	16	23965052	23988852	-	6700	protein_coding	B cell leukemia/lymphoma 6 [Source:MGI Symbol;Acc:MGI:107187]	ZBTB
ENSMUSG00000049672	-0.695157	-0.719429	-0.328966	-0.191637	-0.0545772	-0.496703	0.422453	0.438118	0.460215	0.393094	0.4624	0.310189	Zbtb14	17	69383050	69391199	+	4680	protein_coding	zinc finger and BTB domain containing 14 [Source:MGI Symbol;Acc:MGI:1195345]	ZBTB
ENSMUSG00000068966	-0.426482	-0.340342	-0.251898	-0.26217	-0.0192155	0.00112173	0.50993	0.468287	0.351904	-0.0721728	-0.043087	0.084124	Zbtb34	2	33406108	33431324	-	6604	protein_coding	zinc finger and BTB domain containing 34 [Source:MGI Symbol;Acc:MGI:2685195]	ZBTB
ENSMUSG00000060862	-0.532467	-0.3185	-0.199339	-0.12218	-0.0805281	-0.148446	0.428178	0.296207	0.355781	-0.0698969	0.21148	0.179713	Zbtb40	4	136979732	137048801	-	10710	protein_coding	zinc finger and BTB domain containing 40 [Source:MGI Symbol;Acc:MGI:2682254]	ZBTB
ENSMUSG00000094870	-0.168705	-0.445849	-0.653843	-0.480688	-0.548947	-0.739679	0.766927	0.594553	0.305018	0.385772	0.310035	0.675406	Zfp131	13	119765187	119790889	-	4614	protein_coding	zinc finger protein 131 [Source:MGI Symbol;Acc:MGI:1919715]	ZBTB
ENSMUSG00000066798	-0.0969878	-0.456099	-0.545568	-0.433896	-0.326683	-0.433043	0.551758	0.415114	0.270972	0.0179457	0.516798	0.51969	Zbtb6	2	37425500	37443171	-	5080	protein_coding	zinc finger and BTB domain containing 6 [Source:MGI Symbol;Acc:MGI:2442998]	ZBTB
ENSMUSG00000050240	0.00192847	0.336195	0.341298	0.251132	0.474055	0.162601	-0.248537	-0.258133	-0.331326	-0.169582	-0.318305	-0.241327	Hic2	16	17233572	17263430	+	6354	protein_coding	hypermethylated in cancer 2 [Source:MGI Symbol;Acc:MGI:1929869]	ZBTB
ENSMUSG00000037730	-0.206295	-0.344405	-0.223285	-0.205463	-0.110064	-0.317264	0.266305	0.408287	0.157667	0.207591	0.112092	0.254834	Mynn	3	30602065	30619873	+	6764	protein_coding	myoneurin [Source:MGI Symbol;Acc:MGI:1931415]	ZBTB
ENSMUSG00000018750	-0.342771	-0.566016	-0.372589	-0.0773788	0.115523	-0.213022	0.0812264	0.0261136	0.167718	0.490494	0.425867	0.264835	Zbtb4	11	69765912	69784023	+	8117	protein_coding	zinc finger and BTB domain containing 4 [Source:MGI Symbol;Acc:MGI:1922830]	ZBTB
ENSMUSG00000027583	-0.229365	-0.13163	-0.457063	-0.123531	0.144553	-0.0811221	0.255902	0.197158	0.188552	0.2097	0.109611	-0.0827649	Zbtb46	2	181387762	181459426	-	8508	protein_coding	zinc finger and BTB domain containing 46 [Source:MGI Symbol;Acc:MGI:1919397]	ZBTB
ENSMUSG00000075327	-0.105559	-0.277716	-0.305108	-0.157183	-0.118214	-0.164411	0.205155	0.191419	0.384592	-0.0975817	0.197613	0.246993	Zbtb2	10	4367075	4388108	-	7374	protein_coding	zinc finger and BTB domain containing 2 [Source:MGI Symbol;Acc:MGI:2685949]	ZBTB
ENSMUSG00000050714	-0.148995	-0.173692	-0.159023	-0.164619	-0.16579	-0.20497	0.104302	0.136906	-0.0216902	0.130785	0.428602	0.238184	Zbtb26	2	37432168	37443135	-	9489	protein_coding	zinc finger and BTB domain containing 26 [Source:MGI Symbol;Acc:MGI:2444402]	ZBTB
ENSMUSG00000044646	0.0585718	0.0729246	0.162288	0.0718165	0.0348605	0.272413	-0.225155	-0.165784	-0.289584	-0.0499047	0.0183197	0.039234	Zbtb7c	18	75820178	76148561	+	4729	protein_coding	zinc finger and BTB domain containing 7C [Source:MGI Symbol;Acc:MGI:2443302]	ZBTB
ENSMUSG00000048485	0.040967	0.0701899	0.201844	0.110906	0.178869	0.00315383	-0.017543	-0.0693643	-0.102871	-0.148388	-0.119375	-0.148388	Zbtb8b	4	129425765	129440853	-	6489	protein_coding	zinc finger and BTB domain containing 8b [Source:MGI Symbol;Acc:MGI:2387181]	ZBTB
ENSMUSG00000037638	-0.350864	-0.449358	-0.0868264	-0.116468	-0.0969969	0.129871	-0.0541476	-0.185261	-0.0578822	0.463854	0.349872	0.454208	Zbtb42	12	112678828	112682747	+	3490	protein_coding	zinc finger and BTB domain containing 42 [Source:MGI Symbol;Acc:MGI:3644133]	ZBTB
ENSMUSG00000034377	-0.654734	-0.585911	-0.516074	-0.21188	-0.272416	-0.371042	0.489242	0.394516	0.360261	0.402265	0.49024	0.475533	Tulp4	17	6106437	6251128	+	18054	protein_coding	tubby like protein 4 [Source:MGI Symbol;Acc:MGI:1916092]	Tub
ENSMUSG00000031028	0.0358267	0.00782762	0.119073	-0.0199811	-0.0199811	-0.0199811	-0.0199811	-0.0121503	-0.0199811	-0.0199811	-0.0199811	-0.0107101	Tub	7	108950338	109034460	+	8391	protein_coding	tubby bipartite transcription factor [Source:MGI Symbol;Acc:MGI:2651573]	Tub
ENSMUSG00000037446	0.115984	0.0494895	0.199446	-0.0528579	-0.0245219	0.0296077	-0.0528579	-0.0528579	-0.0528579	-0.0528579	-0.0528579	-0.0528579	Tulp1	17	28351515	28365222	-	6664	protein_coding	tubby like protein 1 [Source:MGI Symbol;Acc:MGI:109571]	Tub
ENSMUSG00000031431	-1.80245	-1.48196	-2.38895	-0.579538	-0.560983	-1.9452	1.66421	1.49223	1.72627	1.59535	1.37154	0.90948	Tsc22d3	X	140539528	140600659	-	4341	protein_coding	TSC22 domain family, member 3 [Source:MGI Symbol;Acc:MGI:1196284]	TSC22
ENSMUSG00000027806	-0.0986466	-0.271108	-0.293991	-0.651668	-0.31124	-0.740234	0.557218	0.496063	0.391175	0.192837	0.189826	0.539769	Tsc22d2	3	58414715	58466783	+	11244	protein_coding	TSC22 domain family, member 2 [Source:MGI Symbol;Acc:MGI:1919283]	TSC22
ENSMUSG00000005677	-1.54199	-1.03353	-1.04283	0.477918	0.552034	0.783779	0.0130696	0.410293	0.542888	0.326493	0.131815	0.380057	Nr1i3	1	171213970	171220701	+	4414	protein_coding	nuclear receptor subfamily 1, group I, member 3 [Source:MGI Symbol;Acc:MGI:1346307]	THR-like
ENSMUSG00000028150	-0.726263	-0.548083	-0.890409	0.89411	0.72738	0.685721	-0.0552138	0.00117583	-0.05391	-0.0494767	-0.0570219	0.0719906	Rorc	3	94372794	94398276	+	3559	protein_coding	RAR-related orphan receptor gamma [Source:MGI Symbol;Acc:MGI:104856]	THR-like
ENSMUSG00000021779	-1.50406	-1.33643	-1.35464	-0.391054	-0.138375	-0.599654	1.05033	0.911892	0.739394	0.679685	1.02818	0.914737	Thrb	14	17660261	18038090	+	7403	protein_coding	thyroid hormone receptor beta [Source:MGI Symbol;Acc:MGI:98743]	THR-like
ENSMUSG00000000440	-0.376508	-0.358311	-0.821584	0.764352	0.771411	0.281422	0.0572393	0.0815796	-0.137701	-5.01569e-05	-0.227481	-0.034368	Pparg	6	115360951	115490399	+	2953	protein_coding	peroxisome proliferator activated receptor gamma [Source:MGI Symbol;Acc:MGI:97747]	THR-like
ENSMUSG00000002108	-0.88049	-0.471264	-0.313638	0.619703	0.211122	0.558903	-0.300225	-0.176327	0.116862	0.129695	0.192133	0.313526	Nr1h3	2	91184061	91202834	-	2515	protein_coding	nuclear receptor subfamily 1, group H, member 3 [Source:MGI Symbol;Acc:MGI:1352462]	THR-like
ENSMUSG00000021775	-2.05458	-1.53232	-2.02863	-1.18121	-0.912749	-1.37814	1.81318	1.92881	1.48076	1.22774	1.36407	1.27307	Nr1d2	14	18204054	18239127	-	5409	protein_coding	nuclear receptor subfamily 1, group D, member 2 [Source:MGI Symbol;Acc:MGI:2449205]	THR-like
ENSMUSG00000022479	0.28379	0.295252	0.117657	-0.0691031	-0.0696786	-0.0700552	-0.0554356	-0.103042	-0.0508857	-0.0891473	-0.0863097	-0.103042	Vdr	15	97854425	97910630	-	5650	protein_coding	vitamin D (1,25-dihydroxyvitamin D3) receptor [Source:MGI Symbol;Acc:MGI:103076]	THR-like
ENSMUSG00000032238	-0.823373	-0.790912	-0.84992	-0.38218	-0.309865	-0.449803	0.733354	0.486105	0.442147	0.55301	0.836039	0.555397	Rora	9	68653786	69388246	+	13071	protein_coding	RAR-related orphan receptor alpha [Source:MGI Symbol;Acc:MGI:104661]	THR-like
ENSMUSG00000020889	-1.35832	-0.830731	-0.944002	-1.08094	-0.582439	-0.435322	0.742872	0.173853	1.19628	1.05321	1.30592	0.759619	Nr1d1	11	98767932	98775333	-	3077	protein_coding	nuclear receptor subfamily 1, group D, member 1 [Source:MGI Symbol;Acc:MGI:2444210]	THR-like
ENSMUSG00000017491	-0.303114	-0.280911	-0.303114	-0.231231	-0.0542241	-0.233222	0.205842	0.259628	0.463452	0.250074	0.0758839	0.150937	Rarb	14	16430839	16819156	-	5265	protein_coding	retinoic acid receptor, beta [Source:MGI Symbol;Acc:MGI:97857]	THR-like
ENSMUSG00000022383	-0.124361	0.346008	0.276684	-0.826516	-0.641407	-0.859346	0.70487	0.500641	0.730922	-0.0249174	-0.220382	0.137805	Ppara	15	85734983	85802819	+	3836	protein_coding	peroxisome proliferator activated receptor alpha [Source:MGI Symbol;Acc:MGI:104740]	THR-like
ENSMUSG00000030753	-0.963644	-0.407216	-0.636977	-0.244214	0.0382957	-0.314735	0.849071	0.778956	0.310588	0.124622	-0.0208651	0.486117	Thap12	7	98703103	98718062	+	4125	protein_coding	THAP domain containing 12 [Source:MGI Symbol;Acc:MGI:1920231]	THAP
ENSMUSG00000020137	-0.292652	-0.642825	-0.669811	-0.896259	-0.616375	-0.531678	0.756516	0.660882	0.333837	0.525892	0.615328	0.757144	Thap2	10	115368404	115384443	-	5266	protein_coding	THAP domain containing, apoptosis associated protein 2 [Source:MGI Symbol;Acc:MGI:1914066]	THAP
ENSMUSG00000026279	0.528582	0.494896	0.282643	0.205294	0.111819	0.197707	-0.621468	-0.469076	-0.235571	-0.174456	-0.254183	-0.0661856	Thap4	1	93701935	93754864	-	6519	protein_coding	THAP domain containing 4 [Source:MGI Symbol;Acc:MGI:1914276]	THAP
ENSMUSG00000059824	-2.02512	-2.11699	-1.80097	-0.115854	0.149782	0.589164	1.21485	1.78398	2.14862	1.01674	0.146427	-0.990632	Dbp	7	45705088	45710203	+	2993	protein_coding	D site albumin promoter binding protein [Source:MGI Symbol;Acc:MGI:94866]	TF_bZIP
ENSMUSG00000022389	-1.56177	-1.30236	-1.72297	-0.188681	0.0444014	-0.0506676	1.18376	1.34068	1.30358	0.545985	0.450277	-0.0422223	Tef	15	81802421	81826863	+	7867	protein_coding	thyrotroph embryonic factor [Source:MGI Symbol;Acc:MGI:98663]	TF_bZIP
ENSMUSG00000003949	-1.43274	-1.38294	-1.45716	-0.0847845	0.121278	-0.335159	1.14326	1.24874	1.04451	0.532343	0.281835	0.320817	Hlf	11	90336536	90390895	-	6681	protein_coding	hepatic leukemia factor [Source:MGI Symbol;Acc:MGI:96108]	TF_bZIP
ENSMUSG00000018143	0.85375	0.797816	0.604869	-0.492836	-0.32299	-0.371005	-0.327793	-0.387832	-0.112229	-0.314249	0.00244972	0.0700497	Mafk	5	139791513	139802653	+	3901	protein_coding	v-maf musculoaponeurotic fibrosarcoma oncogene family, protein K (avian) [Source:MGI Symbol;Acc:MGI:99951]	TF_bZIP
ENSMUSG00000074622	-1.50326	-1.59419	-1.79487	-0.543283	-0.317908	-1.09696	0.530728	0.971216	1.79234	1.20446	0.988654	1.36307	Mafb	2	160363703	160367065	-	3363	protein_coding	v-maf musculoaponeurotic fibrosarcoma oncogene family, protein B (avian) [Source:MGI Symbol;Acc:MGI:104555]	TF_bZIP
ENSMUSG00000015839	-0.874251	-0.96002	-1.13613	-0.265948	0.111477	-0.558143	0.71701	0.773755	0.810012	0.465079	0.296	0.621159	Nfe2l2	2	75675513	75704641	-	3796	protein_coding	nuclear factor, erythroid derived 2, like 2 [Source:MGI Symbol;Acc:MGI:108420]	TF_bZIP
ENSMUSG00000026663	-0.743515	-0.385716	-0.632359	-0.995626	-0.8191	-1.13113	0.984014	0.735521	0.702235	0.711097	0.874557	0.700026	Atf6	1	170704674	170867771	-	9231	protein_coding	activating transcription factor 6 [Source:MGI Symbol;Acc:MGI:1926157]	TF_bZIP
ENSMUSG00000051451	-0.611618	-0.950539	-0.83186	-0.250798	-0.367844	-1.1772	0.455413	0.424967	0.447492	0.906398	0.981039	0.974548	Crebzf	7	90442729	90447994	+	4174	protein_coding	CREB/ATF bZIP transcription factor [Source:MGI Symbol;Acc:MGI:2675296]	TF_bZIP
ENSMUSG00000038615	-1.18422	-0.797747	-0.511694	-0.0388336	-0.148677	-0.33186	0.26215	0.390545	0.611319	0.456812	0.561477	0.73073	Nfe2l1	11	96817414	96829968	-	5441	protein_coding	nuclear factor, erythroid derived 2,-like 1 [Source:MGI Symbol;Acc:MGI:99421]	TF_bZIP
ENSMUSG00000038648	-0.150761	-0.283859	-0.416033	-0.183321	-0.0922094	-0.454664	0.972024	0.407555	0.204591	-0.118996	0.259221	-0.143546	Creb3l2	6	37327255	37442146	-	7283	protein_coding	cAMP responsive element binding protein 3-like 2 [Source:MGI Symbol;Acc:MGI:2442695]	TF_bZIP
ENSMUSG00000025612	0.0604244	-0.415189	-0.658595	-1.0399	-1.09427	-0.914761	0.758388	0.620723	0.309212	0.577183	0.80531	0.991473	Bach1	16	87698945	87733346	+	6179	protein_coding	BTB and CNC homology 1, basic leucine zipper transcription factor 1 [Source:MGI Symbol;Acc:MGI:894680]	TF_bZIP
ENSMUSG00000025958	-0.0396897	-0.321405	-0.274208	-0.423777	-0.205801	-0.273066	0.414432	0.37839	0.0821314	0.211184	0.298311	0.153498	Creb1	1	64532645	64604548	+	13742	protein_coding	cAMP responsive element binding protein 1 [Source:MGI Symbol;Acc:MGI:88494]	TF_bZIP
ENSMUSG00000056749	0.0540319	-0.36844	0.0336952	0.895777	0.805504	0.512159	-0.884638	-1.33962	-0.954987	0.143071	0.476983	0.626459	Nfil3	13	52967209	52981073	-	2026	protein_coding	nuclear factor, interleukin 3, regulated [Source:MGI Symbol;Acc:MGI:109495]	TF_bZIP
ENSMUSG00000027938	0.372636	0.170479	0.23788	0.104322	-0.142889	-0.0929228	-0.134961	-0.0341175	0.0308626	-0.205985	-0.143179	-0.162126	Creb3l4	3	90237500	90243512	-	1679	protein_coding	cAMP responsive element binding protein 3-like 4 [Source:MGI Symbol;Acc:MGI:1916603]	TF_bZIP
ENSMUSG00000023027	0.0625038	-0.350545	-0.621334	-0.708647	-0.116636	-0.972826	0.504529	0.447404	0.320809	0.507705	0.416315	0.510723	Atf1	15	100227819	100261244	+	3060	protein_coding	activating transcription factor 1 [Source:MGI Symbol;Acc:MGI:1298366]	TF_bZIP
ENSMUSG00000027104	0.213138	-0.223104	-0.190734	-0.510669	-0.311833	-0.584312	0.428908	0.273406	-0.0570817	0.171588	0.278697	0.511997	Atf2	2	73816509	73892639	-	8187	protein_coding	activating transcription factor 2 [Source:MGI Symbol;Acc:MGI:109349]	TF_bZIP
ENSMUSG00000003545	-0.162559	0.142453	-0.031368	-0.0433106	0.303268	0.444617	-0.0878715	-0.0607046	-0.0694958	-0.137508	-0.147408	-0.150112	Fosb	7	19302696	19310051	-	6243	protein_coding	FBJ osteosarcoma oncogene B [Source:MGI Symbol;Acc:MGI:95575]	TF_bZIP
ENSMUSG00000063889	0.433034	-0.0192923	-0.465509	-0.141158	-0.27967	-1.04325	-0.211409	-0.0889085	-0.391632	0.420226	0.906919	0.880649	Crem	18	3266048	3337748	-	5895	protein_coding	cAMP responsive element modulator [Source:MGI Symbol;Acc:MGI:88495]	TF_bZIP
ENSMUSG00000055320	-0.12844	-0.273927	-0.380049	-0.236651	-0.0727091	-0.293361	0.763381	0.521498	0.26378	-0.089613	0.109357	-0.183266	Tead1	7	112679318	112906807	+	13570	protein_coding	TEA domain family member 1 [Source:MGI Symbol;Acc:MGI:101876]	TEA
ENSMUSG00000018604	-1.09378	-1.08049	-1.01039	0.310256	0.0288808	-0.456293	0.666987	0.450163	0.770118	0.374064	0.154215	0.886272	Tbx3	5	119670669	119684724	+	6624	protein_coding	T-box 3 [Source:MGI Symbol;Acc:MGI:98495]	T-box
ENSMUSG00000031965	-0.211321	-0.163041	-0.191044	-0.0580315	0.0889501	-0.0980326	0.348407	0.116423	0.146772	0.0901912	-0.0467108	-0.0225638	Tbx20	9	24718138	24774303	-	11997	protein_coding	T-box 20 [Source:MGI Symbol;Acc:MGI:1888496]	T-box
ENSMUSG00000026572	0.194559	0.0606856	0.13415	-0.0459887	-0.0459887	-0.0459887	-0.0459887	-0.0459887	-0.0459887	-0.0214855	-0.0459887	-0.0459887	Tbx19	1	165137855	165160773	-	3192	protein_coding	T-box 19 [Source:MGI Symbol;Acc:MGI:1891158]	T-box
ENSMUSG00000033943	-0.24116	-0.307905	-0.38357	-0.267042	-0.116667	-0.337696	0.44802	0.365498	0.27714	0.219806	0.198426	0.14515	Mga	2	119897228	119969581	+	15340	protein_coding	MAX gene associated [Source:MGI Symbol;Acc:MGI:1352483]	T-box
ENSMUSG00000009097	-0.0546132	0.0672082	0.191033	-0.120943	-0.0418208	-0.094388	-0.120943	-0.10233	-0.120943	0.617607	-0.120943	-0.0989221	Tbx1	16	18580979	18590671	-	3517	protein_coding	T-box 1 [Source:MGI Symbol;Acc:MGI:98493]	T-box
ENSMUSG00000020919	-0.869633	-0.867326	-0.758572	0.321248	0.24942	-0.185749	0.0834712	0.0406574	0.336516	0.395141	0.577901	0.676925	Stat5b	11	100780731	100850724	-	5539	protein_coding	signal transducer and activator of transcription 5B [Source:MGI Symbol;Acc:MGI:103035]	STAT
ENSMUSG00000004043	-0.735606	-0.290469	-0.209438	0.642739	0.541774	-0.0265236	0.0605788	-0.165157	0.233319	-0.110976	-0.177259	0.237018	Stat5a	11	100859351	100885169	+	7133	protein_coding	signal transducer and activator of transcription 5A [Source:MGI Symbol;Acc:MGI:103036]	STAT
ENSMUSG00000062939	0.483215	0.0376136	0.0989016	-0.0850142	-0.0858453	-0.0630299	-0.0653225	-0.0841077	-0.0772904	-0.0550021	-0.0859764	-0.0181414	Stat4	1	51987148	52107189	+	3872	protein_coding	signal transducer and activator of transcription 4 [Source:MGI Symbol;Acc:MGI:103062]	STAT
ENSMUSG00000030557	-0.141362	-0.465614	-0.705984	-0.209772	0.00706206	-0.441109	0.70734	0.555413	0.200416	0.155195	0.0465511	0.291862	Mef2a	7	67231163	67372858	-	14681	protein_coding	myocyte enhancer factor 2A [Source:MGI Symbol;Acc:MGI:99532]	SRF
ENSMUSG00000079033	0.193881	0.870253	0.439425	-0.242897	-0.176535	0.112361	-0.242897	-0.242897	-0.139806	-0.242897	-0.242897	-0.0850926	Mef2b	8	70139711	70167488	+	1404	protein_coding	myocyte enhancer factor 2B [Source:MGI Symbol;Acc:MGI:104526]	SRF
ENSMUSG00000026398	-0.452857	-0.738982	-0.949008	-0.734117	-0.558939	-0.765409	0.699088	0.717946	0.620268	0.672503	0.719891	0.769617	Nr5a2	1	136842571	136960448	-	5899	protein_coding	nuclear receptor subfamily 5, group A, member 2 [Source:MGI Symbol;Acc:MGI:1346834]	SF-like
ENSMUSG00000026751	0.242827	-0.0376516	0.0734841	-0.014956	-0.0376516	-0.0155951	-0.0376516	-0.022199	-0.0376516	-0.0376516	-0.0376516	-0.0376516	Nr5a1	2	38692656	38714542	-	4241	protein_coding	nuclear receptor subfamily 5, group A, member 1 [Source:MGI Symbol;Acc:MGI:1346833]	SF-like
ENSMUSG00000028901	0.22685	0.531113	0.522931	-0.0361635	-0.0190482	0.0687595	-0.173766	-0.259201	-0.261497	-0.264462	-0.169695	-0.165819	Gmeb1	4	132221025	132261602	-	7857	protein_coding	glucocorticoid modulatory element binding protein 1 [Source:MGI Symbol;Acc:MGI:2135604]	SAND
ENSMUSG00000015843	-0.978541	-0.978541	-0.978541	0.544313	0.498568	0.17403	0.0873026	-0.0565782	0.286616	0.737418	0.162318	0.501636	Rxrg	1	167598384	167639623	+	2297	protein_coding	retinoid X receptor gamma [Source:MGI Symbol;Acc:MGI:98216]	RXR-like
ENSMUSG00000030551	-0.71932	-0.859899	-0.922425	-0.0533075	0.0187322	-0.323308	0.563608	0.623253	0.375788	0.600032	0.273789	0.423056	Nr2f2	7	70351944	70366735	-	8625	protein_coding	nuclear receptor subfamily 2, group F, member 2 [Source:MGI Symbol;Acc:MGI:1352452]	RXR-like
ENSMUSG00000002393	-0.861992	-0.440886	-0.134542	0.738327	0.404577	0.576867	-0.875285	-0.89247	0.144289	0.602186	0.449069	0.28986	Nr2f6	8	71374123	71381960	-	2983	protein_coding	nuclear receptor subfamily 2, group F, member 6 [Source:MGI Symbol;Acc:MGI:1352453]	RXR-like
ENSMUSG00000005893	-0.325343	-0.370933	-0.314637	-0.354831	-0.338719	-0.334182	0.537539	0.305358	0.342333	0.275107	0.162088	0.41622	Nr2c2	6	92091390	92174294	+	14935	protein_coding	nuclear receptor subfamily 2, group C, member 2 [Source:MGI Symbol;Acc:MGI:1352466]	RXR-like
ENSMUSG00000017950	-0.84233	-0.218481	-0.500978	-0.495204	-0.476815	-0.895021	0.481119	0.512144	0.605618	0.559363	0.718293	0.552292	Hnf4a	2	163506808	163572910	+	4828	protein_coding	hepatic nuclear factor 4, alpha [Source:MGI Symbol;Acc:MGI:109128]	RXR-like
ENSMUSG00000005897	-0.646194	-0.344968	-0.602172	-0.407882	-0.300872	-0.37883	0.279528	0.163927	0.490133	0.534507	0.617887	0.594938	Nr2c1	10	94148023	94197211	+	4607	protein_coding	nuclear receptor subfamily 2, group C, member 1 [Source:MGI Symbol;Acc:MGI:1352465]	RXR-like
ENSMUSG00000015846	-1.32518	-0.107082	-0.431406	-0.246237	-0.29918	-0.682816	0.188548	0.319862	0.598421	0.644732	0.518118	0.82222	Rxra	2	27676440	27762957	+	5462	protein_coding	retinoid X receptor alpha [Source:MGI Symbol;Acc:MGI:98214]	RXR-like
ENSMUSG00000017688	-0.124622	-0.124622	-0.124622	-0.0526721	-0.124622	-0.124622	0.393844	0.0183638	0.0113814	0.0180511	0.138993	0.0951486	Hnf4g	3	3508030	3658052	+	2630	protein_coding	hepatocyte nuclear factor 4, gamma [Source:MGI Symbol;Acc:MGI:1353604]	RXR-like
ENSMUSG00000070691	0.317909	0.295742	0.158273	-0.0813831	-0.034679	0.21361	-0.196567	-0.161637	-0.107148	-0.0855375	-0.189235	-0.129347	Runx3	4	135120652	135177990	+	5003	protein_coding	runt related transcription factor 3 [Source:MGI Symbol;Acc:MGI:102672]	Runt
ENSMUSG00000003847	-0.444978	-0.59919	-0.669796	-0.260674	-0.161057	-0.426363	0.534258	0.346406	0.125889	0.363785	0.597958	0.59376	Nfat5	8	107293470	107379517	+	18378	protein_coding	nuclear factor of activated T cells 5 [Source:MGI Symbol;Acc:MGI:1859333]	RHD
ENSMUSG00000020275	-0.441619	-0.254959	-0.474152	-0.302961	0.0818497	-0.259345	0.639345	0.372371	0.194671	0.00553085	0.304244	0.135025	Rel	11	23736847	23770970	-	7466	protein_coding	reticuloendotheliosis oncogene [Source:MGI Symbol;Acc:MGI:97897]	RHD
ENSMUSG00000031902	-0.208646	-0.383957	-0.354653	-0.476168	-0.268004	-0.517364	0.46271	0.417782	0.370046	0.16392	0.352945	0.44139	Nfatc3	8	106058840	106130537	+	11726	protein_coding	nuclear factor of activated T cells, cytoplasmic, calcineurin dependent 3 [Source:MGI Symbol;Acc:MGI:103296]	RHD
ENSMUSG00000027544	0.0164134	0.0549974	0.198246	0.00154076	-0.00871063	0.0470742	-0.0436175	0.0064711	-0.0849218	-0.0261934	-0.0774987	-0.0838005	Nfatc2	2	168476410	168601657	-	10578	protein_coding	nuclear factor of activated T cells, cytoplasmic, calcineurin dependent 2 [Source:MGI Symbol;Acc:MGI:102463]	RHD
ENSMUSG00000005774	-0.362943	-0.538945	-0.530289	-0.154306	0.0079741	-0.0707696	0.186594	0.198	-0.0262049	0.351152	0.430363	0.509374	Rfx5	3	94954075	94961561	+	5497	protein_coding	regulatory factor X, 5 (influences HLA class II expression) [Source:MGI Symbol;Acc:MGI:1858421]	RFX
ENSMUSG00000037674	-0.216849	-0.316248	-0.456943	-0.245158	-0.124742	-0.382386	0.351066	0.448319	0.184545	0.182566	0.26824	0.307589	Rfx7	9	72532240	72622937	+	15302	protein_coding	regulatory factor X, 7 [Source:MGI Symbol;Acc:MGI:2442675]	RFX
ENSMUSG00000040929	-0.00916728	-0.058695	-0.113191	-0.0779162	-0.0881057	-0.169771	0.154297	0.169892	0.000118903	0.093469	0.0608624	0.0382054	Rfx3	19	27761721	28011166	-	11034	protein_coding	regulatory factor X, 3 (influences HLA class II expression) [Source:MGI Symbol;Acc:MGI:106582]	RFX
ENSMUSG00000020037	-0.194355	-0.338513	-0.338513	-0.278183	-0.338513	-0.338513	-0.161673	-0.118992	-0.0129322	0.563037	0.471644	1.08551	Rfx4	10	84756062	84906538	+	4724	protein_coding	regulatory factor X, 4 (influences HLA class II expression) [Source:MGI Symbol;Acc:MGI:1918387]	RFX
ENSMUSG00000009739	-0.839096	-0.586217	-0.545496	0.478001	0.303929	0.277723	0.0592692	-0.0713896	0.0692025	0.443706	0.183988	0.22638	Pou6f1	15	100575318	100599984	-	6949	protein_coding	POU domain, class 6, transcription factor 1 [Source:MGI Symbol;Acc:MGI:102935]	Pou
ENSMUSG00000014030	0.552723	0.757679	0.330767	0.0817485	0.0673455	-0.0194319	-0.289358	-0.31296	-0.325577	-0.255967	-0.27938	-0.307588	Pax5	4	44524757	44710487	-	8853	protein_coding	paired box 5 [Source:MGI Symbol;Acc:MGI:97489]	PAX
ENSMUSG00000026826	0.0275015	0.528255	0.282273	-0.0437516	0.377675	0.000912019	-0.227431	-0.204793	-0.227832	-0.120152	-0.204954	-0.187702	Nr4a2	2	57106830	57124003	-	4059	protein_coding	nuclear receptor subfamily 4, group A, member 2 [Source:MGI Symbol;Acc:MGI:1352456]	NGFIB-like
ENSMUSG00000020248	-0.839795	-0.928698	-0.784528	0.503327	0.643032	0.0365479	0.295363	0.131478	0.142103	0.33299	0.341196	0.126985	Nfyb	10	82748701	82764144	-	5068	protein_coding	nuclear transcription factor-Y beta [Source:MGI Symbol;Acc:MGI:97317]	NF-YB
ENSMUSG00000036098	-0.785523	-0.656912	-0.553779	0.707029	0.545777	0.561608	-0.112171	-0.126669	-0.0818843	0.118053	0.144926	0.239546	Myrf	19	10208272	10240748	-	8562	protein_coding	myelin regulatory factor [Source:MGI Symbol;Acc:MGI:2684944]	NDT80/PhoG
ENSMUSG00000032727	0.589756	-0.361642	-0.294296	-0.795317	-0.514198	-0.736284	0.443792	0.324015	0.427036	0.221174	0.224629	0.471334	Mier3	13	111680979	111718596	+	6094	protein_coding	MIER family member 3 [Source:MGI Symbol;Acc:MGI:2442317]	MYB
ENSMUSG00000018501	-0.666675	-0.81371	-1.00721	-0.457632	-0.341436	-0.739271	0.735046	0.507272	0.512827	0.587016	0.705842	0.977929	Ncor1	11	62316426	62458541	-	12811	protein_coding	nuclear receptor co-repressor 1 [Source:MGI Symbol;Acc:MGI:1349717]	MYB
ENSMUSG00000042508	-0.528562	-0.573628	-0.6644	-0.451564	-0.260307	-0.512974	0.468878	0.312858	0.269804	0.563112	0.562386	0.814398	Dmtf1	5	9118801	9161776	-	11041	protein_coding	cyclin D binding myb-like transcription factor 1 [Source:MGI Symbol;Acc:MGI:1344415]	MYB
ENSMUSG00000026740	-0.635801	-0.608658	-0.628403	-0.134143	0.00437121	-0.387639	0.401855	0.356297	0.425803	0.30613	0.500404	0.399783	Dnajc1	2	18195654	18392830	-	11651	protein_coding	DnaJ heat shock protein family (Hsp40) member C1 [Source:MGI Symbol;Acc:MGI:103268]	MYB
ENSMUSG00000029196	-0.798338	-0.727484	-1.1661	-0.318922	-0.203809	-0.891958	0.829996	0.576277	0.631952	0.725295	0.549453	0.79364	Tada2b	5	36473670	36484285	-	3791	protein_coding	transcriptional adaptor 2B [Source:MGI Symbol;Acc:MGI:3035274]	MYB
ENSMUSG00000037896	-0.606111	-0.806348	-1.04868	-0.795094	-0.127804	-0.824536	0.683025	0.611884	0.469631	0.725798	0.668936	1.0493	Rcor1	12	111039351	111115901	+	5684	protein_coding	REST corepressor 1 [Source:MGI Symbol;Acc:MGI:106340]	MYB
ENSMUSG00000026803	-0.524035	-0.598598	-0.553907	-0.308565	-0.184839	-0.492958	0.514788	0.351124	0.356414	0.335163	0.639838	0.465573	Ttf1	2	29060262	29087656	+	6023	protein_coding	transcription termination factor, RNA polymerase I [Source:MGI Symbol;Acc:MGI:105044]	MYB
ENSMUSG00000039068	-0.449081	-0.516937	-0.500108	-0.36731	0.0748936	-0.156423	0.503244	0.407741	0.180674	0.157122	0.151955	0.51423	Zzz3	3	152395473	152462826	+	11499	protein_coding	zinc finger, ZZ domain containing 3 [Source:MGI Symbol;Acc:MGI:1920453]	MYB
ENSMUSG00000062627	-0.279822	-0.387048	-0.586231	-0.261038	-0.153716	-0.597998	0.4556	0.405386	0.238854	0.299083	0.480398	0.386532	Mysm1	4	94942040	94979100	-	8946	protein_coding	myb-like, SWIRM and MPN domains 1 [Source:MGI Symbol;Acc:MGI:2444584]	MYB
ENSMUSG00000032481	-0.457133	-0.226591	-0.502957	-0.449363	0.0570898	-0.354477	0.465657	0.334313	0.300256	0.317097	0.151766	0.364344	Smarcc1	9	110117708	110240178	+	7832	protein_coding	SWI/SNF related, matrix associated, actin dependent regulator of chromatin, subfamily c, member 1 [Source:MGI Symbol;Acc:MGI:1203524]	MYB
ENSMUSG00000031921	0.617886	0.634704	0.615533	-0.103535	-0.0622215	0.0904702	-0.44732	-0.158334	-0.301471	-0.250538	-0.204411	-0.430762	Terf2	8	107069400	107096547	-	4597	protein_coding	telomeric repeat binding factor 2 [Source:MGI Symbol;Acc:MGI:1195972]	MYB
ENSMUSG00000037395	-0.0568644	-0.208641	-0.252406	-0.188579	-0.0658276	-0.186918	0.215961	0.253627	0.243166	0.0799315	0.0695591	0.0969926	Rcor3	1	192098546	192138062	-	13622	protein_coding	REST corepressor 3 [Source:MGI Symbol;Acc:MGI:2441920]	MYB
ENSMUSG00000025925	-0.599004	0.0423006	-0.393785	-0.335964	-0.147277	-0.246759	0.480712	0.501491	0.279149	0.2848	-0.0916154	0.225952	Terf1	1	15805646	15844052	+	4608	protein_coding	telomeric repeat binding factor 1 [Source:MGI Symbol;Acc:MGI:109634]	MYB
ENSMUSG00000025912	-0.129931	-0.0266135	-0.129361	0.0332816	-0.0171448	-0.117377	0.328144	0.134792	0.0904567	-0.137331	-0.00155081	-0.0273658	Mybl1	1	9667415	9700209	-	5402	protein_coding	myeloblastosis oncogene-like 1 [Source:MGI Symbol;Acc:MGI:99925]	MYB
ENSMUSG00000037583	-1.60691	-0.813979	-1.05564	0.982769	0.89899	1.45289	0.284811	-0.810244	-0.0479612	0.141824	0.536203	0.037238	Nr0b2	4	133553376	133556536	+	1132	protein_coding	nuclear receptor subfamily 0, group B, member 2 [Source:MGI Symbol;Acc:MGI:1346344]	Miscellaneous
ENSMUSG00000025880	-0.485563	-0.710866	-0.641844	0.555375	0.282481	0.10226	0.193152	0.186779	0.816975	0.0455664	-0.150053	-0.194263	Smad7	18	75367529	75395935	+	4521	protein_coding	SMAD family member 7 [Source:MGI Symbol;Acc:MGI:1100518]	MH1
ENSMUSG00000027796	-0.170687	-0.0114872	-0.0578857	-1.11958	-1.07599	-0.801922	0.253202	0.228891	0.907702	0.767546	0.78533	0.294879	Smad9	3	54755582	54801257	+	5368	protein_coding	SMAD family member 9 [Source:MGI Symbol;Acc:MGI:1859993]	MH1
ENSMUSG00000024515	-0.649595	-1.01334	-0.834927	-0.708414	-0.102072	-0.887497	0.837685	0.463415	0.677949	0.654683	0.826616	0.735498	Smad4	18	73639009	73703780	-	3712	protein_coding	SMAD family member 4 [Source:MGI Symbol;Acc:MGI:894293]	MH1
ENSMUSG00000021540	-0.693748	-0.603584	-0.56873	-0.153267	0.129143	-0.25033	0.611531	0.423553	0.265866	0.25948	0.218345	0.361742	Smad5	13	56703010	56742377	+	7420	protein_coding	SMAD family member 5 [Source:MGI Symbol;Acc:MGI:1328787]	MH1
ENSMUSG00000031681	-0.319147	-0.457214	-0.749675	-0.334291	-0.0063066	-0.218896	0.339985	0.386723	0.198332	0.347924	0.51714	0.295426	Smad1	8	79338395	79399518	-	6262	protein_coding	SMAD family member 1 [Source:MGI Symbol;Acc:MGI:109452]	MH1
ENSMUSG00000024563	-0.130412	-0.607674	-0.953668	-0.401114	0.0580236	-0.427675	0.378115	0.487007	0.456341	0.316682	0.491153	0.333222	Smad2	18	76241580	76305731	+	3549	protein_coding	SMAD family member 2 [Source:MGI Symbol;Acc:MGI:108051]	MH1
ENSMUSG00000040054	-0.596746	-0.496366	-0.658145	-0.497653	-0.439365	-0.53722	0.523376	0.518404	0.563286	0.418053	0.552569	0.649808	Baz2a	10	128091577	128129303	+	10730	protein_coding	bromodomain adjacent to zinc finger domain, 2A [Source:MGI Symbol;Acc:MGI:2151152]	MBD
ENSMUSG00000024561	-0.623215	-1.17538	-1.02008	-1.01751	-0.849016	-1.18499	0.381432	0.496814	0.695793	1.39211	1.37556	1.52848	Mbd1	18	74267605	74282732	+	6616	protein_coding	methyl-CpG binding domain protein 1 [Source:MGI Symbol;Acc:MGI:1333811]	MBD
ENSMUSG00000024513	0.925017	0.58739	0.356819	-0.307522	-0.155348	-0.402338	-0.407549	-0.47452	-0.444256	0.215315	0.155261	-0.0482701	Mbd2	18	70568189	70626131	+	3214	protein_coding	methyl-CpG binding domain protein 2 [Source:MGI Symbol;Acc:MGI:1333813]	MBD
ENSMUSG00000026987	0.157856	0.169583	-0.0145357	-0.341	-0.129418	-0.400246	0.195752	0.0194738	-0.0245949	0.0312373	0.190302	0.14559	Baz2b	2	59899363	60209839	-	17604	protein_coding	bromodomain adjacent to zinc finger domain, 2B [Source:MGI Symbol;Acc:MGI:2442782]	MBD
ENSMUSG00000002325	0.89368	0.466544	0.56384	-0.703615	-0.852785	-0.243401	-0.168662	-0.156986	-0.245495	0.15529	0.0840228	0.207567	Irf9	14	55603571	55610030	+	5386	protein_coding	interferon regulatory factor 9 [Source:MGI Symbol;Acc:MGI:107587]	IRF
ENSMUSG00000018899	-0.582095	-0.306523	-0.310355	0.421512	0.223435	0.87865	0.0245675	0.387399	-0.0657708	-0.15932	2.87555e-05	-0.511528	Irf1	11	53770014	53778374	+	3976	protein_coding	interferon regulatory factor 1 [Source:MGI Symbol;Acc:MGI:96590]	IRF
ENSMUSG00000031627	-0.576618	-0.5095	-0.844596	-0.510085	-0.28233	-0.837872	0.566105	0.47602	0.59474	0.684434	0.821257	0.418443	Irf2	8	46739732	46847458	+	7396	protein_coding	interferon regulatory factor 2 [Source:MGI Symbol;Acc:MGI:96591]	IRF
ENSMUSG00000026638	-0.42086	-0.655151	-0.873922	-0.50172	-0.186674	-0.785628	0.365916	-0.129074	0.33452	0.890419	1.02378	0.938395	Irf6	1	193153111	193172023	+	7069	protein_coding	interferon regulatory factor 6 [Source:MGI Symbol;Acc:MGI:1859211]	IRF
ENSMUSG00000015882	-0.144011	-0.237508	-0.222061	-0.161907	-0.0980796	-0.207176	0.203458	0.235656	0.0628562	0.12381	0.197062	0.247901	Lcorl	5	45697181	45857615	-	18855	protein_coding	ligand dependent nuclear receptor corepressor-like [Source:MGI Symbol;Acc:MGI:2651932]	HTH
ENSMUSG00000019878	-0.55409	-1.00273	-0.959584	0.218212	0.284153	-0.208371	0.724041	0.737348	0.242793	0.065462	0.116361	0.336406	Hsf2	10	57486385	57513135	+	9606	protein_coding	heat shock factor 2 [Source:MGI Symbol;Acc:MGI:96239]	HSF
ENSMUSG00000033249	-1.23742	-1.05746	-1.23572	-0.362375	-0.346012	-0.88664	0.52021	0.64678	0.807818	0.95126	1.06714	1.13242	Hsf4	8	105269801	105275845	+	1753	protein_coding	heat shock transcription factor 4 [Source:MGI Symbol;Acc:MGI:1347058]	HSF
ENSMUSG00000010175	-1.69554	-1.40279	-1.47354	-0.0922684	0.290335	-0.502063	1.11537	1.19311	0.606899	0.738293	0.361351	0.860838	Prox1	1	190118035	190170714	-	8390	protein_coding	prospero homeobox 1 [Source:MGI Symbol;Acc:MGI:97772]	HPD
ENSMUSG00000015714	-1.35561	-1.1398	-1.08689	0.132422	0.0858174	-0.269234	0.555082	0.619205	0.541049	0.657334	0.645673	0.614955	Cers2	3	95314791	95323599	+	3676	protein_coding	ceramide synthase 2 [Source:MGI Symbol;Acc:MGI:1924143]	Homeobox
ENSMUSG00000025255	-0.492417	-0.544389	-0.521053	-0.0647164	-0.180041	-0.289682	0.454444	0.183287	0.15983	0.303767	0.567619	0.423353	Zfhx4	3	5218526	5415857	+	15737	protein_coding	zinc finger homeodomain 4 [Source:MGI Symbol;Acc:MGI:2137668]	Homeobox
ENSMUSG00000040721	-0.464859	-0.302461	-0.253582	0.241609	0.37999	0.00832642	-0.273814	-0.206133	-0.0250697	0.191064	0.380336	0.324593	Zfhx2	14	55060262	55092324	-	18166	protein_coding	zinc finger homeobox 2 [Source:MGI Symbol;Acc:MGI:2686934]	Homeobox
ENSMUSG00000026890	-0.728389	-0.485141	-0.222364	0.188418	0.479134	0.631701	0.0113821	0.151018	0.18079	-0.297773	0.117955	-0.0267303	Lhx6	2	36081953	36105408	-	4805	protein_coding	LIM homeobox protein 6 [Source:MGI Symbol;Acc:MGI:1306803]	Homeobox
ENSMUSG00000047407	-0.314148	-0.513569	-0.639041	0.148074	0.315511	0.22573	0.0302058	-0.125412	0.137883	0.136934	0.38956	0.208273	Tgif1	17	70844205	70853546	-	5625	protein_coding	TGFB-induced factor homeobox 1 [Source:MGI Symbol;Acc:MGI:1194497]	Homeobox
ENSMUSG00000059325	-0.63684	-0.533658	-0.821747	-2.15154	-1.72472	-1.68998	1.09063	0.929088	0.847815	1.67505	1.41137	1.60452	Hopx	5	77086988	77115121	-	1516	protein_coding	HOP homeobox [Source:MGI Symbol;Acc:MGI:1916782]	Homeobox
ENSMUSG00000000942	-0.217235	-0.217235	-0.217235	0.413559	0.324859	0.398986	-0.13391	-0.0982749	-0.170923	0.0111327	-0.102607	0.00888387	Hoxa4	6	52189671	52191753	-	1594	protein_coding	homeobox A4 [Source:MGI Symbol;Acc:MGI:96176]	Homeobox
ENSMUSG00000021095	0.563363	0.310034	0.578198	-0.161288	-0.161288	-0.161288	-0.161288	-0.161288	-0.161288	-0.161288	-0.161288	-0.161288	Gsc	12	104471209	104473330	-	1268	protein_coding	goosecoid homeobox [Source:MGI Symbol;Acc:MGI:95841]	Homeobox
ENSMUSG00000071757	-0.630853	-0.837844	-1.01281	-0.107104	0.0657542	-0.445312	0.250679	0.131346	0.242815	0.784852	0.832799	0.725679	Zhx2	15	57694665	57839832	+	4434	protein_coding	zinc fingers and homeoboxes 2 [Source:MGI Symbol;Acc:MGI:2683087]	Homeobox
ENSMUSG00000020160	-0.185977	-0.283271	-0.110319	0.0899037	0.248985	0.231646	0.203686	0.332852	0.0551719	-0.208579	-0.0944883	-0.27961	Meis1	11	18879817	19018985	-	10532	protein_coding	Meis homeobox 1 [Source:MGI Symbol;Acc:MGI:104717]	Homeobox
ENSMUSG00000000247	-0.270835	0.0740022	0.0680407	0.499159	0.815538	0.442093	-0.200161	-0.274833	-0.0263543	-0.0224041	-0.515258	-0.588986	Lhx2	2	38339281	38369733	+	4393	protein_coding	LIM homeobox protein 2 [Source:MGI Symbol;Acc:MGI:96785]	Homeobox
ENSMUSG00000079560	-0.0845553	-0.123446	-0.0636507	0.174388	0.268181	0.0883135	0.0484462	-0.0475264	-0.0347913	-0.0294362	-0.0659386	-0.129984	Hoxa3	6	52169062	52213336	-	6014	protein_coding	homeobox A3 [Source:MGI Symbol;Acc:MGI:96175]	Homeobox
ENSMUSG00000027035	-0.685927	-0.340779	-0.485582	-0.227024	0.0994766	-0.0553607	1.00683	0.723636	0.622877	-0.225789	0.0501654	-0.482522	Cers6	2	68861441	69114282	+	8875	protein_coding	ceramide synthase 6 [Source:MGI Symbol;Acc:MGI:2442564]	Homeobox
ENSMUSG00000031860	0.768504	0.516992	0.518927	-0.301683	-0.0328618	-0.0685419	-0.277657	-0.418883	-0.315439	-0.0774903	-0.033972	-0.277896	Pbx4	8	69832491	69872292	+	2217	protein_coding	pre B cell leukemia homeobox 4 [Source:MGI Symbol;Acc:MGI:1931321]	Homeobox
ENSMUSG00000027210	-0.10825	-0.16953	-0.17942	0.00159182	0.146494	0.0455543	0.190872	0.162474	0.0214014	-0.0259039	0.00101967	-0.0863033	Meis2	2	115863064	116065839	-	12043	protein_coding	Meis homeobox 2 [Source:MGI Symbol;Acc:MGI:108564]	Homeobox
ENSMUSG00000035877	-0.984736	-0.496961	-0.72026	-0.319338	-0.271595	-0.461664	0.659914	0.605269	0.549326	0.301573	0.575721	0.562751	Zhx3	2	160748708	160872998	-	13259	protein_coding	zinc fingers and homeoboxes 3 [Source:MGI Symbol;Acc:MGI:2444772]	Homeobox
ENSMUSG00000022361	-0.380946	-1.01101	-0.869009	-0.65635	-0.318343	-0.783324	0.812962	0.717713	0.44134	0.636811	0.59074	0.819415	Zhx1	15	58047003	58076541	-	6031	protein_coding	zinc fingers and homeoboxes 1 [Source:MGI Symbol;Acc:MGI:109271]	Homeobox
ENSMUSG00000024986	-0.744478	-1.12001	-1.24756	-0.320591	-0.624755	-0.609774	-0.548225	-0.0672348	0.0980962	1.64526	1.54925	1.99002	Hhex	19	37434810	37440731	+	1918	protein_coding	hematopoietically expressed homeobox [Source:MGI Symbol;Acc:MGI:96086]	Homeobox
ENSMUSG00000038872	-0.28927	-0.155434	-0.288538	-0.019147	-0.0855961	-0.083295	0.0999853	-0.0479416	0.026935	0.147943	0.409492	0.284867	Zfhx3	8	107942644	108961630	+	20976	protein_coding	zinc finger homeobox 3 [Source:MGI Symbol;Acc:MGI:99948]	Homeobox
ENSMUSG00000051149	-0.144158	-0.209585	-0.18687	-0.191565	-0.157086	-0.140778	0.110042	-0.0688915	0.181104	0.274377	0.295146	0.238264	Adnp	2	168180986	168207112	-	5350	protein_coding	activity-dependent neuroprotective protein [Source:MGI Symbol;Acc:MGI:1338758]	Homeobox
ENSMUSG00000057156	-0.125847	-0.293941	-0.143438	0.024705	-0.0259345	-0.220763	0.184283	0.180203	0.115551	0.242658	-0.0378446	0.100368	Homez	14	54852736	54870961	-	5907	protein_coding	homeodomain leucine zipper-encoding gene [Source:MGI Symbol;Acc:MGI:2678023]	Homeobox
ENSMUSG00000034486	0.188229	0.396751	-0.0627641	-0.0627641	-0.0627641	-0.0201029	-0.0627641	-0.0627641	-0.0627641	-0.0627641	-0.0627641	-0.0627641	Gbx2	1	89927956	89931179	-	2177	protein_coding	gastrulation brain homeobox 2 [Source:MGI Symbol;Acc:MGI:95668]	Homeobox
ENSMUSG00000039476	-0.112743	0.109514	0.490899	-0.0170462	-0.0649222	0.150179	-0.112743	-0.0795302	-0.112743	-0.0730684	-0.0650518	-0.112743	Prrx2	2	30834972	30881251	+	1961	protein_coding	paired related homeobox 2 [Source:MGI Symbol;Acc:MGI:98218]	Homeobox
ENSMUSG00000031734	-0.132964	-0.0500881	-0.132964	-0.132964	-0.098849	-0.0340513	0.0741938	-0.0183655	0.045636	0.197422	0.333588	-0.0505931	Irx3	8	91798525	91802067	-	2762	protein_coding	Iroquois related homeobox 3 [Source:MGI Symbol;Acc:MGI:1197522]	Homeobox
ENSMUSG00000062175	-0.174953	-0.144534	0.139708	0.121505	0.307051	0.211199	-0.105299	-0.124272	0.0257593	-0.0190116	-0.102368	-0.134785	Tgif2	2	156840007	156855570	+	3832	protein_coding	TGFB-induced factor homeobox 2 [Source:MGI Symbol;Acc:MGI:1915299]	Homeobox
ENSMUSG00000006705	-0.036943	-0.11036	-0.24315	-0.334769	-0.201251	-0.323271	0.0997886	0.0446435	0.0138082	0.360201	0.351804	0.379497	Pknox1	17	31564749	31607684	+	6892	protein_coding	Pbx/knotted 1 homeobox [Source:MGI Symbol;Acc:MGI:1201409]	Homeobox
ENSMUSG00000060969	-0.0410015	-0.0410015	-0.0410015	-0.0410015	-0.0410015	-0.0410015	-0.0410015	-0.0410015	-0.0410015	0.0179912	0.223532	0.127489	Irx1	13	71957921	71963723	-	2620	protein_coding	Iroquois homeobox 1 [Source:MGI Symbol;Acc:MGI:1197515]	Homeobox
ENSMUSG00000026805	-0.0611732	0.109344	0.143211	-0.0611732	-0.0611732	-0.0611732	-0.0611732	-0.0278171	-0.0611732	0.0552058	0.0330793	0.0540158	Barhl1	2	28907679	28916668	-	3905	protein_coding	BarH like homeobox 1 [Source:MGI Symbol;Acc:MGI:1859288]	Homeobox
ENSMUSG00000038253	-0.121579	-0.176181	-0.165965	0.516087	0.184542	0.178594	0.0550745	0.268395	-0.171319	-0.124214	-0.10295	-0.340485	Hoxa5	6	52201754	52204587	-	1877	protein_coding	homeobox A5 [Source:MGI Symbol;Acc:MGI:96177]	Homeobox
ENSMUSG00000029844	0.0473989	-0.196001	-0.041348	0.213911	0.35959	0.105239	-0.136502	-0.0302751	-0.00873771	-0.0306348	-0.154365	-0.128275	Hoxa1	6	52155590	52158317	-	2251	protein_coding	homeobox A1 [Source:MGI Symbol;Acc:MGI:96170]	Homeobox
ENSMUSG00000025215	0.247872	-0.043773	0.0123886	-0.0978216	-0.0113152	0.384601	-0.0978216	-0.0374957	-0.0631695	-0.0978216	-0.0978216	-0.0978216	Tlx1	19	45150680	45156943	+	2139	protein_coding	T cell leukemia, homeobox 1 [Source:MGI Symbol;Acc:MGI:98769]	Homeobox
ENSMUSG00000025229	-0.498111	-0.904441	-0.904441	-0.904441	-0.904441	-0.843957	-0.904441	-0.904441	-0.809326	1.81573	2.78716	2.97515	Pitx3	19	46135685	46148326	-	1526	protein_coding	paired-like homeodomain transcription factor 3 [Source:MGI Symbol;Acc:MGI:1100498]	Homeobox
ENSMUSG00000056758	0.368128	0.337979	0.27744	-0.0204074	-0.0485031	-0.0370832	-0.100972	-0.141066	-0.137106	-0.169962	-0.169962	-0.158484	Hmga2	10	120361275	120476469	-	6772	protein_coding	high mobility group AT-hook 2 [Source:MGI Symbol;Acc:MGI:101761]	HMGI/HMGY
ENSMUSG00000051910	0.838911	0.75732	0.819954	-0.625618	-0.602708	-0.437671	-0.218734	-0.15355	-0.208577	-0.102659	-0.10691	0.0402433	Sox6	7	115470872	116038796	-	14832	protein_coding	SRY (sex determining region Y)-box 6 [Source:MGI Symbol;Acc:MGI:98368]	HMG
ENSMUSG00000000782	-1.46086	-0.962211	-0.539934	1.02965	1.10442	0.892393	0.313538	0.346107	0.494651	-0.151219	-0.541407	-0.525128	Tcf7	11	52252371	52283014	-	2625	protein_coding	transcription factor 7, T cell specific [Source:MGI Symbol;Acc:MGI:98507]	HMG
ENSMUSG00000063060	-0.478269	-0.273507	-0.151194	0.822922	0.293562	0.144384	0.0705985	-0.0129666	0.176947	-0.0192911	-0.163723	-0.409462	Sox7	14	63943673	63950732	+	3299	protein_coding	SRY (sex determining region Y)-box 7 [Source:MGI Symbol;Acc:MGI:98369]	HMG
ENSMUSG00000025902	-0.0434171	-0.0654604	-0.206359	0.280248	0.585559	0.405484	-0.26088	-0.137935	-0.00276408	-0.0754678	-0.18141	-0.297598	Sox17	1	4490931	4497354	-	4772	protein_coding	SRY (sex determining region Y)-box 17 [Source:MGI Symbol;Acc:MGI:107543]	HMG
ENSMUSG00000041540	-0.483478	-0.46186	-0.630191	-0.207892	-0.260628	-0.371881	0.444585	0.394081	0.241232	0.314827	0.619189	0.402017	Sox5	6	143828425	144781977	-	14376	protein_coding	SRY (sex determining region Y)-box 5 [Source:MGI Symbol;Acc:MGI:98367]	HMG
ENSMUSG00000002996	-1.46841	-0.83701	-1.10963	-0.581091	-0.669133	-1.20842	0.935664	0.816026	0.990635	0.86412	0.984609	1.28265	Hbp1	12	31926254	31950535	-	6167	protein_coding	high mobility group box transcription factor 1 [Source:MGI Symbol;Acc:MGI:894659]	HMG
ENSMUSG00000003923	-0.581614	-0.526648	-0.960913	0.079186	0.14827	-0.0688263	0.604762	0.492512	0.236826	0.174611	0.0987524	0.30308	Tfam	10	71225464	71238280	-	4438	protein_coding	transcription factor A, mitochondrial [Source:MGI Symbol;Acc:MGI:107810]	HMG
ENSMUSG00000027985	0.614558	0.258472	-0.0293978	0.0924167	0.0880431	-0.0545458	-0.164499	-0.157969	-0.162266	-0.169809	-0.145007	-0.169998	Lef1	3	131110471	131224356	+	8788	protein_coding	lymphoid enhancer binding factor 1 [Source:MGI Symbol;Acc:MGI:96770]	HMG
ENSMUSG00000022641	-0.251286	-0.303159	-0.230472	-0.306892	-0.158544	-0.21969	0.368962	0.226532	0.0501775	0.213133	0.343449	0.26779	Bbx	16	50191844	50432390	-	14205	protein_coding	bobby sox HMG box containing [Source:MGI Symbol;Acc:MGI:1917758]	HMG
ENSMUSG00000066551	-0.0460562	-1.04207	-0.891441	0.0912666	0.29374	-0.418175	0.510225	0.580917	0.364197	0.297287	0.175904	0.0842009	Hmgb1	5	149046702	149184489	-	5023	protein_coding	high mobility group box 1 [Source:MGI Symbol;Acc:MGI:96113]	HMG
ENSMUSG00000042323	-0.0896475	-0.330459	-0.395939	-0.305653	-0.34519	-0.642198	0.631915	0.676116	0.0624152	0.061917	0.325097	0.351626	Pbrm1	14	31019138	31121592	+	8846	protein_coding	polybromo 1 [Source:MGI Symbol;Acc:MGI:1923998]	HMG
ENSMUSG00000034518	-0.163152	-0.223039	-0.415912	-0.232333	-0.0327183	-0.166342	0.391808	0.136981	0.0960527	0.0792963	0.266101	0.263258	Hmgxb4	8	74993356	75031978	+	5227	protein_coding	HMG box domain containing 4 [Source:MGI Symbol;Acc:MGI:1918073]	HMG
ENSMUSG00000074607	0.29471	0.264746	0.178972	-0.0415961	0.00274844	-0.121131	-0.119185	-0.0888527	-0.0869737	0.00104836	-0.120023	-0.164463	Tox2	2	163203125	163324170	+	3401	protein_coding	TOX high mobility group box family member 2 [Source:MGI Symbol;Acc:MGI:3611233]	HMG
ENSMUSG00000026098	-0.319962	-0.0541016	-0.186826	-0.27695	-0.12614	-0.292067	0.0692019	-0.0103733	0.0446736	0.524254	0.212698	0.415593	Pms1	1	53189187	53297018	-	7542	protein_coding	PMS1 homolog 1, mismatch repair system component [Source:MGI Symbol;Acc:MGI:1202302]	HMG
ENSMUSG00000000567	-0.345609	-0.267519	-0.250794	-0.117998	0.104727	-0.147677	0.117992	-0.18593	-0.0754124	0.291545	0.667887	0.208789	Sox9	11	112782224	112787760	+	4135	protein_coding	SRY (sex determining region Y)-box 9 [Source:MGI Symbol;Acc:MGI:98371]	HMG
ENSMUSG00000024622	-0.316103	-0.693546	-0.364849	0.228738	-0.0594356	-0.0145311	0.208133	0.0404973	0.292358	0.101956	0.197756	0.379027	Hmgxb3	18	61131279	61177050	-	5101	protein_coding	HMG box domain containing 3 [Source:MGI Symbol;Acc:MGI:2441817]	HMG
ENSMUSG00000063632	0.0700584	-0.038783	0.0600388	-0.00964217	0.0221228	0.010427	0.074094	0.0474105	-0.0578585	-0.0668568	-0.0441543	-0.0668568	Sox11	12	27334264	27342574	-	8311	protein_coding	SRY (sex determining region Y)-box 11 [Source:MGI Symbol;Acc:MGI:98359]	HMG
ENSMUSG00000015942	0.450744	0.531616	0.392273	0.163288	-0.14657	0.109871	-0.206382	-0.191588	-0.132516	-0.251652	-0.307142	-0.411943	Gtf2ird2	5	134184019	134224355	+	6200	protein_coding	GTF2I repeat domain containing 2 [Source:MGI Symbol;Acc:MGI:2149780]	GTF2I
ENSMUSG00000063972	-0.590341	-0.372182	-0.278873	-0.126229	-0.152201	-0.217764	0.288673	0.223028	0.0401955	0.324951	0.557118	0.303626	Nr6a1	2	38723370	38927688	-	10824	protein_coding	nuclear receptor subfamily 6, group A, member 1 [Source:MGI Symbol;Acc:MGI:1352459]	GCNF-like
ENSMUSG00000037025	-1.25065	-1.09353	-1.02435	0.555986	-0.00674592	0.204325	-0.303647	-0.182643	0.503981	0.328764	1.21552	1.053	Foxa2	2	148042877	148046969	-	2370	protein_coding	forkhead box A2 [Source:MGI Symbol;Acc:MGI:1347476]	Fork
ENSMUSG00000042903	0.315693	0.69083	0.63103	-0.871301	-1.2006	-0.59196	-0.175642	-0.302944	0.222779	0.420328	0.348157	0.513625	Foxo4	X	101254528	101260873	+	3485	protein_coding	forkhead box O4 [Source:MGI Symbol;Acc:MGI:1891915]	Fork
ENSMUSG00000033837	0.506945	0.147425	0.895428	-0.23009	-0.23009	-0.23009	0.042884	-0.0920989	-0.23009	-0.23009	-0.23009	-0.120046	Foxh1	15	76668225	76669948	-	1365	protein_coding	forkhead box H1 [Source:MGI Symbol;Acc:MGI:1347465]	Fork
ENSMUSG00000035451	-1.52996	-1.5955	-0.952779	-0.376544	-0.314488	-0.787248	0.454176	0.541354	0.512885	1.22749	1.43986	1.38076	Foxa1	12	57540628	57546916	-	3327	protein_coding	forkhead box A1 [Source:MGI Symbol;Acc:MGI:1347472]	Fork
ENSMUSG00000039521	-0.0611473	-0.0611473	-0.0307629	0.0997755	0.180389	0.157684	-0.0611473	-0.0611473	-0.0611473	-0.0221299	-0.037505	-0.0417142	Foxp3	X	7579676	7595243	+	3989	protein_coding	forkhead box P3 [Source:MGI Symbol;Acc:MGI:1891436]	Fork
ENSMUSG00000044167	-0.56103	-0.474676	-0.545749	-0.813579	-0.430435	-1.06011	0.830154	0.733238	0.668183	0.605248	0.400024	0.648734	Foxo1	3	52268336	52353221	+	8665	protein_coding	forkhead box O1 [Source:MGI Symbol;Acc:MGI:1890077]	Fork
ENSMUSG00000033713	-0.754426	-0.424763	-0.864794	-0.543962	-0.595027	-0.651543	0.599852	0.436605	0.469672	0.679014	0.797157	0.852216	Foxn3	12	99190078	99563582	-	11501	protein_coding	forkhead box N3 [Source:MGI Symbol;Acc:MGI:1918625]	Fork
ENSMUSG00000034998	-0.152464	-0.40416	-0.521687	-0.42047	-0.385684	-0.383019	0.602648	0.719112	0.346052	0.225889	0.0724684	0.301315	Foxn2	17	88440711	88490533	+	7357	protein_coding	forkhead box N2 [Source:MGI Symbol;Acc:MGI:1347478]	Fork
ENSMUSG00000032998	-0.222137	-0.24267	-0.285809	-0.350754	-0.0367584	-0.399253	0.45065	0.209676	0.132233	0.197392	0.202319	0.345111	Foxj3	4	119537004	119629119	+	10973	protein_coding	forkhead box J3 [Source:MGI Symbol;Acc:MGI:2443432]	Fork
ENSMUSG00000052135	-0.01092	0.138861	0.674495	0.0241631	-0.0111626	0.138915	-0.182841	-0.182841	-0.0992478	-0.123738	-0.182841	-0.182841	Foxo6	4	120267079	120287349	-	2615	protein_coding	forkhead box O6 [Source:MGI Symbol;Acc:MGI:2676586]	Fork
ENSMUSG00000029563	-0.119543	-0.134347	-0.0623111	0.0545513	-0.0038333	-0.0311656	0.0993615	0.0822868	0.0345802	-0.0144643	0.0349937	0.0598913	Foxp2	6	14901349	15441977	+	16346	protein_coding	forkhead box P2 [Source:MGI Symbol;Acc:MGI:2148705]	Fork
ENSMUSG00000038415	-0.0364226	0.59629	0.341431	-0.0500251	-0.0598632	0.729969	-0.611206	-1.17903	-0.145101	-0.50854	0.808031	0.114464	Foxq1	13	31556134	31560976	+	4843	protein_coding	forkhead box Q1 [Source:MGI Symbol;Acc:MGI:1298228]	Fork
ENSMUSG00000022895	-0.467662	-0.649166	-0.411485	0.656677	0.799028	0.404623	0.437636	0.149052	0.211914	-0.182695	-0.54832	-0.399603	Ets2	16	95702075	95721051	+	5780	protein_coding	E26 avian leukemia oncogene 2, 3' domain [Source:MGI Symbol;Acc:MGI:95456]	ETS
ENSMUSG00000032035	-0.469669	-0.859727	-0.849104	0.193737	0.503307	0.0724957	0.814609	0.528734	0.681721	0.183985	-0.208013	-0.592074	Ets1	9	32636221	32757820	+	8476	protein_coding	E26 avian leukemia oncogene 1, 5' domain [Source:MGI Symbol;Acc:MGI:95455]	ETS
ENSMUSG00000003382	-0.679161	-0.616877	-0.672847	-0.2579	-0.221574	-0.53853	0.536264	0.473785	0.359403	0.560092	0.443906	0.613439	Etv3	3	87525407	87540156	+	10274	protein_coding	ets variant 3 [Source:MGI Symbol;Acc:MGI:1350926]	ETS
ENSMUSG00000008976	-0.813358	-0.722308	-0.683886	-0.781083	-0.394075	-0.896022	0.844602	0.850753	0.508337	0.729437	0.689779	0.667824	Gabpa	16	84834925	84863779	+	5687	protein_coding	GA repeat binding protein, alpha [Source:MGI Symbol;Acc:MGI:95610]	ETS
ENSMUSG00000036461	-0.651132	-0.689311	-0.828189	-0.555562	-0.109868	-0.889487	0.577841	0.598614	0.432949	0.652497	0.74119	0.720459	Elf1	14	79481194	79582494	+	6737	protein_coding	E74-like factor 1 [Source:MGI Symbol;Acc:MGI:107180]	ETS
ENSMUSG00000037174	-0.429144	-0.365234	-0.610651	-0.198033	0.0325345	-0.289285	0.335309	0.301516	0.437639	0.233311	0.209241	0.342797	Elf2	3	51252720	51340663	-	9563	protein_coding	E74-like factor 2 [Source:MGI Symbol;Acc:MGI:1916507]	ETS
ENSMUSG00000055197	0.0476313	0.431353	0.499316	-0.0431264	0.00847788	0.00667764	-0.158388	-0.158388	-0.158388	-0.158388	-0.158388	-0.158388	Fev	1	74881509	74885419	-	1617	protein_coding	FEV (ETS oncogene family) [Source:MGI Symbol;Acc:MGI:2449712]	ETS
ENSMUSG00000004151	-0.0281856	-0.0460575	-0.0810693	-0.023848	0.0159887	0.0149166	0.0747431	0.024026	0.0840211	0.0219531	-0.00447278	-0.0520155	Etv1	12	38779380	38870484	+	13296	protein_coding	ets variant 1 [Source:MGI Symbol;Acc:MGI:99254]	ETS
ENSMUSG00000024215	0.452861	0.41196	-0.134528	0.0247045	0.0587565	-0.134528	-0.134528	-0.134528	-0.0400526	-0.134528	-0.134528	-0.101061	Spdef	17	27714352	27728955	-	2305	protein_coding	SAM pointed domain containing ets transcription factor [Source:MGI Symbol;Acc:MGI:1353422]	ETS
ENSMUSG00000027186	-0.0425762	-0.0425762	-0.0425762	-0.0425762	-0.0264427	-0.0425762	-0.0194964	0.0231682	0.091416	0.085764	0.0361339	0.0223381	Elf5	2	103411688	103450989	+	5877	protein_coding	E74-like factor 5 [Source:MGI Symbol;Acc:MGI:1335079]	ETS
ENSMUSG00000030199	-0.205713	0.241093	-0.234387	-0.513634	-0.327218	-0.512333	-0.0609697	-0.000931621	-0.163091	0.566632	0.718368	0.492185	Etv6	6	134035700	134270158	+	5983	protein_coding	ets variant 6 [Source:MGI Symbol;Acc:MGI:109336]	ETS
ENSMUSG00000019768	-0.585666	-0.765194	-0.731463	0.228176	0.154915	-0.212257	0.986199	0.733622	0.276037	-0.223183	-0.0141297	0.152945	Esr1	10	4611593	5005614	+	13661	protein_coding	estrogen receptor 1 (alpha) [Source:MGI Symbol;Acc:MGI:1352467]	ESR-like
ENSMUSG00000031618	-0.829608	-0.812878	-0.865089	-0.270611	-0.259965	-0.294502	0.450958	0.351479	0.0417904	0.877446	0.89136	0.719619	Nr3c2	8	76899442	77245012	+	6474	protein_coding	nuclear receptor subfamily 3, group C, member 2 [Source:MGI Symbol;Acc:MGI:99459]	ESR-like
ENSMUSG00000024431	-1.14716	-1.21477	-1.07536	-0.398337	-0.191575	-0.79659	0.857459	0.804084	0.55531	0.714905	0.958463	0.933574	Nr3c1	18	39410545	39491301	-	7425	protein_coding	nuclear receptor subfamily 3, group C, member 1 [Source:MGI Symbol;Acc:MGI:95824]	ESR-like
ENSMUSG00000026610	-0.236688	-0.382848	-0.382848	-0.125869	0.0628425	-0.30886	0.378119	0.484199	0.290438	-0.106197	-0.00737088	0.335082	Esrrg	1	187608791	188214885	+	6208	protein_coding	estrogen-related receptor gamma [Source:MGI Symbol;Acc:MGI:1347056]	ESR-like
ENSMUSG00000046532	-0.0443293	-0.0443293	-0.0443293	-0.0443293	-0.0443293	-0.0443293	0.00910008	-0.0443293	-0.029474	0.046929	0.16659	0.11716	Ar	X	98148769	98323215	+	10048	protein_coding	androgen receptor [Source:MGI Symbol;Acc:MGI:88064]	ESR-like
ENSMUSG00000057469	-0.227543	-0.495123	-0.498096	-0.13782	-0.121484	-0.154553	0.273775	0.152022	-0.0241124	0.248862	0.20977	0.774303	E2f6	12	16810963	16839742	+	5663	protein_coding	E2F transcription factor 6 [Source:MGI Symbol;Acc:MGI:1354159]	E2F
ENSMUSG00000047143	0.236489	0.491225	-0.123204	0.0633961	-0.0593746	-0.0600876	-0.123204	-0.0787978	-0.0977564	-0.123204	-0.028741	-0.0967396	Dmrta2	4	109978053	109983687	+	2922	protein_coding	doublesex and mab-3 related transcription factor like family A2 [Source:MGI Symbol;Acc:MGI:2653629]	DM
ENSMUSG00000048138	-0.0769834	-0.125935	0.807839	-0.134521	-0.0962284	-0.0229578	-0.146436	-0.093423	-0.14366	0.0134799	-0.0216916	0.0405169	Dmrt2	19	25672420	25679010	+	2347	protein_coding	doublesex and mab-3 related transcription factor 2 [Source:MGI Symbol;Acc:MGI:1330307]	DM
ENSMUSG00000045991	-1.06113	-0.851856	-0.984223	-0.403872	-0.158042	-0.65851	0.411361	0.511507	0.157043	0.817077	0.924399	1.29624	Onecut2	18	64340364	64398488	+	13391	protein_coding	one cut domain, family member 2 [Source:MGI Symbol;Acc:MGI:1891408]	CUT
ENSMUSG00000043013	-0.907218	-0.730492	-0.55781	-0.583605	-0.607368	-0.593728	-0.411208	-0.207895	-0.463197	1.25985	0.84818	2.9545	Onecut1	9	74861921	74891781	+	4113	protein_coding	one cut domain, family member 1 [Source:MGI Symbol;Acc:MGI:1196423]	CUT
ENSMUSG00000038331	-0.0544626	-0.0892101	-0.0892101	0.00751657	-0.0340899	-0.0892101	-0.020378	-0.0135772	-0.00340064	0.0753499	0.166824	0.143848	Satb2	1	56793981	56978650	-	6788	protein_coding	special AT-rich sequence binding protein 2 [Source:MGI Symbol;Acc:MGI:2679336]	CUT
ENSMUSG00000023927	0.112282	0.0600005	-0.0133518	0.0613295	-0.0257469	-0.0358895	0.00339014	-0.00251257	-0.023604	-0.0252595	-0.0404801	-0.0701574	Satb1	17	51736187	51833290	-	19027	protein_coding	special AT-rich sequence binding protein 1 [Source:MGI Symbol;Acc:MGI:105084]	CUT
ENSMUSG00000055053	-1.77332	-1.19672	-1.09015	0.55818	0.364591	0.180978	0.273789	0.195071	0.673866	0.628618	0.581502	0.603597	Nfic	10	81396186	81455635	-	6630	protein_coding	nuclear factor I/C [Source:MGI Symbol;Acc:MGI:109591]	CTF/NFI
ENSMUSG00000008575	-1.21988	-0.939048	-0.916836	0.0223503	0.188418	-0.259493	0.604356	0.597098	0.354117	0.53989	0.518832	0.510191	Nfib	4	82290173	82705750	-	14957	protein_coding	nuclear factor I/B [Source:MGI Symbol;Acc:MGI:103188]	CTF/NFI
ENSMUSG00000028565	-0.663831	-0.550565	-0.681509	-0.105725	0.146397	-0.268474	0.403631	0.566603	0.395639	0.17068	0.362236	0.224919	Nfia	4	97772734	98118874	+	10891	protein_coding	nuclear factor I/A [Source:MGI Symbol;Acc:MGI:108056]	CTF/NFI
ENSMUSG00000001911	-0.947044	-0.636425	-0.767597	0.127324	0.00228244	-0.421916	0.00793326	0.0773076	0.381488	0.808205	0.664661	0.70378	Nfix	8	84699876	84800344	-	7351	protein_coding	nuclear factor I/X [Source:MGI Symbol;Acc:MGI:97311]	CTF/NFI
ENSMUSG00000039191	0.0713536	-0.0469251	-0.236989	-0.340181	-0.225051	-0.373743	0.323546	0.204333	0.00233309	0.127656	0.141325	0.352342	Rbpj	5	53466152	53657362	+	12750	protein_coding	recombination signal binding protein for immunoglobulin kappa J region [Source:MGI Symbol;Acc:MGI:96522]	CSL
ENSMUSG00000063804	0.193422	0.190383	0.141891	-0.0595619	-0.0595619	-0.049201	-0.0595619	-0.0595619	-0.0595619	-0.0595619	-0.0595619	-0.0595619	Lin28b	10	45376620	45486395	-	9065	protein_coding	lin-28 homolog B (C. elegans) [Source:MGI Symbol;Acc:MGI:3584032]	CSD
ENSMUSG00000068823	-0.664339	-0.352406	-0.680613	-0.590984	-0.53418	-0.72278	0.653865	0.665969	0.450515	0.57939	0.502113	0.693448	Csde1	3	103020426	103058186	+	10902	protein_coding	cold shock domain containing E1, RNA binding [Source:MGI Symbol;Acc:MGI:92356]	CSD
ENSMUSG00000050966	0.34081	0.246782	0.0838424	0.0225761	-0.0925298	0.0188168	-0.116196	-0.116196	-0.116196	-0.0393197	-0.116196	-0.116196	Lin28a	4	134003330	134018841	-	3996	protein_coding	lin-28 homolog A (C. elegans) [Source:MGI Symbol;Acc:MGI:1890546]	CSD
ENSMUSG00000042109	0.0273109	0.165612	0.566549	0.207125	0.457085	0.258165	-0.233634	-0.317641	-0.231447	-0.299352	-0.314766	-0.285007	Csdc2	15	81936759	81950941	+	4623	protein_coding	cold shock domain containing C2, RNA binding [Source:MGI Symbol;Acc:MGI:2146027]	CSD
ENSMUSG00000026380	-0.402957	-0.337806	-0.399639	0.191484	0.0665851	0.0410022	0.381622	0.0844512	0.00751547	0.0530482	0.155346	0.159348	Tfcp2l1	1	118627945	118685168	+	9438	protein_coding	transcription factor CP2-like 1 [Source:MGI Symbol;Acc:MGI:2444691]	CP2
ENSMUSG00000020656	-0.342172	-0.32106	-0.298609	0.19307	0.300112	-0.196611	0.481551	-0.0233062	0.473736	-0.0354313	-0.226749	-0.00453122	Grhl1	12	24572283	24617391	+	5539	protein_coding	grainyhead like transcription factor 1 [Source:MGI Symbol;Acc:MGI:2182540]	CP2
ENSMUSG00000009741	-0.244915	-1.12286	-1.10142	-0.556447	-0.190378	-0.662466	0.463779	0.314218	0.53524	0.816095	0.749731	0.999434	Ubp1	9	113930934	113977202	+	4757	protein_coding	upstream binding protein 1 [Source:MGI Symbol;Acc:MGI:104889]	CP2
ENSMUSG00000009733	-0.222987	-0.174146	-0.309836	0.00932937	0.0430803	-0.055442	0.0663139	0.0673615	0.0543526	0.153264	0.252446	0.116263	Tfcp2	15	100498012	100552008	-	8063	protein_coding	transcription factor CP2 [Source:MGI Symbol;Acc:MGI:98509]	CP2
ENSMUSG00000053552	0.192871	0.28014	0.434657	0.14019	0.211516	0.368208	-0.243148	-0.267056	-0.2285	-0.198745	-0.402971	-0.287161	Ebf4	2	130295169	130370481	+	3236	protein_coding	early B cell factor 4 [Source:MGI Symbol;Acc:MGI:2385972]	COE
ENSMUSG00000014592	0.330851	0.235807	0.168145	-0.0682502	-0.0842121	-0.0437695	-0.088008	-0.135625	-0.0837627	-0.0749812	0.00261182	-0.158805	Camta1	4	150917322	151861876	-	14570	protein_coding	calmodulin binding transcription activator 1 [Source:MGI Symbol;Acc:MGI:2140230]	CG-1
ENSMUSG00000031885	0.0587881	-0.483215	-0.620208	-0.377369	-0.356714	-0.589459	0.611346	0.78885	0.257263	0.292974	0.0709487	0.346794	Cbfb	8	105170674	105217989	+	3480	protein_coding	core binding factor beta [Source:MGI Symbol;Acc:MGI:99851]	CBF
ENSMUSG00000056501	-0.916084	-0.0562918	-0.261325	-0.253505	-0.586451	-0.91357	-0.287551	-0.118193	1.02503	0.760392	0.895306	0.712247	Cebpb	2	167688915	167690418	+	1504	protein_coding	CCAAT/enhancer binding protein (C/EBP), beta [Source:MGI Symbol;Acc:MGI:88373]	C/EBP
ENSMUSG00000056216	-0.0992611	-0.190036	-0.326511	-0.46142	-0.566269	-0.90396	0.471922	0.614438	0.156384	0.436141	0.414925	0.453648	Cebpg	7	35046422	35056573	-	5621	protein_coding	CCAAT/enhancer binding protein (C/EBP), gamma [Source:MGI Symbol;Acc:MGI:104982]	C/EBP
ENSMUSG00000030103	-2.02802	-1.60825	-1.81248	1.07289	1.28248	0.454865	1.00268	0.61539	1.0383	-0.111646	0.23859	-0.144795	Bhlhe40	6	108660629	108666925	+	4705	protein_coding	basic helix-loop-helix family, member e40 [Source:MGI Symbol;Acc:MGI:1097714]	bHLH
ENSMUSG00000005373	-2.21781	-1.87897	-2.28187	0.122978	-0.0359	0.050566	0.656478	0.546631	0.843578	1.16234	1.54587	1.4861	Mlxipl	5	135089890	135138382	+	5538	protein_coding	MLX interacting protein-like [Source:MGI Symbol;Acc:MGI:1927999]	bHLH
ENSMUSG00000099032	-1.19467	-0.93702	-0.898614	1.27023	1.53867	0.63024	1.14717	0.9181	0.910028	-1.07025	-0.958741	-1.35513	Tcf24	1	9960163	9967932	-	4193	protein_coding	transcription factor 24 [Source:MGI Symbol;Acc:MGI:3780500]	bHLH
ENSMUSG00000028654	-1.01681	-1.20663	-1.2843	0.19405	0.0929496	0.460793	0.726283	0.893516	1.1397	0.0113489	-0.0364805	0.0255718	Mycl	4	122995652	123002485	+	4038	protein_coding	v-myc avian myelocytomatosis viral oncogene lung carcinoma derived [Source:MGI Symbol;Acc:MGI:96799]	bHLH
ENSMUSG00000038342	0.64794	0.419028	0.597753	-0.420602	-0.404183	-0.544081	0.261343	-0.0356343	0.2187	-0.258309	-0.0708084	-0.411147	Mlxip	5	123394798	123457932	+	8326	protein_coding	MLX interacting protein [Source:MGI Symbol;Acc:MGI:2141183]	bHLH
ENSMUSG00000020644	0.0672146	-0.397976	-0.80362	0.655869	1.02628	0.785464	-0.530724	-0.814869	-0.187938	0.0608732	-0.296541	0.435967	Id2	12	25093799	25097140	-	2438	protein_coding	inhibitor of DNA binding 2 [Source:MGI Symbol;Acc:MGI:96397]	bHLH
ENSMUSG00000068284	-0.974763	-0.908967	-0.98913	-0.562333	-0.550767	-0.705895	1.03195	0.730289	0.690514	0.595787	0.675497	0.967821	Usf3	16	44173246	44227465	+	13050	protein_coding	upstream transcription factor family member 3 [Source:MGI Symbol;Acc:MGI:2685454]	bHLH
ENSMUSG00000040289	-0.209228	-0.138813	-0.209228	0.179163	0.217431	0.395117	0.00446256	-0.0203529	0.0811553	-0.0932199	-0.044289	-0.162197	Hey1	3	8663359	8667256	-	3265	protein_coding	hairy/enhancer-of-split related with YRPW motif 1 [Source:MGI Symbol;Acc:MGI:1341800]	bHLH
ENSMUSG00000009248	0.478537	0.372188	0.0945092	-0.115801	-0.115801	-0.0588617	-0.115801	-0.0757661	-0.115801	-0.115801	-0.115801	-0.115801	Ascl2	7	142966829	142969264	-	1623	protein_coding	achaete-scute family bHLH transcription factor 2 [Source:MGI Symbol;Acc:MGI:96920]	bHLH
ENSMUSG00000052271	0.404859	0.291637	0.481104	-0.328959	-0.173866	0.0692736	-0.0617979	-0.168508	-0.245535	-0.158789	0.132851	-0.242271	Bhlha15	5	144190286	144194441	+	3494	protein_coding	basic helix-loop-helix family, member a15 [Source:MGI Symbol;Acc:MGI:891976]	bHLH
ENSMUSG00000046160	-0.363322	-0.613849	-0.799444	-0.183299	-0.220224	0.366691	-0.105116	-0.296798	-0.0655954	0.687551	1.10886	0.48454	Olig1	16	91269772	91271933	+	2162	protein_coding	oligodendrocyte transcription factor 1 [Source:MGI Symbol;Acc:MGI:1355334]	bHLH
ENSMUSG00000029238	-0.455971	-0.774564	-0.749491	-0.529116	-0.336367	-0.751018	0.573767	0.328715	0.263795	0.612673	0.833641	0.983937	Clock	5	76209868	76304792	-	13727	protein_coding	circadian locomotor output cycles kaput [Source:MGI Symbol;Acc:MGI:99698]	bHLH
ENSMUSG00000032228	-0.283126	-0.377004	-0.424856	-0.213774	-0.0099831	-0.381874	0.627621	0.396629	0.255085	0.0970675	0.146683	0.167532	Tcf12	9	71842688	72111871	-	15529	protein_coding	transcription factor 12 [Source:MGI Symbol;Acc:MGI:101877]	bHLH
ENSMUSG00000015522	-0.841508	-0.442419	-0.598426	-0.193085	0.0492159	-0.279695	0.502574	0.554844	0.151134	0.252084	0.355532	0.489747	Arnt	3	95434388	95497240	+	8007	protein_coding	aryl hydrocarbon receptor nuclear translocator [Source:MGI Symbol;Acc:MGI:88071]	bHLH
ENSMUSG00000019256	-0.0944673	-0.697779	-0.720798	-0.375972	-0.570845	-1.18444	1.06515	1.05467	0.3562	0.406253	0.244937	0.517094	Ahr	12	35497974	35535038	-	6163	protein_coding	aryl-hydrocarbon receptor [Source:MGI Symbol;Acc:MGI:105043]	bHLH
ENSMUSG00000037169	-0.0231436	-0.206486	-0.302512	-0.0589834	-0.185462	-0.162587	0.522537	0.222235	0.476858	0.0203664	0.0255757	-0.328399	Mycn	12	12936093	12941914	-	3295	protein_coding	v-myc avian myelocytomatosis viral related oncogene, neuroblastoma derived [Source:MGI Symbol;Acc:MGI:97357]	bHLH
ENSMUSG00000035158	-0.315153	-0.213094	-0.155207	-0.125	0.0380356	-0.236501	0.173795	0.198823	-0.13362	0.0740431	0.437833	0.256045	Mitf	6	97807052	98021349	+	6196	protein_coding	melanogenesis associated transcription factor [Source:MGI Symbol;Acc:MGI:104554]	bHLH
ENSMUSG00000067071	-0.839598	-0.0306171	-0.355404	-0.643942	-0.7557	-0.755231	-0.322713	-0.21752	0.222443	1.08307	1.44022	1.17499	Hes6	1	91411483	91414038	-	1808	protein_coding	hairy and enhancer of split 6 [Source:MGI Symbol;Acc:MGI:1859852]	bHLH
ENSMUSG00000029553	0.367845	0.285284	0.235312	-0.0197418	0.123324	0.144605	0.0836933	0.136152	-0.185169	-0.406197	-0.237196	-0.527912	Tfec	6	16833373	16898441	-	5594	protein_coding	transcription factor EC [Source:MGI Symbol;Acc:MGI:1333760]	bHLH
ENSMUSG00000037621	-0.580844	-0.477926	-0.373003	0.746709	-0.335063	-0.0882717	-0.548315	-0.224438	0.838353	0.692208	0.352801	-0.00221171	Atoh8	6	72206177	72235577	-	2507	protein_coding	atonal bHLH transcription factor 8 [Source:MGI Symbol;Acc:MGI:1918343]	bHLH
ENSMUSG00000026077	-0.265099	0.0143486	-0.239356	0.104755	0.199543	-0.147069	-0.114507	-0.208063	-0.0435999	0.00908	0.368755	0.321213	Npas2	1	39193731	39363236	+	4791	protein_coding	neuronal PAS domain protein 2 [Source:MGI Symbol;Acc:MGI:109232]	bHLH
ENSMUSG00000055116	0.258771	-0.142273	-0.404804	0.0986327	0.517264	-0.179071	-0.378376	-0.719145	-0.273454	-0.00711174	0.467192	0.762374	Arntl	7	113207465	113314126	+	7523	protein_coding	aryl hydrocarbon receptor nuclear translocator-like [Source:MGI Symbol;Acc:MGI:1096381]	bHLH
ENSMUSG00000020052	-0.0466602	-0.0466602	-0.0466602	0.299346	0.167256	-0.0466602	-0.0466602	-0.0466602	-0.0466602	-0.0466602	-0.0466602	-0.0466602	Ascl1	10	87490819	87493660	-	2481	protein_coding	achaete-scute family bHLH transcription factor 1 [Source:MGI Symbol;Acc:MGI:96919]	bHLH
ENSMUSG00000025128	-0.0430928	-0.0430928	-0.0430928	0.0414163	0.118581	0.0390852	0.0169719	-0.0430928	0.0855953	-0.0430928	-0.0430928	-0.0430928	Bhlhe22	3	18054174	18057517	+	3344	protein_coding	basic helix-loop-helix family, member e22 [Source:MGI Symbol;Acc:MGI:1930001]	bHLH
ENSMUSG00000048118	-0.835591	-1.04925	-1.11195	-0.446177	-0.275348	-0.794091	0.820438	0.773862	0.635866	0.720925	0.835332	0.725987	Arid4a	12	71015990	71098592	+	5615	protein_coding	AT rich interactive domain 4A (RBP1-like) [Source:MGI Symbol;Acc:MGI:2444354]	ARID
ENSMUSG00000019947	-0.448299	-0.778342	-0.819475	-0.592689	-0.526782	-1.05014	0.439088	0.300018	0.459859	0.561532	1.1592	1.29603	Arid5b	10	68092520	68278740	-	10060	protein_coding	AT rich interactive domain 5B (MRF1-like) [Source:MGI Symbol;Acc:MGI:2175912]	ARID
ENSMUSG00000039219	-0.289609	-0.35321	-0.274942	-0.330866	-0.222871	-0.353153	0.510399	0.408272	0.0618173	0.157645	0.38314	0.303378	Arid4b	13	14063232	14199603	+	16965	protein_coding	AT rich interactive domain 4B (RBP1-like) [Source:MGI Symbol;Acc:MGI:2137512]	ARID
ENSMUSG00000056673	-0.213368	-0.47725	-0.514496	-0.222746	-0.247994	-0.297517	0.374952	0.323813	0.135583	0.340073	0.407607	0.391345	Kdm5d	Y	897788	956786	+	15164	protein_coding	lysine (K)-specific demethylase 5D [Source:MGI Symbol;Acc:MGI:99780]	ARID
ENSMUSG00000042207	-0.45614	-0.344192	-0.529824	-0.182511	-0.151701	-0.346617	0.266746	-0.0514273	0.139439	0.443067	0.422183	0.790977	Kdm5b	1	134560171	134635285	+	16555	protein_coding	lysine (K)-specific demethylase 5B [Source:MGI Symbol;Acc:MGI:1922855]	ARID
ENSMUSG00000004661	0.368902	0.544667	0.409782	-0.0907625	0.0130053	0.172008	-0.277927	-0.317331	-0.149503	-0.232216	-0.324279	-0.116347	Arid3b	9	57790353	57836793	-	7976	protein_coding	AT rich interactive domain 3B (BRIGHT-like) [Source:MGI Symbol;Acc:MGI:1930768]	ARID
ENSMUSG00000069729	-0.280246	-0.461188	-0.470828	-0.164362	-0.0466556	-0.400245	0.214547	0.0565421	0.244553	0.374009	0.388773	0.545101	Arid1b	17	4994332	5347656	+	12600	protein_coding	AT rich interactive domain 1B (SWI-like) [Source:MGI Symbol;Acc:MGI:1926129]	ARID
ENSMUSG00000030180	0.000257598	-0.263826	-0.293065	-0.487813	-0.249872	-0.445124	0.605962	0.380123	0.139402	0.105217	0.198037	0.310701	Kdm5a	6	120364124	120444574	+	14158	protein_coding	lysine (K)-specific demethylase 5A [Source:MGI Symbol;Acc:MGI:2136980]	ARID
ENSMUSG00000007880	-0.219391	-0.512318	-0.557918	-0.314202	0.101944	-0.337292	0.106785	0.265984	0.359912	0.306735	0.18674	0.613021	Arid1a	4	133679008	133756769	-	11476	protein_coding	AT rich interactive domain 1A (SWI-like) [Source:MGI Symbol;Acc:MGI:1935147]	ARID
ENSMUSG00000049470	-0.81267	-0.867005	-0.81195	-0.548909	-0.32092	-0.926311	0.827023	0.627818	0.483739	0.62841	0.850175	0.870599	Aff4	11	53350833	53421830	+	13450	protein_coding	AF4/FMR2 family, member 4 [Source:MGI Symbol;Acc:MGI:2136171]	AF-4
ENSMUSG00000037138	0.215384	0.0329489	0.225852	0.0583112	0.0990298	0.0387877	0.0158787	-0.0869286	-0.0950686	-0.130139	-0.198925	-0.175132	Aff3	1	38177326	38664955	-	6654	protein_coding	AF4/FMR2 family, member 3 [Source:MGI Symbol;Acc:MGI:106927]	AF-4
ENSMUSG00000029313	0.0303802	-0.31722	-0.35215	-0.709555	-0.588572	-0.664129	0.443835	0.311471	0.4804	0.360993	0.340006	0.66454	Aff1	5	103692374	103855322	+	9458	protein_coding	AF4/FMR2 family, member 1 [Source:MGI Symbol;Acc:MGI:1100819]	AF-4
ENSMUSG00000025347	-6.17016	-6.17492	-5.46845	2.51828	2.12046	1.94983	1.46446	1.65461	1.91305	1.9285	2.13673	2.12761	Mettl7b	10	128958274	128960988	-	1230	protein_coding	methyltransferase like 7B [Source:MGI Symbol;Acc:MGI:1918914]	-
ENSMUSG00000023829	-4.67239	-4.94535	-4.52185	1.43864	0.785109	0.8435	1.31039	1.50029	2.1081	1.98256	2.09564	2.07536	Slc22a1	17	12648869	12675829	-	2016	protein_coding	solute carrier family 22 (organic cation transporter), member 1 [Source:MGI Symbol;Acc:MGI:108111]	-
ENSMUSG00000003477	-5.17397	-4.74428	-5.68523	0.910864	0.732784	0.649288	2.07425	1.92628	2.8451	2.70246	2.71972	1.04275	Inmt	6	55170626	55175043	-	1600	protein_coding	indolethylamine N-methyltransferase [Source:MGI Symbol;Acc:MGI:102963]	-
ENSMUSG00000031886	-2.8771	-2.60924	-3.0013	0.972712	1.14739	0.934636	1.32659	1.38071	1.22989	0.525051	0.692605	0.278072	Ces2e	8	104926260	104934672	+	2699	protein_coding	carboxylesterase 2E [Source:MGI Symbol;Acc:MGI:2443170]	-
ENSMUSG00000063683	-3.54609	-3.48232	-3.32778	0.504295	0.714563	-0.065986	1.40355	1.49602	1.12432	1.53404	1.69631	1.94907	Glyat	19	12633308	12653911	+	4780	protein_coding	glycine-N-acyltransferase [Source:MGI Symbol;Acc:MGI:2147502]	-
ENSMUSG00000034450	-2.18641	-2.39824	-2.33807	1.15822	1.06196	0.700976	0.627915	0.704606	0.875277	0.568692	0.612044	0.613025	Gulo	14	65986786	66009207	-	2263	protein_coding	gulonolactone (L-) oxidase [Source:MGI Symbol;Acc:MGI:1353434]	-
ENSMUSG00000047492	-1.74034	-1.40506	-1.4879	1.42134	1.80223	1.95669	-0.724433	-0.633164	0.259697	0.226829	0.0537278	0.270382	Inhbe	10	127348857	127354411	-	5319	protein_coding	inhibin beta-E [Source:MGI Symbol;Acc:MGI:109269]	-
ENSMUSG00000070704	-4.03248	-4.59253	-4.93054	0.808926	0.898314	-0.362501	1.84361	1.94679	1.79009	2.07361	2.1167	2.44001	Ugt2b36	5	87065927	87092555	-	2059	protein_coding	UDP glucuronosyltransferase 2 family, polypeptide B36 [Source:MGI Symbol;Acc:MGI:3576103]	-
ENSMUSG00000054757	-2.81868	-3.22928	-3.54397	1.69612	1.41685	0.639536	1.67108	1.61506	1.21732	0.394436	0.68889	0.252644	Akr1c20	13	4486849	4523345	-	1859	protein_coding	aldo-keto reductase family 1, member C20 [Source:MGI Symbol;Acc:MGI:2151104]	-
ENSMUSG00000010651	-2.47278	-2.32962	-2.26604	1.28882	0.693462	1.08518	0.118786	0.275747	1.04985	0.833724	1.03762	0.685258	Acaa1b	9	119148023	119157093	-	1962	protein_coding	acetyl-Coenzyme A acyltransferase 1B [Source:MGI Symbol;Acc:MGI:3605455]	-
ENSMUSG00000091867	-1.21669	-1.38397	-1.79518	2.66517	2.33099	1.92084	2.20604	2.49509	2.19089	-3.12514	-3.16099	-3.12705	Cyp2a22	7	26931631	26939384	-	3445	protein_coding	cytochrome P450, family 2, subfamily a, polypeptide 22 [Source:MGI Symbol;Acc:MGI:3648316]	-
ENSMUSG00000021539	-2.26196	-1.50307	-1.9634	2.3427	1.82112	1.75455	0.145605	0.443673	0.476255	-0.462361	-0.203112	-0.589997	Lect2	13	56542464	56548502	-	919	protein_coding	leukocyte cell-derived chemotaxin 2 [Source:MGI Symbol;Acc:MGI:1278342]	-
ENSMUSG00000036110	-2.41862	-2.2145	-2.48017	0.924584	1.19573	0.435951	0.598864	0.526276	0.546424	0.8411	0.958278	1.08608	Slc17a2	13	23806993	23825180	+	5956	protein_coding	solute carrier family 17 (sodium phosphate), member 2 [Source:MGI Symbol;Acc:MGI:2443098]	-
ENSMUSG00000025405	-2.18815	-1.88586	-1.553	2.27441	1.75685	1.6283	-0.457104	-0.334177	0.00151604	0.158941	0.339473	0.258802	Inhbc	10	127356322	127370431	-	1859	protein_coding	inhibin beta-C [Source:MGI Symbol;Acc:MGI:105932]	-
ENSMUSG00000046598	-1.58253	-0.994436	-1.44833	1.79846	1.84947	1.90628	0.0128688	0.00995734	0.404528	-0.572649	-0.557489	-0.826126	Bdh1	16	31422280	31458901	+	3888	protein_coding	3-hydroxybutyrate dehydrogenase, type 1 [Source:MGI Symbol;Acc:MGI:1919161]	-
ENSMUSG00000035769	-2.56602	-2.2702	-2.57623	0.662922	0.666937	0.322346	0.766644	0.866457	1.03227	0.895612	0.941203	1.25807	Xylb	9	119357381	119393797	+	4106	protein_coding	xylulokinase homolog (H. influenzae) [Source:MGI Symbol;Acc:MGI:2142985]	-
ENSMUSG00000003623	-2.46283	-2.81678	-3.10214	1.00256	1.19911	0.376091	0.468988	0.192045	0.907515	1.18731	1.30091	1.74723	Crot	5	8966033	8997324	-	5456	protein_coding	carnitine O-octanoyltransferase [Source:MGI Symbol;Acc:MGI:1921364]	-
ENSMUSG00000031938	-2.30471	-2.34443	-2.49517	0.211552	0.310201	-0.15724	1.21178	1.40829	1.08508	0.798483	1.0671	1.20905	4931406C07Rik	9	15283337	15306448	-	10871	protein_coding	RIKEN cDNA 4931406C07 gene [Source:MGI Symbol;Acc:MGI:1918234]	-
ENSMUSG00000034926	-2.89667	-2.62315	-2.2182	0.720954	0.636794	0.719481	1.15982	1.2776	1.43767	0.463344	0.384392	0.937964	Dhcr24	4	106561038	106589113	+	4028	protein_coding	24-dehydrocholesterol reductase [Source:MGI Symbol;Acc:MGI:1922004]	-
ENSMUSG00000070811	-2.14771	-2.49769	-1.72457	3.68213	3.22217	1.87675	4.11778	4.3433	3.35368	-4.73902	-4.84173	-4.64511	Sult2a2	7	13733505	13779636	+	741	protein_coding	sulfotransferase family 2A, dehydroepiandrosterone (DHEA)-preferring, member 2 [Source:MGI Symbol;Acc:MGI:107550]	-
ENSMUSG00000091498	-1.97337	-1.87156	-1.87571	1.25201	1.28063	1.06947	0.146184	0.139357	0.562572	0.465325	0.525333	0.279749	Mpc1-ps	12	110858565	110858894	-	330	processed_pseudogene	mitochondrial pyruvate carrier 1, pseudogene [Source:MGI Symbol;Acc:MGI:3781628]	-
ENSMUSG00000057074	-3.30239	-3.41859	-3.94849	0.262085	0.229576	-0.174271	2.09214	2.37201	2.28492	1.35323	1.14089	1.1089	Ces1g	8	93302369	93337308	-	2388	protein_coding	carboxylesterase 1G [Source:MGI Symbol;Acc:MGI:88378]	-
ENSMUSG00000020593	0.535844	0.11551	0.24636	-2.57801	-2.89268	-2.82042	1.7966	1.62076	1.79602	0.346311	1.55483	0.278889	Lpin1	12	16535669	16610966	-	9665	protein_coding	lipin 1 [Source:MGI Symbol;Acc:MGI:1891340]	-
ENSMUSG00000075517	-2.48366	-2.00926	-2.33572	1.08359	0.733907	1.01757	0.559778	0.169711	0.548032	0.877549	1.27656	0.561942	Cyp2d37-ps	15	82688750	82693148	-	2010	transcribed_unprocessed_pseudogene	cytochrome P450, family 2, subfamily d, polypeptide 37, pseudogene [Source:MGI Symbol;Acc:MGI:3721937]	-
ENSMUSG00000023057	-1.59455	-2.04851	-1.59937	1.49671	1.58949	1.7731	-0.0891771	-0.232084	0.0679484	0.204151	0.306621	0.125677	Fabp2	3	122895072	122899506	+	965	protein_coding	fatty acid binding protein 2, intestinal [Source:MGI Symbol;Acc:MGI:95478]	-
ENSMUSG00000021210	-3.26578	-3.62543	-4.56919	0.898057	0.741195	0.0749081	1.49007	1.56693	1.64066	1.74356	1.7908	1.51421	Akr1c6	13	4434306	4457877	+	2033	protein_coding	aldo-keto reductase family 1, member C6 [Source:MGI Symbol;Acc:MGI:1933427]	-
ENSMUSG00000010025	-2.48399	-2.10419	-2.23441	0.453009	0.741225	0.38626	0.763235	1.02223	1.16887	0.609413	0.816845	0.861496	Aldh3a2	11	61223417	61267464	-	5619	protein_coding	aldehyde dehydrogenase family 3, subfamily A2 [Source:MGI Symbol;Acc:MGI:1353452]	-
ENSMUSG00000047230	-2.34804	-2.97002	-2.5965	0.649589	1.01691	0.570443	0.714744	0.907212	0.517071	1.20295	1.05999	1.27566	Cldn2	X	139800828	139811386	+	3325	protein_coding	claudin 2 [Source:MGI Symbol;Acc:MGI:1276110]	-
ENSMUSG00000033965	-2.10056	-1.85594	-2.05659	1.18066	0.941273	0.617298	0.337863	0.412605	0.853494	0.589419	0.520482	0.559998	Slc16a2	X	103697414	103821983	-	4263	protein_coding	solute carrier family 16 (monocarboxylic acid transporters), member 2 [Source:MGI Symbol;Acc:MGI:1203732]	-
ENSMUSG00000057400	-2.5303	-2.2532	-2.734	1.11319	0.814414	0.301324	1.20282	1.14867	1.11213	0.59471	0.69176	0.538487	Ces1c	8	93099015	93131283	-	2323	protein_coding	carboxylesterase 1C [Source:MGI Symbol;Acc:MGI:95420]	-
ENSMUSG00000056973	-2.13222	-1.87028	-2.28957	0.891715	0.681252	0.576757	0.646683	0.730813	0.7419	0.750485	0.856558	0.415907	Ces1d	8	93166068	93197838	-	2369	protein_coding	carboxylesterase 1D [Source:MGI Symbol;Acc:MGI:2148202]	-
ENSMUSG00000035836	-3.7459	-4.02248	-4.4617	-0.537196	-0.190606	-0.898425	1.45305	1.42978	1.79542	3.02112	2.96794	3.189	Ugt2b1	5	86916638	86926530	-	2573	protein_coding	UDP glucuronosyltransferase 2 family, polypeptide B1 [Source:MGI Symbol;Acc:MGI:1919023]	-
ENSMUSG00000031173	-2.76438	-2.79007	-3.11537	0.366776	0.67023	-0.225733	1.46999	1.36649	1.12894	1.24937	1.24962	1.39413	Otc	X	10252305	10321024	+	4241	protein_coding	ornithine transcarbamylase [Source:MGI Symbol;Acc:MGI:97448]	-
ENSMUSG00000029499	-2.27909	-2.40481	-2.14464	1.14564	1.02729	0.535219	0.541126	0.678662	0.811362	0.731037	0.63371	0.724479	Pxmp2	5	110274282	110286186	-	1200	protein_coding	peroxisomal membrane protein 2 [Source:MGI Symbol;Acc:MGI:107487]	-
ENSMUSG00000036585	-2.39776	-2.03742	-2.02893	0.540352	0.566085	0.488792	0.829765	0.840521	0.830951	0.664261	0.857546	0.845836	Fgf1	18	38838673	38929404	-	4648	protein_coding	fibroblast growth factor 1 [Source:MGI Symbol;Acc:MGI:95515]	-
ENSMUSG00000020053	-2.54995	-2.22775	-2.32045	0.84774	0.475115	0.134484	1.20113	0.91399	1.11129	0.822431	0.739247	0.852723	Igf1	10	87858265	87937042	+	9904	protein_coding	insulin-like growth factor 1 [Source:MGI Symbol;Acc:MGI:96432]	-
ENSMUSG00000078964	-2.84688	-3.3091	-3.40968	0.794223	0.567837	0.0203682	1.59878	1.97062	1.63836	0.865075	0.938939	1.17147	Ces1b	8	93056728	93080017	-	1964	protein_coding	carboxylesterase 1B [Source:MGI Symbol;Acc:MGI:3779470]	-
ENSMUSG00000015970	-2.42794	-2.37848	-2.64493	0.20954	0.451103	-0.138492	0.80454	0.928827	1.08314	1.28539	1.39025	1.43705	Chdh	14	30009023	30040527	+	6217	protein_coding	choline dehydrogenase [Source:MGI Symbol;Acc:MGI:1860776]	-
ENSMUSG00000025479	-2.40689	-2.2108	-2.12252	0.688899	0.416012	0.25523	0.675085	0.374035	1.03772	1.28494	1.10324	0.905056	Cyp2e1	7	140763739	140774987	+	2158	protein_coding	cytochrome P450, family 2, subfamily e, polypeptide 1 [Source:MGI Symbol;Acc:MGI:88607]	-
ENSMUSG00000047728	-2.59257	-2.39991	-3.08374	0.840017	0.810483	0.260818	0.962267	1.08587	1.03711	0.860897	1.01434	1.20441	BC025446	15	75216376	75222661	+	1588	protein_coding	cDNA sequence BC025446 [Source:MGI Symbol;Acc:MGI:2385015]	-
ENSMUSG00000032607	-2.39578	-1.80015	-2.13602	0.996846	0.900415	0.777655	0.310023	0.381511	0.641017	0.622359	0.743196	0.958934	Amt	9	108296853	108302302	+	2437	protein_coding	aminomethyltransferase [Source:MGI Symbol;Acc:MGI:3646700]	-
ENSMUSG00000030972	-2.85216	-2.98868	-3.22831	0.126713	0.135842	-0.466242	1.1928	1.35941	1.40722	1.8084	1.59154	1.91347	Acsm5	7	119519463	119545551	+	3799	protein_coding	acyl-CoA synthetase medium-chain family member 5 [Source:MGI Symbol;Acc:MGI:2444086]	-
ENSMUSG00000021928	-1.09747	-1.21298	-1.32159	1.09753	0.966873	0.781615	0.216336	0.102495	0.310509	0.116971	0.300847	-0.261139	Ebpl	14	61331742	61360439	-	14296	protein_coding	emopamil binding protein-like [Source:MGI Symbol;Acc:MGI:1915427]	-
ENSMUSG00000026405	-3.13853	-3.51012	-3.47451	-0.0711508	0.213739	-0.990705	1.73914	1.75043	1.66105	1.74969	1.8455	2.22547	C4bp	1	130634773	130661632	-	6730	protein_coding	complement component 4 binding protein [Source:MGI Symbol;Acc:MGI:88229]	-
ENSMUSG00000058022	-1.84089	-1.99598	-1.98014	0.715642	0.542141	0.549058	0.547775	0.493829	0.598639	0.609079	0.597236	1.16361	Adtrp	13	41763148	41847684	-	2866	protein_coding	androgen dependent TFPI regulating protein [Source:MGI Symbol;Acc:MGI:1924596]	-
ENSMUSG00000089960	-3.03605	-3.61592	-3.67607	0.551414	0.896843	-0.424226	1.87093	1.8685	1.52221	1.47545	1.41091	1.15601	Ugt1a1	1	88211959	88218997	+	2224	protein_coding	UDP glucuronosyltransferase 1 family, polypeptide A1 [Source:MGI Symbol;Acc:MGI:98898]	-
ENSMUSG00000036151	-1.35275	-1.39281	-0.786263	1.77007	1.61213	1.83512	-0.048098	0.194382	0.417718	-0.916564	-0.639187	-0.693736	Tm6sf2	8	70072924	70080066	+	1901	protein_coding	transmembrane 6 superfamily member 2 [Source:MGI Symbol;Acc:MGI:1933210]	-
ENSMUSG00000020592	-1.36433	-1.34614	-1.41655	1.02479	0.879285	0.823193	-0.353484	-0.124952	0.344807	0.447379	0.646568	0.439431	Sdc1	12	8771323	8793715	+	3809	protein_coding	syndecan 1 [Source:MGI Symbol;Acc:MGI:1349162]	-
ENSMUSG00000092021	-1.2218	-1.16884	-1.3391	1.75683	1.41737	1.4181	-1.10803	-0.301845	-0.911773	-0.022005	0.432553	1.04855	Gbp11	5	105323042	105346472	-	2692	polymorphic_pseudogene	guanylate binding protein 11 [Source:MGI Symbol;Acc:MGI:3646307]	-
ENSMUSG00000020072	-2.94029	-2.85769	-2.78626	0.424895	0.363548	-0.437443	1.06516	1.37352	1.29163	1.48099	1.44723	1.5747	Pbld2	10	63024315	63058813	+	2480	protein_coding	phenazine biosynthesis-like protein domain containing 2 [Source:MGI Symbol;Acc:MGI:1914557]	-
ENSMUSG00000049858	-2.19068	-2.47351	-2.37456	0.771859	0.566864	0.0710029	0.708148	0.674962	1.10419	0.925372	1.04544	1.17091	Suox	10	128669894	128674073	-	2497	protein_coding	sulfite oxidase [Source:MGI Symbol;Acc:MGI:2446117]	-
ENSMUSG00000040583	-1.56114	-1.47237	-1.70931	1.79177	1.95	1.36601	1.50771	1.8908	1.98693	-1.94947	-1.85146	-1.94947	Cyp2b13	7	26061497	26096197	+	1875	protein_coding	cytochrome P450, family 2, subfamily b, polypeptide 13 [Source:MGI Symbol;Acc:MGI:88599]	-
ENSMUSG00000047866	-2.2476	-2.39178	-2.55634	0.25443	0.140857	-0.211933	0.79561	1.04747	1.13996	1.06303	1.28966	1.67663	Lonp2	8	86624043	86723873	+	5346	protein_coding	lon peptidase 2, peroxisomal [Source:MGI Symbol;Acc:MGI:1914137]	-
ENSMUSG00000032204	-2.44701	-1.88587	-1.98175	0.637706	0.632452	0.316804	0.512702	0.669672	0.720534	0.974768	0.886187	0.9638	Aqp9	9	71110659	71168682	-	4143	protein_coding	aquaporin 9 [Source:MGI Symbol;Acc:MGI:1891066]	-
ENSMUSG00000028919	-2.17846	-1.74915	-1.48765	1.04595	0.920978	0.860193	-0.0970503	0.0404687	0.459549	0.688005	0.7335	0.763665	Arhgef19	4	141239499	141257564	+	4242	protein_coding	Rho guanine nucleotide exchange factor (GEF) 19 [Source:MGI Symbol;Acc:MGI:1925912]	-
ENSMUSG00000010122	-1.88665	-2.06108	-2.39307	0.535742	0.533358	0.320492	0.841221	1.07906	0.899307	0.568698	0.869868	0.693053	Slc47a1	11	61343401	61378345	-	3383	protein_coding	solute carrier family 47, member 1 [Source:MGI Symbol;Acc:MGI:1914723]	-
ENSMUSG00000064225	-1.56161	-1.83899	-2.01275	0.61761	0.882797	0.464649	0.39015	0.313061	0.419699	0.448608	0.700437	1.17634	Paqr9	9	95559657	95568023	+	8367	protein_coding	progestin and adipoQ receptor family member IX [Source:MGI Symbol;Acc:MGI:1922802]	-
ENSMUSG00000060407	-2.25499	-2.0368	-2.51963	0.270619	0.443604	0.0290286	1.06667	1.1317	1.29012	0.878493	0.773578	0.927605	Cyp2a12	7	27029081	27037375	+	3457	protein_coding	cytochrome P450, family 2, subfamily a, polypeptide 12 [Source:MGI Symbol;Acc:MGI:105055]	-
ENSMUSG00000028737	-1.51383	-1.23644	-1.70301	0.977518	0.956587	0.809482	0.0547679	0.220684	0.520301	0.413706	0.37447	0.125769	Aldh4a1	4	139622866	139649690	+	4907	protein_coding	aldehyde dehydrogenase 4 family, member A1 [Source:MGI Symbol;Acc:MGI:2443883]	-
ENSMUSG00000024292	-3.62674	-4.1898	-4.25589	-0.608866	-0.879154	-0.985953	2.41381	1.94842	2.79746	2.58769	2.54798	2.25104	Cyp4f14	17	32905071	32917342	-	2405	protein_coding	cytochrome P450, family 4, subfamily f, polypeptide 14 [Source:MGI Symbol;Acc:MGI:1927669]	-
ENSMUSG00000042248	-2.65835	-2.12973	-3.28261	0.73698	0.900339	0.331598	1.47484	1.73129	1.02963	0.737735	0.745612	0.382672	Cyp2c37	19	39992424	40012243	+	1824	protein_coding	cytochrome P450, family 2. subfamily c, polypeptide 37 [Source:MGI Symbol;Acc:MGI:1306806]	-
ENSMUSG00000027261	-2.45702	-2.43655	-3.1162	0.560298	0.787147	-0.0670295	1.10292	1.07651	1.01113	1.08877	1.09312	1.3569	Hao1	2	134497361	134554368	-	2284	protein_coding	hydroxyacid oxidase 1, liver [Source:MGI Symbol;Acc:MGI:96011]	-
ENSMUSG00000025795	-2.57477	-2.0001	-2.4133	0.3976	0.740083	0.132657	0.945025	1.06141	0.759039	1.12096	1.074	0.757388	Rassf3	10	121410350	121476347	-	3826	protein_coding	Ras association (RalGDS/AF-6) domain family member 3 [Source:MGI Symbol;Acc:MGI:2179722]	-
ENSMUSG00000033634	-4.29616	-4.35923	-4.11889	-0.633149	-1.10536	-2.0365	1.62788	1.92359	1.97103	3.52913	3.54248	3.95518	Nat8f2	6	85865422	85869158	-	3301	protein_coding	N-acetyltransferase 8 (GCN5-related) family member 2 [Source:MGI Symbol;Acc:MGI:2136446]	-
ENSMUSG00000023861	-1.56111	-1.76879	-1.20716	1.21481	1.26953	1.18208	0.25711	0.37027	0.18244	0.117812	0.0366881	-0.0936856	Mpc1	17	8282904	8297661	+	2082	protein_coding	mitochondrial pyruvate carrier 1 [Source:MGI Symbol;Acc:MGI:1915240]	-
ENSMUSG00000067279	-2.40119	-2.1766	-2.56035	0.82601	0.75586	0.0178842	1.27464	0.73702	1.85066	0.807769	0.533678	0.33461	Ppp1r3c	19	36731737	36736653	-	2719	protein_coding	protein phosphatase 1, regulatory subunit 3C [Source:MGI Symbol;Acc:MGI:1858229]	-
ENSMUSG00000040660	-0.70629	-1.21922	-2.41895	2.95048	2.74659	2.3832	2.44542	2.57537	2.39317	-3.72162	-3.6651	-3.76306	Cyp2b9	7	26173411	26210661	+	1876	protein_coding	cytochrome P450, family 2, subfamily b, polypeptide 9 [Source:MGI Symbol;Acc:MGI:88600]	-
ENSMUSG00000039809	-1.3916	-1.29635	-1.35535	0.483991	0.569166	0.288995	0.13649	-0.22325	0.53369	0.878394	0.94059	0.435232	Gabbr2	4	46662305	46991873	-	6686	protein_coding	gamma-aminobutyric acid (GABA) B receptor, 2 [Source:MGI Symbol;Acc:MGI:2386030]	-
ENSMUSG00000070690	-1.59231	-1.01174	-0.947103	1.42238	1.45178	1.51766	-0.297647	-0.483517	-0.0728987	0.210781	-0.0545834	-0.142795	5830473C10Rik	5	90561107	90597871	+	2919	protein_coding	RIKEN cDNA 5830473C10 gene [Source:MGI Symbol;Acc:MGI:1923342]	-
ENSMUSG00000027227	-2.61873	-1.85004	-2.29308	0.468708	0.470503	0.283667	0.646832	0.778793	0.930401	1.14189	1.05608	0.984967	Sord	2	122234749	122265340	+	2352	protein_coding	sorbitol dehydrogenase [Source:MGI Symbol;Acc:MGI:98266]	-
ENSMUSG00000032193	-2.26887	-2.12652	-2.09056	0.24213	0.160582	-0.390509	1.12453	1.05206	0.85406	0.880281	1.31447	1.24837	Ldlr	9	21723483	21749919	+	9622	protein_coding	low density lipoprotein receptor [Source:MGI Symbol;Acc:MGI:96765]	-
ENSMUSG00000033295	-2.57071	-1.97946	-1.89182	0.584514	0.57554	0.290264	0.395516	0.33794	0.965156	1.10367	1.01219	1.1772	Ptprf	4	118208213	118291405	-	9148	protein_coding	protein tyrosine phosphatase, receptor type, F [Source:MGI Symbol;Acc:MGI:102695]	-
ENSMUSG00000006014	-2.52822	-2.58165	-2.60734	0.487698	0.399218	-0.195527	1.246	1.79258	1.18535	0.586091	0.810805	1.405	Prg4	1	150449412	150466165	-	4280	protein_coding	proteoglycan 4 (megakaryocyte stimulating factor, articular superficial zone protein) [Source:MGI Symbol;Acc:MGI:1891344]	-
ENSMUSG00000020258	-2.02132	-1.99434	-1.43547	0.942973	0.742431	0.69895	0.272648	0.492025	0.350167	0.458399	0.684631	0.808909	Glyctk	9	106152857	106158138	-	4229	protein_coding	glycerate kinase [Source:MGI Symbol;Acc:MGI:2444085]	-
ENSMUSG00000021876	-2.52073	-2.33911	-2.42519	0.837641	1.12301	-0.153064	0.69495	0.844039	0.661801	0.868107	0.879312	1.52925	Rnase4	14	51091077	51106151	+	1637	protein_coding	ribonuclease, RNase A family 4 [Source:MGI Symbol;Acc:MGI:1926217]	-
ENSMUSG00000029153	-2.27744	-2.42157	-1.98892	0.660472	0.484117	0.345578	0.865107	0.888616	0.75979	0.817851	1.06779	0.798607	Ociad2	5	73322199	73341028	-	2722	protein_coding	OCIA domain containing 2 [Source:MGI Symbol;Acc:MGI:1916377]	-
ENSMUSG00000058997	-1.86543	-1.82275	-1.58015	0.372993	0.370347	0.0864066	0.619555	0.551822	0.765727	0.640964	0.700283	1.16024	Vwa8	14	78849052	79202310	+	12639	protein_coding	von Willebrand factor A domain containing 8 [Source:MGI Symbol;Acc:MGI:1919008]	-
ENSMUSG00000020255	0.403505	0.401202	0.38147	-0.140497	-0.134954	-0.157486	-0.11544	-0.129122	-0.12531	-0.128959	-0.14446	-0.10995	D10Wsu102e	10	83360221	83488505	+	123179	protein_coding	DNA segment, Chr 10, Wayne State University 102, expressed [Source:MGI Symbol;Acc:MGI:106381]	-
ENSMUSG00000030236	-3.32202	-3.55099	-3.83858	-0.329481	0.108287	-1.29402	2.08753	2.08713	1.72343	2.09745	2.10605	2.1252	Slco1b2	6	141629518	141686646	+	4929	protein_coding	solute carrier organic anion transporter family, member 1b2 [Source:MGI Symbol;Acc:MGI:1351899]	-
ENSMUSG00000053168	-2.60123	-2.69751	-2.88899	2.5279	1.51601	0.921874	2.17469	2.36394	2.28676	-1.73064	-1.25057	-0.622248	9030619P08Rik	15	75427606	75431829	-	935	transcribed_unprocessed_pseudogene	RIKEN cDNA 9030619P08 gene [Source:MGI Symbol;Acc:MGI:3612405]	-
ENSMUSG00000033427	-1.83475	-1.41806	-1.94183	0.630754	0.730635	0.458158	0.363166	0.492731	0.549971	0.742925	0.715213	0.511091	Upb1	10	75401115	75441679	+	6792	protein_coding	ureidopropionase, beta [Source:MGI Symbol;Acc:MGI:2143535]	-
ENSMUSG00000040213	-1.32542	-1.23156	-1.24598	0.642983	0.846838	0.661255	0.377855	0.278094	0.0493141	0.261563	0.361314	0.323748	Kyat3	3	142701051	142746870	+	9518	protein_coding	kynurenine aminotransferase 3 [Source:MGI Symbol;Acc:MGI:2677849]	-
ENSMUSG00000032363	-1.18393	-0.736652	-0.628285	1.5579	1.52741	1.47247	0.126428	0.0317576	-0.149414	-0.45722	-0.414342	-1.14612	Adamts7	9	90163069	90208071	+	6282	protein_coding	a disintegrin-like and metallopeptidase (reprolysin type) with thrombospondin type 1 motif, 7 [Source:MGI Symbol;Acc:MGI:1347346]	-
ENSMUSG00000028957	-1.18559	-1.31348	-1.18153	0.317689	0.533652	0.150615	1.29125	1.7043	0.769428	-0.253438	-0.163355	-0.669538	Per3	4	151003652	151044665	-	9608	protein_coding	period circadian clock 3 [Source:MGI Symbol;Acc:MGI:1277134]	-
ENSMUSG00000036813	-2.07942	-1.84365	-1.68081	0.820882	0.646382	0.309561	0.498353	0.394311	0.735599	0.658611	0.865257	0.674927	Entpd8	2	25080304	25085716	+	2715	protein_coding	ectonucleoside triphosphate diphosphohydrolase 8 [Source:MGI Symbol;Acc:MGI:1919340]	-
ENSMUSG00000029369	-1.29892	-1.89886	-2.13967	1.16925	1.13093	0.743225	0.751405	0.586483	0.703008	0.267108	0.283279	-0.297233	Afm	5	90518932	90553543	+	3038	protein_coding	afamin [Source:MGI Symbol;Acc:MGI:2429409]	-
ENSMUSG00000063730	-1.91966	-1.68019	-2.00209	0.600778	0.566574	0.232166	0.455211	0.396469	-0.039768	1.20407	1.00915	1.17729	Hsd3b2	3	98709255	98724543	-	3695	protein_coding	hydroxy-delta-5-steroid dehydrogenase, 3 beta- and steroid delta-isomerase 2 [Source:MGI Symbol;Acc:MGI:96234]	-
ENSMUSG00000026435	-1.85841	-1.60376	-1.76997	0.774946	0.646551	0.320228	0.413414	0.234188	0.481518	0.678756	0.765239	0.917297	Slc45a3	1	131962967	131982969	+	3563	protein_coding	solute carrier family 45, member 3 [Source:MGI Symbol;Acc:MGI:1922082]	-
ENSMUSG00000049152	-2.54436	-3.20331	-3.96981	0.914215	0.80269	-0.0821657	1.03305	0.945733	1.05941	1.5694	1.66205	1.81309	Ugt3a2	15	9335550	9370955	+	3102	protein_coding	UDP glycosyltransferases 3 family, polypeptide A2 [Source:MGI Symbol;Acc:MGI:2145969]	-
ENSMUSG00000054889	-1.57385	-1.63525	-1.74822	-0.115983	0.272618	-0.148671	0.777516	0.613358	0.679995	0.959333	0.899189	1.01996	Dsp	13	38151294	38198577	+	9659	protein_coding	desmoplakin [Source:MGI Symbol;Acc:MGI:109611]	-
ENSMUSG00000046070	-1.40367	-0.988277	-1.13747	1.98576	1.14423	1.45845	-0.671599	-0.923923	-0.00514077	0.175362	0.0749675	0.291303	Igfals	17	24878770	24882008	+	2111	protein_coding	insulin-like growth factor binding protein, acid labile subunit [Source:MGI Symbol;Acc:MGI:107973]	-
ENSMUSG00000040181	-1.75562	-1.5747	-1.58636	0.523145	0.552078	0.248682	1.28933	1.36018	1.06311	-0.196462	-0.11121	0.187819	Fmo1	1	162829561	162866610	-	6304	protein_coding	flavin containing monooxygenase 1 [Source:MGI Symbol;Acc:MGI:1310002]	-
ENSMUSG00000027187	-2.54363	-2.62608	-2.74016	-0.120486	0.0113268	-0.664252	1.08362	1.11322	1.3577	1.69549	1.6613	1.77196	Cat	2	103453849	103485160	-	2613	protein_coding	catalase [Source:MGI Symbol;Acc:MGI:88271]	-
ENSMUSG00000035104	-2.34971	-2.25743	-2.31033	0.429547	0.603049	-0.225383	0.327081	0.462855	1.10164	1.4386	1.5282	1.25187	Eva1a	6	82041043	82093099	+	2805	protein_coding	eva-1 homolog A (C. elegans) [Source:MGI Symbol;Acc:MGI:2385247]	-
ENSMUSG00000032310	-6.11111	-6.09777	-6.59271	-0.0512156	0.806904	-1.34581	2.32404	3.59915	3.68367	3.0848	3.13473	3.56532	Cyp1a2	9	57676937	57683703	-	2013	protein_coding	cytochrome P450, family 1, subfamily a, polypeptide 2 [Source:MGI Symbol;Acc:MGI:88589]	-
ENSMUSG00000041625	-1.1941	-1.23677	-1.34674	0.759674	0.706724	0.734401	-0.0552323	-0.177896	0.232062	0.553793	0.412131	0.611958	Ggact	14	122816223	122913757	-	5462	protein_coding	gamma-glutamylamine cyclotransferase [Source:MGI Symbol;Acc:MGI:2385008]	-
ENSMUSG00000010601	-1.96462	-2.21368	-2.1496	0.287095	0.338079	-0.00811717	0.711721	0.698429	0.63717	1.27987	1.2363	1.14737	Apol7a	15	77388219	77399110	-	3029	protein_coding	apolipoprotein L 7a [Source:MGI Symbol;Acc:MGI:1923011]	-
ENSMUSG00000052392	-1.43895	-1.48334	-1.17372	0.469757	0.989905	0.632829	0.969549	1.00926	0.688429	-0.129423	-0.189607	-0.344685	Acot4	12	84038379	84048601	+	6674	protein_coding	acyl-CoA thioesterase 4 [Source:MGI Symbol;Acc:MGI:2159621]	-
ENSMUSG00000061353	-1.86145	-1.48877	-1.35684	0.798347	0.868301	0.491774	0.377601	0.430762	0.139855	0.628424	0.465073	0.506919	Cxcl12	6	117168535	117181367	+	8176	protein_coding	chemokine (C-X-C motif) ligand 12 [Source:MGI Symbol;Acc:MGI:103556]	-
ENSMUSG00000002588	-1.50689	-1.99102	-1.98315	1.01593	0.973997	0.310403	0.672752	0.674683	0.566086	0.507766	0.461914	0.297531	Pon1	6	5168090	5193946	-	2898	protein_coding	paraoxonase 1 [Source:MGI Symbol;Acc:MGI:103295]	-
ENSMUSG00000024665	-1.51794	-2.4991	-1.65861	1.16295	0.909014	0.822583	1.18166	0.955202	1.20238	-0.134502	-0.100914	-0.322722	Fads2	19	10064164	10101503	-	1508	protein_coding	fatty acid desaturase 2 [Source:MGI Symbol;Acc:MGI:1930079]	-
ENSMUSG00000040413	-1.16306	-1.27368	-1.34249	0.806512	0.768127	0.92661	0.430791	0.630907	0.301781	-0.0260749	0.0470721	-0.106495	Timd2	11	46668960	46707061	-	3473	protein_coding	T cell immunoglobulin and mucin domain containing 2 [Source:MGI Symbol;Acc:MGI:2159681]	-
ENSMUSG00000069324	-3.01398	-2.57742	-2.45193	-0.0710314	0.446833	-0.324621	0.929303	1.06753	0.952683	1.53253	1.50707	2.00303	Gm5096	18	87756286	87758143	+	1858	protein_coding	predicted gene 5096 [Source:MGI Symbol;Acc:MGI:3643681]	-
ENSMUSG00000022615	-1.85952	-1.4995	-1.60312	0.752939	0.661998	0.998003	-0.476554	-0.758083	0.29608	1.12483	1.33207	1.03086	Tymp	15	89371931	89377039	-	2037	protein_coding	thymidine phosphorylase [Source:MGI Symbol;Acc:MGI:1920212]	-
ENSMUSG00000036083	-2.25507	-1.56669	-1.79385	0.748203	0.77835	0.433186	0.506833	0.462484	0.203599	0.622717	0.820917	1.03932	Slc17a3	13	23839434	23860716	+	6777	protein_coding	solute carrier family 17 (sodium phosphate), member 3 [Source:MGI Symbol;Acc:MGI:2389216]	-
ENSMUSG00000024827	-1.82799	-1.73748	-2.23324	0.356765	0.426189	0.173586	0.517633	0.613561	0.774411	0.803041	0.912884	1.22063	Gldc	19	30098449	30175418	-	3754	protein_coding	glycine decarboxylase [Source:MGI Symbol;Acc:MGI:1341155]	-
ENSMUSG00000068463	-1.4434	-1.46963	-1.55333	0.0924336	0.240903	-0.14324	0.705801	0.609857	0.402953	0.864532	1.02434	0.668776	B630019A10Rik	16	23175280	23224446	+	8429	antisense	RIKEN cDNA B630019A10 gene [Source:MGI Symbol;Acc:MGI:2443371]	-
ENSMUSG00000052520	-3.89933	-3.14565	-4.17573	-0.466808	-0.224619	-1.02028	1.91288	1.59276	2.0178	2.40592	2.47726	2.52579	Cyp2j5	4	96628773	96664154	-	2345	protein_coding	cytochrome P450, family 2, subfamily j, polypeptide 5 [Source:MGI Symbol;Acc:MGI:1270149]	-
ENSMUSG00000006445	-1.36386	-1.29937	-1.21778	0.768449	0.87382	0.512228	0.60965	0.181806	0.523195	0.134388	0.187065	0.0904131	Epha2	4	141301240	141329384	+	4674	protein_coding	Eph receptor A2 [Source:MGI Symbol;Acc:MGI:95278]	-
ENSMUSG00000054630	-2.46885	-2.73577	-3.28401	0.11778	0.0846128	-0.502515	0.678926	0.769823	1.04975	1.93021	1.87544	2.48461	Ugt2b5	5	87124960	87140318	-	1858	protein_coding	UDP glucuronosyltransferase 2 family, polypeptide B5 [Source:MGI Symbol;Acc:MGI:98900]	-
ENSMUSG00000028603	-2.35103	-2.3605	-2.60229	0.0114082	0.0533842	-0.564571	0.468887	0.403874	0.922439	1.93705	1.95579	2.12556	Scp2	4	108043839	108144998	-	3478	protein_coding	sterol carrier protein 2, liver [Source:MGI Symbol;Acc:MGI:98254]	-
ENSMUSG00000035811	-2.61592	-2.91596	-3.0127	-0.221215	0.0221194	-0.825384	1.03932	1.63109	0.977127	1.83453	1.6532	2.4338	Ugt2b35	5	87000860	87013275	+	3359	protein_coding	UDP glucuronosyltransferase 2 family, polypeptide B35 [Source:MGI Symbol;Acc:MGI:3576100]	-
ENSMUSG00000040147	-1.71403	-2.26176	-2.43423	0.794524	0.881851	0.116215	1.07872	1.07452	1.05228	0.467169	0.55023	0.39452	Maob	X	16709282	16817366	-	2789	protein_coding	monoamine oxidase B [Source:MGI Symbol;Acc:MGI:96916]	-
ENSMUSG00000004633	-1.49668	-1.50455	-1.59507	0.610467	0.66371	0.0632385	0.624925	0.603831	0.714195	0.437348	0.43578	0.442811	Chn2	6	54039554	54301810	+	5812	protein_coding	chimerin 2 [Source:MGI Symbol;Acc:MGI:1917243]	-
ENSMUSG00000028223	-1.79553	-1.34616	-1.66076	0.622372	0.60303	0.405793	0.481813	0.466329	0.639497	0.432449	0.47407	0.677099	Decr1	4	15917240	15945507	-	3879	protein_coding	2,4-dienoyl CoA reductase 1, mitochondrial [Source:MGI Symbol;Acc:MGI:1914710]	-
ENSMUSG00000018574	-2.48615	-1.97513	-1.70851	0.733191	0.283545	0.538165	0.48208	0.656274	0.928833	0.756385	0.84712	0.944207	Acadvl	11	70010183	70015411	-	2686	protein_coding	acyl-Coenzyme A dehydrogenase, very long chain [Source:MGI Symbol;Acc:MGI:895149]	-
ENSMUSG00000002332	-1.25418	-1.05979	-1.01427	1.04983	0.815362	1.15289	-0.26667	-0.209564	0.128098	0.250222	0.198078	0.209996	Dhrs1	14	55739020	55745690	-	2760	protein_coding	dehydrogenase/reductase (SDR family) member 1 [Source:MGI Symbol;Acc:MGI:1196314]	-
ENSMUSG00000053646	-1.47265	-1.20451	-1.31506	0.478391	0.471018	0.493984	0.420993	0.43892	0.644089	0.324762	0.273796	0.446269	Plxnb1	9	109095389	109119917	+	9592	protein_coding	plexin B1 [Source:MGI Symbol;Acc:MGI:2154238]	-
ENSMUSG00000109628	-2.65668	-1.8469	-1.64128	0.74906	0.606318	0.610677	0.134453	0.206311	0.575349	1.03424	1.10929	1.11916	BC024386	7	140906014	140907983	+	1680	processed_transcript	cDNA sequence BC023486 [Source:MGI Symbol;Acc:MGI:2669313]	-
ENSMUSG00000042073	-1.95972	-1.89371	-1.36307	0.584981	0.602808	0.750089	0.261031	0.186045	0.734087	0.828325	0.726759	0.542363	Abhd14b	9	106447459	106452923	+	2671	protein_coding	abhydrolase domain containing 14b [Source:MGI Symbol;Acc:MGI:1923741]	-
ENSMUSG00000006932	-2.64221	-3.15298	-2.96058	-0.246706	0.205974	-1.02356	1.68751	1.57043	1.58601	1.55132	1.65111	1.77368	Ctnnb1	9	120929216	120960507	+	5192	protein_coding	catenin (cadherin associated protein), beta 1 [Source:MGI Symbol;Acc:MGI:88276]	-
ENSMUSG00000068083	-2.72923	-3.22866	-2.49794	0.556762	0.170544	-0.152832	0.398454	0.176804	0.909969	1.9271	2.07397	2.39506	Cyp2d40	15	82759833	82764183	-	1805	protein_coding	cytochrome P450, family 2, subfamily d, polypeptide 40 [Source:MGI Symbol;Acc:MGI:1919004]	-
ENSMUSG00000078234	-1.22519	-1.32137	-1.26038	0.18188	0.0618072	0.157833	-0.0282004	0.0230573	0.183307	1.13562	1.03236	1.05927	Klhdc7a	4	139960220	139968026	-	7807	protein_coding	kelch domain containing 7A [Source:MGI Symbol;Acc:MGI:2444612]	-
ENSMUSG00000067889	-2.10111	-1.72036	-1.57659	0.544817	0.352853	0.112702	0.435317	0.684924	0.950082	0.709905	0.78382	0.823649	Sptbn2	19	4711208	4752353	+	8251	protein_coding	spectrin beta, non-erythrocytic 2 [Source:MGI Symbol;Acc:MGI:1313261]	-
ENSMUSG00000005803	-1.54659	-2.07973	-2.2203	0.863457	0.702773	0.188597	0.72247	0.759714	0.78374	0.795194	0.594733	0.435937	Sqor	2	122765237	122809569	+	4084	protein_coding	sulfide quinone oxidoreductase [Source:MGI Symbol;Acc:MGI:1929899]	-
ENSMUSG00000062480	-1.91426	-1.92314	-1.9424	0.213458	0.171576	-0.0305555	0.414781	0.365597	0.892947	1.19813	1.31609	1.23777	Acat3	17	12923813	12940600	-	2427	protein_coding	acetyl-Coenzyme A acetyltransferase 3 [Source:MGI Symbol;Acc:MGI:109182]	-
ENSMUSG00000061292	-3.32035	-3.55163	-2.86855	-0.204422	-0.070319	-0.781578	2.87661	2.98975	2.07461	1.19035	0.948182	0.717346	Cyp3a59	5	146079257	146113287	+	2002	protein_coding	cytochrome P450, family 3, subfamily a, polypeptide 59 [Source:MGI Symbol;Acc:MGI:3769707]	-
ENSMUSG00000027255	-1.97335	-2.14647	-1.76915	0.248728	0.239559	-0.0643229	0.838685	0.883238	1.00002	0.873824	0.777608	1.09163	Arfgap2	2	91264974	91276931	+	4129	protein_coding	ADP-ribosylation factor GTPase activating protein 2 [Source:MGI Symbol;Acc:MGI:1924288]	-
ENSMUSG00000028607	-1.33183	-1.90016	-1.53907	0.689052	0.567631	0.603635	0.113568	0.11557	0.476477	0.519122	0.684618	1.00139	Cpt2	4	107903981	107923610	-	2391	protein_coding	carnitine palmitoyltransferase 2 [Source:MGI Symbol;Acc:MGI:109176]	-
ENSMUSG00000069456	-2.08132	-2.15407	-2.20982	-0.222998	0.0453387	-0.809588	1.04485	1.36588	1.29112	1.2599	1.56521	0.9055	Rdh16	10	127801152	127846565	+	6217	protein_coding	retinol dehydrogenase 16 [Source:MGI Symbol;Acc:MGI:1201375]	-
ENSMUSG00000000441	-1.40677	-1.54316	-1.3594	0.0891516	0.321245	0.296961	0.402444	0.40649	0.527442	0.746714	0.709678	0.809201	Raf1	6	115618067	115676635	-	6845	protein_coding	v-raf-leukemia viral oncogene 1 [Source:MGI Symbol;Acc:MGI:97847]	-
ENSMUSG00000038641	-2.41608	-2.16013	-2.26018	0.397601	0.431531	-0.443352	1.72417	1.92702	1.10505	0.601233	0.793553	0.299569	Akr1d1	6	37530173	37568815	+	2893	protein_coding	aldo-keto reductase family 1, member D1 [Source:MGI Symbol;Acc:MGI:2384785]	-
ENSMUSG00000001942	-1.36077	-1.41902	-1.39931	0.0740132	-0.0843964	-0.260818	0.737268	0.809532	0.788986	0.658743	0.708069	0.747704	Siae	9	37555698	37649655	+	10497	protein_coding	sialic acid acetylesterase [Source:MGI Symbol;Acc:MGI:104803]	-
ENSMUSG00000019851	-1.91631	-1.79976	-2.18454	0.411701	0.470967	-0.0195106	0.942401	0.996178	1.11864	0.61613	0.590673	0.773427	Perp	10	18845020	18857073	+	1952	protein_coding	PERP, TP53 apoptosis effector [Source:MGI Symbol;Acc:MGI:1929938]	-
ENSMUSG00000034917	-1.62799	-1.35981	-1.04343	1.16708	0.81598	0.878461	-0.807234	-0.618751	0.2537	0.687927	0.85163	0.802436	Tjp3	10	81273207	81291581	-	3714	protein_coding	tight junction protein 3 [Source:MGI Symbol;Acc:MGI:1351650]	-
ENSMUSG00000016194	-1.3137	-1.3349	-1.4477	0.685068	0.655488	0.306851	0.34447	0.294517	0.418366	0.482729	0.519764	0.389051	Hsd11b1	1	193221634	193264075	-	4251	protein_coding	hydroxysteroid 11-beta dehydrogenase 1 [Source:MGI Symbol;Acc:MGI:103562]	-
ENSMUSG00000020553	-2.03607	-1.37919	-1.87811	0.414824	0.638301	0.633647	0.712081	0.805116	0.83825	0.600705	0.44472	0.205727	Pctp	11	89982665	90002894	-	2723	protein_coding	phosphatidylcholine transfer protein [Source:MGI Symbol;Acc:MGI:107375]	-
ENSMUSG00000063684	-1.64148	-2.07485	-1.62062	0.519468	0.865547	0.420394	0.761468	0.744713	0.66184	0.391557	0.300138	0.671826	Gm13910	2	108948806	108950233	+	1428	processed_pseudogene	predicted gene 13910 [Source:MGI Symbol;Acc:MGI:3651143]	-
ENSMUSG00000051043	-1.32208	-1.10521	-1.37775	0.573221	0.713259	0.518878	-0.114563	0.0505246	0.679284	0.55697	0.247666	0.579802	Gprc5c	11	114851152	114872617	+	5245	protein_coding	G protein-coupled receptor, family C, group 5, member C [Source:MGI Symbol;Acc:MGI:1917605]	-
ENSMUSG00000049404	-2.65228	-3.05053	-2.88135	0.143102	0.40104	-0.504808	0.449926	0.244775	0.873123	2.11103	2.03574	2.83022	Rarres1	3	67478972	67515523	-	1325	protein_coding	retinoic acid receptor responder (tazarotene induced) 1 [Source:MGI Symbol;Acc:MGI:1924461]	-
ENSMUSG00000040170	-1.74835	-1.88518	-1.49976	0.527114	0.735761	-0.0448213	2.08965	2.27126	0.897831	-0.596385	-0.622577	-0.124541	Fmo2	1	162874317	162898726	-	5609	protein_coding	flavin containing monooxygenase 2 [Source:MGI Symbol;Acc:MGI:1916776]	-
ENSMUSG00000037847	-1.68387	-1.55471	-1.60034	0.201772	0.680759	0.489572	0.951562	1.10052	0.257651	0.232543	0.0974194	0.827126	Nmrk1	19	18631950	18652194	+	3345	protein_coding	nicotinamide riboside kinase 1 [Source:MGI Symbol;Acc:MGI:2147434]	-
ENSMUSG00000016756	-2.32635	-2.13475	-2.13747	-0.580374	-0.315021	-1.00256	1.61034	1.16554	1.18666	1.21906	1.73337	1.58156	Cmah	13	24327404	24477377	+	10660	protein_coding	cytidine monophospho-N-acetylneuraminic acid hydroxylase [Source:MGI Symbol;Acc:MGI:103227]	-
ENSMUSG00000019762	-1.72678	-2.01745	-2.35187	0.573033	0.764426	0.0715472	0.780438	0.976211	0.760797	0.651712	0.76686	0.751073	Iyd	10	3540240	3554877	+	1623	protein_coding	iodotyrosine deiodinase [Source:MGI Symbol;Acc:MGI:1917587]	-
ENSMUSG00000020534	-1.72775	-1.36675	-1.47118	0.491682	0.411221	0.344727	0.540596	0.656194	0.438207	0.382686	0.635247	0.665114	Shmt1	11	60788104	60811718	-	3883	protein_coding	serine hydroxymethyltransferase 1 (soluble) [Source:MGI Symbol;Acc:MGI:98299]	-
ENSMUSG00000022836	-1.56141	-1.68997	-1.72437	0.0278474	0.00606716	-0.377672	0.782162	0.84391	0.734042	0.824758	1.17711	0.95752	Mylk	16	34745210	35002420	+	11263	protein_coding	myosin, light polypeptide kinase [Source:MGI Symbol;Acc:MGI:894806]	-
ENSMUSG00000024070	-1.82007	-1.93528	-2.15247	-0.207472	-0.121271	-0.454916	1.07762	0.82943	0.84111	1.39393	1.12637	1.42301	Prkd3	17	78949405	79020816	-	11017	protein_coding	protein kinase D3 [Source:MGI Symbol;Acc:MGI:1922542]	-
ENSMUSG00000027984	-1.38546	-0.597317	-0.928583	1.28129	1.39055	1.16165	-0.115803	0.1133	0.0381502	-0.349189	-0.31183	-0.296759	Hadh	3	131233419	131272101	-	4977	protein_coding	hydroxyacyl-Coenzyme A dehydrogenase [Source:MGI Symbol;Acc:MGI:96009]	-
ENSMUSG00000022304	-2.14384	-1.46028	-1.7112	0.615759	0.564462	0.223144	0.587887	0.55143	0.798687	0.693782	0.677266	0.602909	Dpys	15	39768487	39857470	-	3743	protein_coding	dihydropyrimidinase [Source:MGI Symbol;Acc:MGI:1928679]	-
ENSMUSG00000074794	-1.72108	-1.93441	-1.84496	0.49579	0.608949	-0.355358	1.54636	0.693741	1.01551	0.901405	1.0638	-0.469748	Arrdc3	13	80883384	80896042	+	6266	protein_coding	arrestin domain containing 3 [Source:MGI Symbol;Acc:MGI:2145242]	-
ENSMUSG00000076435	-1.90136	-1.9223	-1.9396	-0.111504	-0.0442898	-0.140428	0.742278	0.805787	1.02935	1.03254	1.1055	1.34403	Acsf2	11	94557102	94601871	-	3432	protein_coding	acyl-CoA synthetase family member 2 [Source:MGI Symbol;Acc:MGI:2388287]	-
ENSMUSG00000032018	-2.5118	-2.78453	-3.01771	-0.0885564	-0.237166	-0.954027	2.16748	1.88984	1.61415	1.45303	1.63601	0.833275	Sc5d	9	42251595	42264256	-	4866	protein_coding	sterol-C5-desaturase [Source:MGI Symbol;Acc:MGI:1353611]	-
ENSMUSG00000025396	-1.34856	-1.17607	-1.2008	0.853755	0.760327	0.479096	0.66845	0.718927	0.648091	0.664354	0.227243	-1.2948	Hsd17b6	10	127990936	128007611	-	1575	protein_coding	hydroxysteroid (17-beta) dehydrogenase 6 [Source:MGI Symbol;Acc:MGI:1351670]	-
ENSMUSG00000034424	-1.44621	-1.13142	-1.4315	0.628604	0.699013	0.574197	0.430302	0.438177	0.486758	0.235013	0.19115	0.325921	Gcsh	8	116981810	116993537	-	1579	protein_coding	glycine cleavage system protein H (aminomethyl carrier) [Source:MGI Symbol;Acc:MGI:1915383]	-
ENSMUSG00000032602	-1.45066	-1.24254	-1.106	0.629076	0.55976	0.781835	0.068614	0.25726	0.537591	0.193019	0.22976	0.54229	Slc25a20	9	108662088	108684641	+	4844	protein_coding	solute carrier family 25 (mitochondrial carnitine/acylcarnitine translocase), member 20 [Source:MGI Symbol;Acc:MGI:1928738]	-
ENSMUSG00000025823	-2.20805	-1.76996	-1.92579	0.213379	0.172872	-0.138244	0.602598	0.466914	0.627405	1.09715	1.17383	1.6879	Pdia4	6	47796141	47813430	-	2399	protein_coding	protein disulfide isomerase associated 4 [Source:MGI Symbol;Acc:MGI:104864]	-
ENSMUSG00000026664	-2.50342	-2.09373	-3.03904	0.136008	0.328789	-0.412351	0.831993	0.763723	1.08312	1.62312	1.62181	1.65997	Phyh	2	4919019	4938730	+	1893	protein_coding	phytanoyl-CoA hydroxylase [Source:MGI Symbol;Acc:MGI:891978]	-
ENSMUSG00000074071	-0.984562	-1.09098	-1.19902	0.482783	0.485158	0.671973	0.390002	0.375423	0.339178	0.124118	0.284461	0.121466	Fam169b	7	68273839	68363092	+	7027	protein_coding	family with sequence similarity 169, member B [Source:MGI Symbol;Acc:MGI:3644026]	-
ENSMUSG00000025355	-2.2055	-2.3253	-2.23771	-0.00122934	0.0744512	-0.63521	1.1845	1.47047	1.20025	0.93977	1.1318	1.40372	Mmp19	10	128790910	128800824	+	3533	protein_coding	matrix metallopeptidase 19 [Source:MGI Symbol;Acc:MGI:1927899]	-
ENSMUSG00000042010	-0.697484	-0.607905	0.108463	-2.48982	-2.58741	-2.28206	1.91074	1.86538	1.85007	0.639167	1.55964	0.731201	Acacb	5	114146535	114250761	+	9632	protein_coding	acetyl-Coenzyme A carboxylase beta [Source:MGI Symbol;Acc:MGI:2140940]	-
ENSMUSG00000024866	-1.56997	-1.4826	-0.938392	1.30538	0.840553	0.959199	-0.190621	-0.0710061	0.272907	0.338475	0.120087	0.415987	Acy3	19	3986661	3990007	+	1505	protein_coding	aspartoacylase (aminoacylase) 3 [Source:MGI Symbol;Acc:MGI:1918920]	-
ENSMUSG00000028076	-2.10148	-2.87256	-3.04512	0.191895	0.224475	-0.335513	0.592551	1.12831	1.35078	1.57706	1.64874	1.64086	Cd1d1	3	86995834	86999441	-	2570	protein_coding	CD1d1 antigen [Source:MGI Symbol;Acc:MGI:107674]	-
ENSMUSG00000005107	-1.59886	-1.36144	-1.67896	0.249859	0.345525	0.216831	0.406507	0.552364	0.706223	0.74872	0.651165	0.762069	Slc2a9	5	38349273	38503143	-	5083	protein_coding	solute carrier family 2 (facilitated glucose transporter), member 9 [Source:MGI Symbol;Acc:MGI:2152844]	-
ENSMUSG00000032349	-1.86197	-2.46853	-2.41697	0.513337	0.663305	-0.339503	1.46743	1.38674	1.46496	0.558536	0.972346	0.0603305	Elovl5	9	77917364	77984519	+	3522	protein_coding	ELOVL family member 5, elongation of long chain fatty acids (yeast) [Source:MGI Symbol;Acc:MGI:1916051]	-
ENSMUSG00000021236	-2.08098	-2.38507	-2.54856	-0.497719	-0.0260674	-0.49174	1.05303	1.53404	1.13984	1.23972	1.29405	1.76947	Entpd5	12	84373857	84409029	-	6039	protein_coding	ectonucleoside triphosphate diphosphohydrolase 5 [Source:MGI Symbol;Acc:MGI:1321385]	-
ENSMUSG00000110353	-1.47191	-1.27858	-2.42754	1.02049	1.18777	1.2631	0.78038	0.914521	0.624454	0.249102	-0.294579	-0.567216	Gm33543	10	95823973	95842930	-	1777	protein_coding	predicted gene, 33543 [Source:MGI Symbol;Acc:MGI:5592702]	-
ENSMUSG00000024601	-2.54375	-2.90723	-2.77295	-0.342065	0.187353	-0.83826	1.59089	1.60374	1.39429	1.44588	1.66385	1.51825	Isoc1	18	58659482	58679570	+	2563	protein_coding	isochorismatase domain containing 1 [Source:MGI Symbol;Acc:MGI:1913557]	-
ENSMUSG00000024781	-1.216	-1.53026	-1.64161	0.403497	0.551829	0.388691	0.642034	0.571217	0.705513	0.351983	0.442717	0.33039	Lipa	19	34492318	34527474	-	2969	protein_coding	lysosomal acid lipase A [Source:MGI Symbol;Acc:MGI:96789]	-
ENSMUSG00000038884	-1.62765	-1.0957	-1.47832	0.794107	0.664245	0.522931	-0.334021	-0.193376	-0.14516	0.796074	0.926481	1.17039	A230050P20Rik	9	20868642	20874307	+	3417	protein_coding	RIKEN cDNA A230050P20 gene [Source:MGI Symbol;Acc:MGI:2441788]	-
ENSMUSG00000046312	-2.09493	-1.63347	-1.79482	0.554908	0.241835	-0.110477	0.424849	0.593744	0.864967	0.939777	0.861636	1.15198	AI464131	4	41495604	41503076	-	4701	protein_coding	expressed sequence AI464131 [Source:MGI Symbol;Acc:MGI:2140300]	-
ENSMUSG00000030834	-1.31972	-1.16327	-1.20129	0.639676	0.447658	0.444716	-0.0315495	0.0686795	0.57045	0.549598	0.602088	0.392966	Abcc6	7	45967555	46030302	-	5721	protein_coding	ATP-binding cassette, sub-family C (CFTR/MRP), member 6 [Source:MGI Symbol;Acc:MGI:1351634]	-
ENSMUSG00000044393	-1.8798	-2.06601	-2.24052	-0.150141	0.303306	-0.615897	1.18723	0.955623	0.936908	1.10376	1.34964	1.1159	Dsg2	18	20558074	20604521	+	8268	protein_coding	desmoglein 2 [Source:MGI Symbol;Acc:MGI:1196466]	-
ENSMUSG00000020964	-1.62788	-1.6007	-1.72001	-0.0325787	0.193862	-0.16276	0.757241	0.687561	0.608712	0.775595	0.878252	1.24271	Sel1l	12	91806043	91849157	-	8555	protein_coding	sel-1 suppressor of lin-12-like (C. elegans) [Source:MGI Symbol;Acc:MGI:1329016]	-
ENSMUSG00000000303	-1.76767	-1.81247	-1.98123	0.20025	0.73694	-0.187007	0.960859	0.736568	0.538289	0.821177	0.850563	0.903729	Cdh1	8	106603351	106670246	+	4574	protein_coding	cadherin 1 [Source:MGI Symbol;Acc:MGI:88354]	-
ENSMUSG00000027870	-0.20967	-0.544667	-1.13451	2.38758	2.34804	1.44496	1.95019	1.99008	1.53616	-3.27128	-3.2256	-3.27128	Hao2	3	98874521	98893239	-	2049	protein_coding	hydroxyacid oxidase 2 [Source:MGI Symbol;Acc:MGI:96012]	-
ENSMUSG00000006736	-1.33483	-1.86782	-1.49185	0.455345	0.451335	0.446138	0.259595	0.260926	0.639927	0.572809	0.68173	0.926693	Tspan31	10	127067280	127070264	-	2193	protein_coding	tetraspanin 31 [Source:MGI Symbol;Acc:MGI:1914375]	-
ENSMUSG00000022323	-2.05547	-2.12926	-2.97169	0.119147	0.550498	-0.218699	0.888173	0.865708	0.976204	1.31714	1.28638	1.37188	Rida	15	34484021	34495255	-	3192	protein_coding	reactive intermediate imine deaminase A homolog [Source:MGI Symbol;Acc:MGI:1095401]	-
ENSMUSG00000067144	-3.60966	-3.60966	-3.55251	2.35278	1.63562	0.520683	0.914738	1.41545	1.6002	0.613028	0.439937	1.27938	Slc22a7	17	46432183	46438457	-	2101	protein_coding	solute carrier family 22 (organic anion transporter), member 7 [Source:MGI Symbol;Acc:MGI:1859559]	-
ENSMUSG00000034785	-4.37097	-4.31238	-4.37097	1.61616	0.787805	0.009831	1.73659	1.99794	2.02339	1.08547	1.4646	2.33253	Dio1	4	107291465	107307169	-	1970	protein_coding	deiodinase, iodothyronine, type I [Source:MGI Symbol;Acc:MGI:94896]	-
ENSMUSG00000032232	-2.11623	-1.71714	-1.95069	-0.117411	0.146434	-0.522264	1.09912	1.012	0.930985	0.829096	0.963686	1.44241	Cgnl1	9	71626509	71771602	-	7844	protein_coding	cingulin-like 1 [Source:MGI Symbol;Acc:MGI:1915428]	-
ENSMUSG00000035509	-0.788554	-0.724958	-0.808295	0.931864	0.774394	0.615907	-0.0127223	0.194319	-0.0463868	-0.111833	-0.0959827	0.0722479	Fbxl21	13	56522472	56537898	+	4795	protein_coding	F-box and leucine-rich repeat protein 21 [Source:MGI Symbol;Acc:MGI:2442921]	-
ENSMUSG00000023019	-1.96032	-0.89795	-1.25836	0.954595	0.968881	1.42226	-0.276577	-0.137349	0.197004	0.274526	0.311716	0.401578	Gpd1	15	99717515	99725005	+	2961	protein_coding	glycerol-3-phosphate dehydrogenase 1 (soluble) [Source:MGI Symbol;Acc:MGI:95679]	-
ENSMUSG00000059481	-1.1985	-1.40846	-1.33185	0.548399	0.555008	0.228484	0.203738	0.175121	0.401776	0.587752	0.53019	0.70835	Plg	17	12378608	12419385	+	3711	protein_coding	plasminogen [Source:MGI Symbol;Acc:MGI:97620]	-
ENSMUSG00000024331	-1.94431	-1.93882	-1.95642	0.0283023	0.16662	-0.603258	1.25322	1.38273	1.0895	0.748498	1.12677	0.647156	Dsc2	18	20030633	20059554	-	5277	protein_coding	desmocollin 2 [Source:MGI Symbol;Acc:MGI:103221]	-
ENSMUSG00000068876	-1.11245	-1.48913	-1.11514	0.548201	0.563482	0.518337	-0.0979207	-0.0198325	0.311155	0.469114	0.728281	0.695901	Cgn	3	94760069	94786492	-	6021	protein_coding	cingulin [Source:MGI Symbol;Acc:MGI:1927237]	-
ENSMUSG00000052117	-1.74482	-1.51136	-1.10044	0.771098	0.834869	0.875983	0.060341	0.1652	0.176576	0.49413	0.208766	0.769656	D630039A03Rik	4	57908483	57916297	-	2830	protein_coding	RIKEN cDNA D630039A03 gene [Source:MGI Symbol;Acc:MGI:2442889]	-
ENSMUSG00000026870	-1.43181	-1.81236	-1.84851	0.732268	0.360891	0.304511	0.334348	0.640474	0.401644	0.799304	0.891309	0.627934	Cutal	2	34874396	34892132	+	2441	protein_coding	cutA divalent cation tolerance homolog-like [Source:MGI Symbol;Acc:MGI:1925246]	-
ENSMUSG00000035473	-1.63601	-1.39192	-1.59206	0.15663	0.446667	0.273536	0.47497	0.537954	0.686621	0.677841	0.59178	0.773989	Galm	17	80127471	80185101	+	2476	protein_coding	galactose mutarotase [Source:MGI Symbol;Acc:MGI:2442420]	-
ENSMUSG00000032702	-1.51542	-1.61174	-1.61507	0.248873	0.280347	-0.216409	0.592041	0.544859	0.561431	0.842329	0.876542	1.01221	Kank1	19	25236975	25434496	+	6166	protein_coding	KN motif and ankyrin repeat domains 1 [Source:MGI Symbol;Acc:MGI:2147707]	-
ENSMUSG00000021376	-1.94158	-1.55568	-1.6868	0.336205	0.468403	-0.055584	1.03472	1.13737	0.57835	0.512276	0.482445	0.689876	Tpmt	13	47022482	47044737	-	3682	protein_coding	thiopurine methyltransferase [Source:MGI Symbol;Acc:MGI:98812]	-
ENSMUSG00000034456	-1.97448	-1.3018	-1.48617	0.479587	0.452873	0.295698	0.415476	0.586198	0.75182	0.559103	0.664697	0.557004	Uroc1	6	90333284	90364551	+	3472	protein_coding	urocanase domain containing 1 [Source:MGI Symbol;Acc:MGI:2385332]	-
ENSMUSG00000022514	-1.84288	-1.70841	-1.92774	-0.354294	0.0108551	-0.67642	1.10331	0.905379	0.951086	1.16102	1.29815	1.07995	Il1rap	16	26581704	26730117	+	11360	protein_coding	interleukin 1 receptor accessory protein [Source:MGI Symbol;Acc:MGI:104975]	-
ENSMUSG00000038217	-2.13282	-2.38274	-2.28199	0.916818	-0.0258005	-0.229542	1.06811	1.02448	1.07503	0.875251	1.15784	0.935359	Tlcd2	11	75461715	75470899	+	1936	protein_coding	TLC domain containing 2 [Source:MGI Symbol;Acc:MGI:1917141]	-
ENSMUSG00000038298	-2.21679	-1.72675	-1.44395	0.73967	0.48704	0.579438	0.384255	0.622256	0.604668	0.533455	0.734448	0.702257	Pdzk1	3	96829284	96870926	+	3556	protein_coding	PDZ domain containing 1 [Source:MGI Symbol;Acc:MGI:1928901]	-
ENSMUSG00000028127	-2.21389	-2.50305	-2.43064	-0.337042	-0.429823	-0.853114	1.73468	1.73635	1.44222	1.12777	1.3096	1.41694	Abcd3	3	121758774	121815302	-	6593	protein_coding	ATP-binding cassette, sub-family D (ALD), member 3 [Source:MGI Symbol;Acc:MGI:1349216]	-
ENSMUSG00000054008	-2.5594	-2.40141	-1.99489	-0.245581	-0.0518232	-0.636701	1.07924	1.09407	1.18726	1.4022	1.56929	1.55775	Ndst1	18	60685978	60713389	-	6070	protein_coding	N-deacetylase/N-sulfotransferase (heparan glucosaminyl) 1 [Source:MGI Symbol;Acc:MGI:104719]	-
ENSMUSG00000030909	-2.39529	-1.99443	-2.12204	-0.203252	-0.00843488	-0.489173	1.13116	1.36694	1.08339	1.26015	1.21138	1.1596	Anks4b	7	120173858	120185586	+	3900	protein_coding	ankyrin repeat and sterile alpha motif domain containing 4B [Source:MGI Symbol;Acc:MGI:1919324]	-
ENSMUSG00000025911	-1.70777	-1.83527	-2.10006	0.305972	0.392044	-0.263123	0.778482	0.85229	0.822045	0.788308	0.910401	1.05668	Adhfe1	1	9547948	9580673	+	3780	protein_coding	alcohol dehydrogenase, iron containing, 1 [Source:MGI Symbol;Acc:MGI:1923437]	-
ENSMUSG00000032350	-1.59049	-2.04292	-2.19222	0.255953	0.691903	-0.13307	0.383426	0.615379	0.912325	1.0394	0.874211	1.1861	Gclc	9	77754535	77794485	+	3766	protein_coding	glutamate-cysteine ligase, catalytic subunit [Source:MGI Symbol;Acc:MGI:104990]	-
ENSMUSG00000022751	-1.81637	-1.43285	-1.42128	0.557273	0.325596	0.216811	0.488219	0.597953	0.540033	0.644049	0.68398	0.616588	Nit2	16	57156665	57167341	-	2563	protein_coding	nitrilase family, member 2 [Source:MGI Symbol;Acc:MGI:1261838]	-
ENSMUSG00000027531	-1.79247	-1.98893	-1.72977	0.301995	0.120579	-0.41113	0.880754	0.971934	0.647464	0.812602	1.1224	1.06458	Impa1	3	10311956	10331439	-	5437	protein_coding	inositol (myo)-1(or 4)-monophosphatase 1 [Source:MGI Symbol;Acc:MGI:1933158]	-
ENSMUSG00000023070	-2.51209	-1.93374	-2.23045	0.0119605	0.178985	-0.539876	1.36457	1.26169	1.34081	1.05795	1.26891	0.731278	Rgn	X	20549787	20562089	+	1607	protein_coding	regucalcin [Source:MGI Symbol;Acc:MGI:108024]	-
ENSMUSG00000021252	-1.23853	-1.22378	-1.15252	0.394618	0.501545	0.484661	0.742017	0.615967	0.367115	0.243082	0.297479	-0.031649	Erg28	12	85815448	85824550	-	4235	protein_coding	ergosterol biosynthesis 28 [Source:MGI Symbol;Acc:MGI:1915571]	-
ENSMUSG00000026623	-1.85196	-1.55111	-1.65679	-0.0948533	0.324064	-0.118253	0.844248	0.870262	0.501663	0.564844	0.78398	1.3839	Lpgat1	1	191717834	191784255	+	7610	protein_coding	lysophosphatidylglycerol acyltransferase 1 [Source:MGI Symbol;Acc:MGI:2446186]	-
ENSMUSG00000027340	-1.16133	-1.19834	-1.25934	0.0534417	0.604803	0.0704611	0.590242	0.391003	0.45145	0.348511	0.414762	0.694342	Slc23a2	2	132052496	132145108	-	7951	protein_coding	solute carrier family 23 (nucleobase transporters), member 2 [Source:MGI Symbol;Acc:MGI:1859682]	-
ENSMUSG00000025885	-1.10848	-0.917193	-0.885621	0.582627	0.474597	0.315349	0.40609	0.272367	0.0461108	0.181609	0.308448	0.324096	Myo5b	18	74440936	74771493	+	9766	protein_coding	myosin VB [Source:MGI Symbol;Acc:MGI:106598]	-
ENSMUSG00000051359	-1.15661	-0.790778	-0.813193	0.654501	0.811669	0.654881	-0.0367208	-0.0775299	0.216823	0.156037	0.0753546	0.30557	Ncald	15	37366175	37792570	-	8581	protein_coding	neurocalcin delta [Source:MGI Symbol;Acc:MGI:1196326]	-
ENSMUSG00000093930	-2.10135	-2.9065	-3.1091	-0.0998201	-0.176746	-0.510979	2.38024	2.05229	1.22587	0.972146	1.23138	1.04259	Hmgcs1	13	119690379	119708260	+	4594	protein_coding	3-hydroxy-3-methylglutaryl-Coenzyme A synthase 1 [Source:MGI Symbol;Acc:MGI:107592]	-
ENSMUSG00000057228	-1.83031	-1.63876	-1.81712	0.113022	0.248107	-0.0757223	0.410087	0.536675	0.33559	1.1031	0.972396	1.64293	Aadat	8	60505932	60545677	+	2178	protein_coding	aminoadipate aminotransferase [Source:MGI Symbol;Acc:MGI:1345167]	-
ENSMUSG00000035031	-2.95339	-2.08239	-2.53331	-0.354379	-0.145667	-0.546601	0.479092	0.241873	0.853936	2.17661	2.27945	2.58477	C8a	4	104815679	104876398	-	3636	protein_coding	complement component 8, alpha polypeptide [Source:MGI Symbol;Acc:MGI:2668347]	-
ENSMUSG00000046329	-2.03868	-1.04388	-1.19204	1.10643	0.725637	0.883645	-0.00825685	0.155638	0.28177	0.268716	0.351469	0.509556	Slc25a23	17	57043711	57059863	-	5294	protein_coding	solute carrier family 25 (mitochondrial carrier; phosphate carrier), member 23 [Source:MGI Symbol;Acc:MGI:1914222]	-
ENSMUSG00000051716	-2.67589	-2.62572	-2.48898	-0.218104	-0.0800516	-0.975478	0.790948	1.01861	1.27009	1.71991	1.92731	2.33737	Apon	10	128254096	128255896	+	1801	protein_coding	apolipoprotein N [Source:MGI Symbol;Acc:MGI:88931]	-
ENSMUSG00000036904	-1.6133	-1.36479	-1.2307	1.70556	1.12137	0.158007	-0.0764147	-0.0723228	0.425334	0.590564	0.288947	0.0677362	Fzd8	18	9212856	9216201	+	3346	protein_coding	frizzled class receptor 8 [Source:MGI Symbol;Acc:MGI:108460]	-
ENSMUSG00000026189	-1.62031	-1.32491	-1.39851	0.676289	0.287709	0.294366	0.414647	0.659701	0.567519	0.456668	0.613843	0.372995	Pecr	1	72259167	72284314	-	1516	protein_coding	peroxisomal trans-2-enoyl-CoA reductase [Source:MGI Symbol;Acc:MGI:2148199]	-
ENSMUSG00000022853	-2.25678	-2.38737	-2.71535	-0.648748	0.141809	-0.500874	1.72553	1.40002	1.88694	1.01679	1.09074	1.24731	Ehhadh	16	21761287	21787807	-	2981	protein_coding	enoyl-Coenzyme A, hydratase/3-hydroxyacyl Coenzyme A dehydrogenase [Source:MGI Symbol;Acc:MGI:1277964]	-
ENSMUSG00000010663	-1.32862	-1.82177	-1.41772	0.520141	0.408009	0.157349	1.0514	0.819006	0.92382	0.264795	0.478658	-0.055062	Fads1	19	10182888	10196870	+	3456	protein_coding	fatty acid desaturase 1 [Source:MGI Symbol;Acc:MGI:1923517]	-
ENSMUSG00000054827	-4.90263	-4.90263	-4.90263	-2.24721	-0.888949	-1.61321	3.23523	3.22822	3.33508	3.33875	3.35387	2.96609	Cyp2c50	19	40089688	40113950	+	2918	protein_coding	cytochrome P450, family 2, subfamily c, polypeptide 50 [Source:MGI Symbol;Acc:MGI:2147497]	-
ENSMUSG00000055172	-1.69585	-1.15923	-1.64153	0.41349	0.529201	0.233359	0.255226	0.443656	0.387761	0.677156	0.776459	0.780291	C1ra	6	124512405	124523443	+	2981	protein_coding	complement component 1, r subcomponent A [Source:MGI Symbol;Acc:MGI:1355313]	-
ENSMUSG00000055737	-2.09612	-2.37302	-2.23301	0.0279244	-0.0176523	-0.853605	0.967507	0.791103	1.03283	1.5773	1.6921	1.48465	Ghr	15	3317760	3583492	-	9053	protein_coding	growth hormone receptor [Source:MGI Symbol;Acc:MGI:95708]	-
ENSMUSG00000021335	-1.6212	-1.46856	-1.45394	0.617118	0.63881	0.351384	0.76322	0.36555	0.678587	0.144445	0.607503	0.377077	Slc17a1	13	23867750	23895730	+	2372	protein_coding	solute carrier family 17 (sodium phosphate), member 1 [Source:MGI Symbol;Acc:MGI:103209]	-
ENSMUSG00000020261	-1.80267	-1.42668	-1.4257	0.151909	0.295695	0.0657602	0.274193	0.557247	0.65033	0.745416	0.790211	1.12429	Slc36a1	11	55204350	55236330	+	5626	protein_coding	solute carrier family 36 (proton/amino acid symporter), member 1 [Source:MGI Symbol;Acc:MGI:2445299]	-
ENSMUSG00000017756	-1.55151	-1.25268	-1.02926	0.497835	0.349224	0.368236	0.112156	0.187435	0.367399	0.550949	0.620891	0.779328	Slc12a7	13	73733094	73816754	+	12669	protein_coding	solute carrier family 12, member 7 [Source:MGI Symbol;Acc:MGI:1342283]	-
ENSMUSG00000089678	-1.39102	-1.82338	-2.05242	0.366716	0.529868	0.0196716	0.584544	0.615435	0.613576	0.930516	0.82369	0.782804	Agxt2	15	10358532	10410153	+	3165	protein_coding	alanine-glyoxylate aminotransferase 2 [Source:MGI Symbol;Acc:MGI:2146052]	-
ENSMUSG00000028944	-1.34225	-1.26231	-1.30495	0.145584	0.161672	0.0668482	0.715867	0.522169	0.590848	0.406596	0.855659	0.444261	Prkag2	5	24862744	25100642	-	6480	protein_coding	protein kinase, AMP-activated, gamma 2 non-catalytic subunit [Source:MGI Symbol;Acc:MGI:1336153]	-
ENSMUSG00000008540	-2.67166	-1.80292	-2.36564	-0.268237	-0.0288102	-0.245931	0.573339	0.76974	0.98462	1.57153	1.68653	1.79743	Mgst1	6	138140316	138156755	+	2013	protein_coding	microsomal glutathione S-transferase 1 [Source:MGI Symbol;Acc:MGI:1913850]	-
ENSMUSG00000056131	-1.457	-1.26664	-1.23264	0.305147	0.585273	0.0924868	0.403952	0.514819	0.506901	0.481927	0.484551	0.581212	Pgm3	9	86554377	86571842	-	4487	protein_coding	phosphoglucomutase 3 [Source:MGI Symbol;Acc:MGI:97566]	-
ENSMUSG00000032047	-1.0519	-0.493805	-0.587912	1.30244	1.08362	1.04908	-0.225506	-0.168485	0.0104168	-0.230057	-0.277658	-0.410237	Acat1	9	53580522	53610382	-	3758	protein_coding	acetyl-Coenzyme A acetyltransferase 1 [Source:MGI Symbol;Acc:MGI:87870]	-
ENSMUSG00000017453	-2.16681	-1.35513	-1.71275	0.620201	0.343655	0.160845	0.585127	0.678321	0.769513	0.73385	0.739556	0.603617	Pipox	11	77880615	77894096	-	2470	protein_coding	pipecolic acid oxidase [Source:MGI Symbol;Acc:MGI:1197006]	-
ENSMUSG00000039007	-1.21959	-1.20724	-1.33193	0.69933	0.700083	0.146272	0.507112	0.409782	0.243609	0.286091	0.392199	0.374274	Cpq	15	33083129	33594552	+	5026	protein_coding	carboxypeptidase Q [Source:MGI Symbol;Acc:MGI:1889205]	-
ENSMUSG00000039114	-2.24463	-2.80281	-3.07086	0.161919	0.292954	-0.862489	1.75654	1.65673	1.69938	1.17981	1.35542	0.878039	Nrn1	13	36725361	36735131	-	2249	protein_coding	neuritin 1 [Source:MGI Symbol;Acc:MGI:1915654]	-
ENSMUSG00000064294	-2.67503	-2.62017	-2.51383	-0.884836	-0.727761	-1.24363	0.727501	1.04527	0.982632	2.73295	2.45058	2.72633	Aox3	1	58113130	58200698	+	7033	protein_coding	aldehyde oxidase 3 [Source:MGI Symbol;Acc:MGI:1918974]	-
ENSMUSG00000046959	-1.74053	-1.92524	-1.31732	0.650217	0.36038	0.0815184	0.554452	0.661321	0.81829	0.378405	0.686889	0.791623	Slc26a1	5	108669878	108675569	-	4050	protein_coding	solute carrier family 26 (sulfate transporter), member 1 [Source:MGI Symbol;Acc:MGI:2385894]	-
ENSMUSG00000028909	0.829929	0.680071	0.786596	-0.350994	-0.314726	-0.353193	-0.267198	-0.306412	-0.299614	-0.113308	-0.129999	-0.161152	Ptpru	4	131768457	131838288	-	7113	protein_coding	protein tyrosine phosphatase, receptor type, U [Source:MGI Symbol;Acc:MGI:1321151]	-
ENSMUSG00000003809	-1.59029	-1.58319	-1.82995	0.106352	0.0801431	-0.166223	0.563496	0.745735	0.982914	0.878165	0.865456	0.947397	Gcdh	8	84886393	84893921	-	2754	protein_coding	glutaryl-Coenzyme A dehydrogenase [Source:MGI Symbol;Acc:MGI:104541]	-
ENSMUSG00000033715	-2.76876	-3.03157	-3.75092	-0.365507	0.275861	-1.22634	2.02025	2.29623	1.41664	1.46617	1.64686	2.02109	Akr1c14	13	4049011	4090688	+	3239	protein_coding	aldo-keto reductase family 1, member C14 [Source:MGI Symbol;Acc:MGI:2145458]	-
ENSMUSG00000025059	-1.30023	-1.99203	-1.77893	0.408526	0.811214	-0.0150826	1.09636	1.20409	0.558141	0.293585	0.211122	0.503235	Gk	X	85701937	85776819	-	7743	protein_coding	glycerol kinase [Source:MGI Symbol;Acc:MGI:106594]	-
ENSMUSG00000038351	-0.54884	-0.67367	-0.462011	1.17028	0.930619	0.83113	-0.642229	-0.28556	-0.17256	-0.0410454	0.140319	-0.246428	Sgsm2	11	74849261	74897060	-	6884	protein_coding	small G protein signaling modulator 2 [Source:MGI Symbol;Acc:MGI:2144695]	-
ENSMUSG00000050854	-1.28518	-1.03265	-0.978912	1.16684	1.08199	0.673274	-0.185767	-0.117737	-0.3474	0.329447	0.413646	0.28245	Tmem125	4	118540941	118544044	-	2339	protein_coding	transmembrane protein 125 [Source:MGI Symbol;Acc:MGI:1923409]	-
ENSMUSG00000027173	-1.8089	-2.31933	-2.49408	0.590087	0.377516	-0.136302	1.03473	0.965957	0.728764	1.06306	0.781266	1.21723	Depdc7	2	104721784	104742878	-	2096	protein_coding	DEP domain containing 7 [Source:MGI Symbol;Acc:MGI:2139258]	-
ENSMUSG00000039783	-2.2905	-2.34203	-2.64136	-0.393589	-0.376028	-0.962709	1.22025	1.33247	1.28123	1.50287	1.6039	2.0655	Kmo	1	175620381	175662116	+	4724	protein_coding	kynurenine 3-monooxygenase (kynurenine 3-hydroxylase) [Source:MGI Symbol;Acc:MGI:2138151]	-
ENSMUSG00000049555	-1.62701	-1.54736	-1.5034	0.202525	0.0506011	0.693074	0.191961	0.314574	0.71144	0.830626	1.10142	0.581542	Tmie	9	110865711	110880113	-	3094	protein_coding	transmembrane inner ear [Source:MGI Symbol;Acc:MGI:2159400]	-
ENSMUSG00000031924	-2.35194	-2.3683	-2.34647	-0.587858	-0.728089	-0.905931	1.43955	1.46475	1.37443	1.53215	1.73813	1.73957	Cyb5b	8	107150640	107187471	+	4374	protein_coding	cytochrome b5 type B [Source:MGI Symbol;Acc:MGI:1913677]	-
ENSMUSG00000024863	-1.62415	-1.27188	-2.19305	0.848255	0.473528	0.234189	0.75601	0.693044	1.1334	0.295291	0.304033	0.351336	Mbl2	19	30232928	30239685	+	1101	protein_coding	mannose-binding lectin (protein C) 2 [Source:MGI Symbol;Acc:MGI:96924]	-
ENSMUSG00000032788	-1.48917	-1.31335	-1.32997	0.282302	0.445304	-0.0162247	0.699676	0.887802	0.667315	0.253269	0.25478	0.658271	Pdxk	10	78436744	78464975	-	5397	protein_coding	pyridoxal (pyridoxine, vitamin B6) kinase [Source:MGI Symbol;Acc:MGI:1351869]	-
ENSMUSG00000090150	-1.51405	-1.69976	-1.91048	-0.0657621	0.132302	-0.301802	0.737544	0.688396	0.847884	0.876111	0.90459	1.30502	Acad11	9	104063377	104127725	+	9798	protein_coding	acyl-Coenzyme A dehydrogenase family, member 11 [Source:MGI Symbol;Acc:MGI:2143169]	-
ENSMUSG00000068587	-2.1434	-1.96315	-2.13764	-0.816205	-0.573216	-1.09532	1.61747	1.35369	1.44213	1.36464	1.50352	1.44747	Mgam	6	40628831	40769123	+	8704	protein_coding	maltase-glucoamylase [Source:MGI Symbol;Acc:MGI:1203495]	-
ENSMUSG00000033114	-1.36908	-1.54154	-1.54718	0.132685	0.361339	0.282685	0.195067	0.340642	0.17799	1.10897	1.02894	0.82949	Slc35d2	13	64096308	64129368	-	3298	protein_coding	solute carrier family 35, member D2 [Source:MGI Symbol;Acc:MGI:1917734]	-
ENSMUSG00000020458	-0.969666	-1.2844	-1.27757	0.453714	0.878343	0.280231	0.652549	0.834166	0.668704	0.00868635	0.0362599	-0.281023	Rtn4	11	29692947	29744331	+	6991	protein_coding	reticulon 4 [Source:MGI Symbol;Acc:MGI:1915835]	-
ENSMUSG00000066150	-1.52078	-1.73476	-1.51017	0.130868	0.218143	-0.147844	0.911542	0.914734	0.591673	0.572665	0.779217	0.794715	Slc31a1	4	62360727	62391769	+	4280	protein_coding	solute carrier family 31, member 1 [Source:MGI Symbol;Acc:MGI:1333843]	-
ENSMUSG00000026489	-1.79436	-1.41084	-1.23226	0.79141	0.25354	0.300694	-0.0521312	-0.0431562	0.558707	1.03649	1.06054	0.531367	Coq8a	1	180165238	180199602	-	5293	protein_coding	coenzyme Q8A [Source:MGI Symbol;Acc:MGI:1914676]	-
ENSMUSG00000061838	-1.76888	-1.27899	-1.59651	0.160868	0.270962	0.0497412	0.68004	0.770605	0.673897	0.528429	0.639512	0.870328	Suclg2	6	95473009	95718800	-	4623	protein_coding	succinate-Coenzyme A ligase, GDP-forming, beta subunit [Source:MGI Symbol;Acc:MGI:1306824]	-
ENSMUSG00000026687	-1.43817	-1.62934	-1.70298	-0.0121379	0.197198	-0.0799689	0.728976	0.739492	0.836489	0.812306	0.776704	0.771426	Aldh9a1	1	167349991	167368532	+	3383	protein_coding	aldehyde dehydrogenase 9, subfamily A1 [Source:MGI Symbol;Acc:MGI:1861622]	-
ENSMUSG00000025950	-2.29467	-2.28364	-2.15964	-0.24428	-0.346939	-0.829826	1.5198	1.57799	1.34084	1.16838	1.30878	1.24321	Idh1	1	65158616	65186500	-	2771	protein_coding	isocitrate dehydrogenase 1 (NADP+), soluble [Source:MGI Symbol;Acc:MGI:96413]	-
ENSMUSG00000035493	-0.600954	-0.408481	-0.584059	1.05746	0.978371	1.07133	0.12217	-0.0993817	0.183714	-0.0678806	-0.41877	-1.23353	Tgfbi	13	56609523	56639562	+	3771	protein_coding	transforming growth factor, beta induced [Source:MGI Symbol;Acc:MGI:99959]	-
ENSMUSG00000031725	-3.3333	-3.16429	-3.19136	-1.67824	-1.42399	-1.22842	0.677283	0.679235	2.20515	3.45813	3.54037	3.45943	Ces1f	8	93256236	93279747	-	3285	protein_coding	carboxylesterase 1F [Source:MGI Symbol;Acc:MGI:2142687]	-
ENSMUSG00000038656	0.621434	-0.201114	0.0726204	2.59183	2.68913	1.92412	1.23008	1.9729	-0.447056	-3.25154	-3.78008	-3.42234	Cyp3a16	5	145436309	145469723	-	1730	protein_coding	cytochrome P450, family 3, subfamily a, polypeptide 16 [Source:MGI Symbol;Acc:MGI:106099]	-
ENSMUSG00000021400	-1.73429	-1.60074	-1.57007	0.518204	0.491213	-0.353359	0.330531	0.466581	0.657682	0.869524	0.897747	1.02697	Wrnip1	13	32802038	32822609	+	4378	protein_coding	Werner helicase interacting protein 1 [Source:MGI Symbol;Acc:MGI:1926153]	-
ENSMUSG00000029998	-1.71074	-1.6488	-1.59034	0.0960502	0.282103	-0.302937	0.983023	0.973632	0.877534	0.622581	0.705074	0.71282	Pcyox1	6	86386006	86397154	-	4932	protein_coding	prenylcysteine oxidase 1 [Source:MGI Symbol;Acc:MGI:1914131]	-
ENSMUSG00000021214	-0.142915	-0.817586	-1.81494	1.50873	2.52117	2.46147	1.76974	2.40462	1.09659	-3.26814	-2.50465	-3.21408	Akr1c18	13	4132615	4150654	-	1207	protein_coding	aldo-keto reductase family 1, member C18 [Source:MGI Symbol;Acc:MGI:2145420]	-
ENSMUSG00000034522	-0.771557	-0.478405	-0.750945	0.989779	0.999115	0.804761	-0.591321	-0.245761	0.0652812	0.171951	-0.096273	-0.0966249	Zfp395	14	65358389	65398930	+	4733	protein_coding	zinc finger protein 395 [Source:MGI Symbol;Acc:MGI:2682318]	-
ENSMUSG00000026640	-0.770232	-0.76296	-0.7346	0.309387	0.426246	-0.0895358	0.341181	0.111327	0.237507	0.31835	0.386268	0.22706	Plxna2	1	194618218	194816869	+	17174	protein_coding	plexin A2 [Source:MGI Symbol;Acc:MGI:107684]	-
ENSMUSG00000031767	-3.08235	-3.0764	-3.08173	-1.06476	-1.34676	-1.94203	1.32528	1.00898	1.52272	2.93548	3.17505	3.62651	Nudt7	8	114133557	114154739	+	5618	protein_coding	nudix (nucleoside diphosphate linked moiety X)-type motif 7 [Source:MGI Symbol;Acc:MGI:1914778]	-
ENSMUSG00000060477	-1.22724	-1.17877	-1.12344	0.433883	0.367397	0.306581	-0.0691701	-0.00844566	0.286849	0.76437	0.761667	0.68632	Irak2	6	113638467	113695026	+	4412	protein_coding	interleukin-1 receptor-associated kinase 2 [Source:MGI Symbol;Acc:MGI:2429603]	-
ENSMUSG00000035936	-1.74097	-1.82463	-1.52577	-0.0557922	0.0778848	-0.37886	0.871357	1.00886	0.755202	0.868119	0.930434	1.01417	Aldh5a1	13	24907579	24937661	-	5647	protein_coding	aldhehyde dehydrogenase family 5, subfamily A1 [Source:MGI Symbol;Acc:MGI:2441982]	-
ENSMUSG00000092545	-1.98951	-2.96911	-2.40658	0.174167	0.301885	0.353084	0.975716	0.900533	0.981509	1.25326	1.30478	1.12028	Gm20319	16	26714446	26755502	-	1125	antisense	predicted gene, 20319 [Source:MGI Symbol;Acc:MGI:5012504]	-
ENSMUSG00000070348	-1.28782	-1.6167	-1.35183	0.340266	1.04091	0.00944087	1.5066	0.924974	1.3893	-0.379694	-0.422021	-0.153428	Ccnd1	7	144929931	144939925	-	4709	protein_coding	cyclin D1 [Source:MGI Symbol;Acc:MGI:88313]	-
ENSMUSG00000045658	-1.60586	-1.67302	-1.6082	-0.00492699	0.118039	-0.519081	0.661994	0.579355	0.642142	0.891819	1.20343	1.31431	Pid1	1	84036296	84364180	-	8172	protein_coding	phosphotyrosine interaction domain containing 1 [Source:MGI Symbol;Acc:MGI:2138391]	-
ENSMUSG00000042102	-2.14772	-1.54959	-1.91994	-0.0376053	0.308697	-0.271876	0.929647	0.845707	0.874546	0.910177	0.86209	1.19586	Dmgdh	13	93674433	93752833	+	3414	protein_coding	dimethylglycine dehydrogenase precursor [Source:MGI Symbol;Acc:MGI:1921379]	-
ENSMUSG00000029781	-0.974982	-1.17249	-1.19043	0.510854	0.787797	0.432956	0.417543	0.203398	0.263396	0.327626	0.154701	0.239632	Fkbp9	6	56832059	56879358	+	3314	protein_coding	FK506 binding protein 9 [Source:MGI Symbol;Acc:MGI:1350921]	-
ENSMUSG00000074639	-1.34897	-1.70796	-2.03367	0.672117	0.440262	0.0295103	0.716382	0.653748	1.03119	0.693567	0.776761	0.0770622	Rdh16f2	10	127866474	127877317	+	1265	protein_coding	RDH16 family member 2 [Source:MGI Symbol;Acc:MGI:3583955]	-
ENSMUSG00000006373	-2.2525	-2.7074	-3.19203	-0.298804	0.0213432	-0.954643	1.14978	1.29566	1.47638	1.81044	1.73821	1.91356	Pgrmc1	X	36598206	36606079	+	1857	protein_coding	progesterone receptor membrane component 1 [Source:MGI Symbol;Acc:MGI:1858305]	-
ENSMUSG00000029260	-2.04835	-2.352	-2.87774	-0.133864	0.0352859	-0.767016	1.36353	1.68947	1.08504	1.08719	1.2515	1.66695	Ugt2b34	5	86889767	86906937	-	4312	protein_coding	UDP glucuronosyltransferase 2 family, polypeptide B34 [Source:MGI Symbol;Acc:MGI:2140962]	-
ENSMUSG00000011382	-1.77601	-1.84634	-1.79321	-0.448702	-0.226589	-0.525748	0.968915	1.06673	1.05817	1.19079	1.18392	1.14808	Dhdh	7	45470987	45488805	-	7408	protein_coding	dihydrodiol dehydrogenase (dimeric) [Source:MGI Symbol;Acc:MGI:1919005]	-
ENSMUSG00000028494	-1.18072	-0.942968	-0.842611	0.637134	0.583944	1.06091	-0.390295	-0.417534	0.272383	0.21545	0.407036	0.597265	Plin2	4	86648386	86670060	-	3512	protein_coding	perilipin 2 [Source:MGI Symbol;Acc:MGI:87920]	-
ENSMUSG00000024304	-1.82439	-1.71172	-1.88775	-0.335053	-0.1273	-0.700677	1.03165	0.952975	1.09701	1.09115	1.24889	1.16522	Cdh2	18	16588877	16809246	-	8066	protein_coding	cadherin 2 [Source:MGI Symbol;Acc:MGI:88355]	-
ENSMUSG00000041261	-2.27917	-1.95014	-2.32415	-0.155182	-0.0937929	-0.793616	1.29757	1.17584	1.25719	1.45569	1.49562	0.914135	Car8	4	8143362	8239041	-	3853	protein_coding	carbonic anhydrase 8 [Source:MGI Symbol;Acc:MGI:88253]	-
ENSMUSG00000073555	-2.49337	-2.77745	-2.91569	-0.759104	-0.37066	-1.07472	1.5127	1.46693	1.16839	1.82101	2.28812	2.13384	Gm4951	18	60212080	60247820	+	2645	protein_coding	predicted gene 4951 [Source:MGI Symbol;Acc:MGI:3644953]	-
ENSMUSG00000020629	-0.848947	-1.38511	-1.2577	0.620905	0.594383	0.545386	0.10526	0.0807298	0.192561	0.482711	0.436008	0.433814	Adi1	12	28675231	28682175	+	1886	protein_coding	acireductone dioxygenase 1 [Source:MGI Symbol;Acc:MGI:2144929]	-
ENSMUSG00000068246	-2.46353	-1.86967	-2.32494	-0.134887	-0.269212	-0.0917547	-0.174974	0.522767	0.819648	1.98254	2.05686	1.94715	Apol9b	15	77729039	77736382	+	1821	protein_coding	apolipoprotein L 9b [Source:MGI Symbol;Acc:MGI:1919148]	-
ENSMUSG00000112006	-3.13797	-2.51725	-1.59869	0.679367	0.754757	0.717584	0.732348	0.893515	0.352338	1.03081	0.858537	1.23466	Gm48633	12	7911889	7950061	-	876	lincRNA	predicted gene, 48633 [Source:MGI Symbol;Acc:MGI:6098238]	-
ENSMUSG00000044206	-0.756782	-0.546256	-1.30927	1.01788	1.17653	1.08873	0.51177	0.185055	0.0464041	0.0207995	-0.410884	-1.02397	Vsig4	X	96247203	96293438	-	1484	protein_coding	V-set and immunoglobulin domain containing 4 [Source:MGI Symbol;Acc:MGI:2679720]	-
ENSMUSG00000026888	-1.55208	-1.38789	-1.86669	0.14997	0.565688	-0.322561	0.567879	0.564433	0.853903	0.81186	0.744596	0.870892	Grb14	2	64912476	65024987	-	7185	protein_coding	growth factor receptor bound protein 14 [Source:MGI Symbol;Acc:MGI:1355324]	-
ENSMUSG00000038366	-1.09818	-0.745686	-0.960727	0.606246	0.542321	0.625313	-0.405216	-0.38087	0.0784916	0.565347	0.56374	0.609223	Lasp1	11	97799000	97838764	+	6495	protein_coding	LIM and SH3 protein 1 [Source:MGI Symbol;Acc:MGI:109656]	-
ENSMUSG00000028199	-1.59578	-1.19745	-1.28497	0.282762	0.251527	0.0704619	0.378151	0.217447	0.548656	0.800653	0.849566	0.67898	Cryz	3	154596711	154623182	+	6195	protein_coding	crystallin, zeta [Source:MGI Symbol;Acc:MGI:88527]	-
ENSMUSG00000027690	-1.63303	-2.03125	-2.09197	-0.174707	0.447838	-0.356942	1.47605	1.37572	1.22319	0.652444	0.797652	0.315007	Slc2a2	3	28697903	28731359	+	5755	protein_coding	solute carrier family 2 (facilitated glucose transporter), member 2 [Source:MGI Symbol;Acc:MGI:1095438]	-
ENSMUSG00000026579	-1.96538	-1.74064	-2.47614	-0.0508872	0.290557	-0.500925	1.17362	0.96746	1.04632	0.958517	1.11639	1.1811	F5	1	164151838	164220277	+	7430	protein_coding	coagulation factor V [Source:MGI Symbol;Acc:MGI:88382]	-
ENSMUSG00000041891	-1.79296	-1.55768	-1.57899	-0.100865	0.085015	-0.314962	1.032	1.05037	0.686139	0.745177	0.925319	0.821439	Lman1	18	65980754	66022580	-	6411	protein_coding	lectin, mannose-binding, 1 [Source:MGI Symbol;Acc:MGI:1917611]	-
ENSMUSG00000058952	-1.00391	-1.08869	-1.20339	0.469505	0.575759	0.218827	0.260177	0.214975	0.297958	0.344356	0.382414	0.532019	Cfi	3	129835884	129875332	+	2220	protein_coding	complement component factor i [Source:MGI Symbol;Acc:MGI:105937]	-
ENSMUSG00000038286	-1.09902	-0.934609	-1.13615	0.576937	0.410853	0.444879	-0.0225563	-0.102163	0.415241	0.520838	0.497657	0.428088	Bphl	13	34037597	34074074	+	2945	protein_coding	biphenyl hydrolase-like (serine hydrolase, breast epithelial mucin-associated antigen) [Source:MGI Symbol;Acc:MGI:1915271]	-
ENSMUSG00000030382	-1.84851	-1.5538	-1.42533	0.259016	-0.0463671	-0.0747952	0.53635	0.376735	0.86534	1.03113	0.932401	0.947832	Slc27a5	7	12988346	12998192	-	2438	protein_coding	solute carrier family 27 (fatty acid transporter), member 5 [Source:MGI Symbol;Acc:MGI:1347100]	-
ENSMUSG00000006567	-1.30943	-1.08107	-1.07913	0.233179	0.332249	0.218523	0.525179	0.328189	0.306027	0.554921	0.407176	0.564187	Atp7b	8	21992785	22060305	-	6505	protein_coding	ATPase, Cu++ transporting, beta polypeptide [Source:MGI Symbol;Acc:MGI:103297]	-
ENSMUSG00000057880	-2.59981	-2.12801	-2.1418	-0.449778	-0.306275	-0.933662	1.11012	1.26637	1.34821	1.53597	1.48608	1.81258	Abat	16	8513429	8621568	+	7748	protein_coding	4-aminobutyrate aminotransferase [Source:MGI Symbol;Acc:MGI:2443582]	-
ENSMUSG00000024900	-0.999986	-1.15636	-1.26045	0.353628	0.612999	0.237366	0.358327	0.362399	0.573352	0.256232	0.155698	0.506796	Cpt1a	19	3323301	3385732	+	4300	protein_coding	carnitine palmitoyltransferase 1a, liver [Source:MGI Symbol;Acc:MGI:1098296]	-
ENSMUSG00000042251	-1.75817	-1.8667	-2.10639	-0.329728	-0.30501	-0.626645	0.997236	0.99209	1.15495	1.26647	1.32028	1.26162	Pm20d1	1	131797381	131821473	+	7028	protein_coding	peptidase M20 domain containing 1 [Source:MGI Symbol;Acc:MGI:2442939]	-
ENSMUSG00000046949	-1.70766	-1.51027	-1.68094	0.0505284	0.0597449	-0.26069	0.860649	1.02789	0.885787	0.80161	0.969015	0.50434	Nqo2	13	33964687	33988443	+	4042	protein_coding	N-ribosyldihydronicotinamide quinone reductase 2 [Source:MGI Symbol;Acc:MGI:104513]	-
ENSMUSG00000029185	-1.33449	-1.34724	-1.36321	0.367632	0.40918	0.130924	0.500061	0.535355	0.339214	0.409595	0.587578	0.765404	Fam114a1	5	64970071	65041886	+	2976	protein_coding	family with sequence similarity 114, member A1 [Source:MGI Symbol;Acc:MGI:1915553]	-
ENSMUSG00000029086	-0.337481	-0.657699	-0.778675	1.08164	1.25845	0.631459	0.612993	0.895349	0.501505	-1.06883	-1.06804	-1.07068	Prom1	5	43993620	44102032	-	7175	protein_coding	prominin 1 [Source:MGI Symbol;Acc:MGI:1100886]	-
ENSMUSG00000051339	-1.24169	-1.31132	-1.51883	0.0525122	0.044606	-0.135814	0.272216	0.559414	0.972308	0.872763	0.641987	0.79184	2900026A02Rik	5	113086323	113221236	-	10814	protein_coding	RIKEN cDNA 2900026A02 gene [Source:MGI Symbol;Acc:MGI:1920194]	-
ENSMUSG00000021806	-0.924679	-1.23596	-1.1533	0.506906	0.633173	0.125854	0.538384	0.27268	0.830561	0.125788	0.303861	-0.0232671	Nid2	14	19751265	19811787	+	5174	protein_coding	nidogen 2 [Source:MGI Symbol;Acc:MGI:1298229]	-
ENSMUSG00000058690	-1.028	-1.2079	-1.14225	-0.0717464	0.396981	-0.0138983	0.766476	0.581585	0.0719588	0.489052	0.488939	0.668806	Ccser2	14	36874936	36968777	-	8715	protein_coding	coiled-coil serine rich 2 [Source:MGI Symbol;Acc:MGI:101859]	-
ENSMUSG00000078798	-3.04942	-3.00603	-2.64263	3.62866	2.64473	0.732523	4.97978	5.45632	3.68824	-4.14406	-4.14406	-4.14406	Sult2a1	7	13796246	13837409	-	1020	protein_coding	sulfotransferase family 2A, dehydroepiandrosterone (DHEA)-preferring, member 1 [Source:MGI Symbol;Acc:MGI:98430]	-
ENSMUSG00000030029	-1.61538	-1.42399	-1.60645	0.0443412	0.40186	-0.519919	0.416389	0.406811	0.578734	0.992047	1.11587	1.20969	Lrig1	6	94604529	94700158	-	5585	protein_coding	leucine-rich repeats and immunoglobulin-like domains 1 [Source:MGI Symbol;Acc:MGI:107935]	-
ENSMUSG00000028003	-1.36343	-1.22176	-1.28618	0.0881099	0.558633	-0.178511	1.1787	0.761411	0.642937	0.634863	0.414395	-0.229173	Lrat	3	82892579	82903973	-	5351	protein_coding	lecithin-retinol acyltransferase (phosphatidylcholine-retinol-O-acyltransferase) [Source:MGI Symbol;Acc:MGI:1891259]	-
ENSMUSG00000033565	-0.95114	-0.83449	-0.66507	0.575644	0.621413	0.49137	0.32962	0.245013	0.05518	0.0233928	-0.0106317	0.119698	Rbfox2	15	77078990	77307004	-	8140	protein_coding	RNA binding protein, fox-1 homolog (C. elegans) 2 [Source:MGI Symbol;Acc:MGI:1933973]	-
ENSMUSG00000038267	-1.08576	-1.50039	-1.30788	0.270078	0.457773	0.0987246	0.226697	0.375392	0.357577	0.702853	0.652614	0.75231	Slc22a23	13	34179158	34345182	-	6386	protein_coding	solute carrier family 22, member 23 [Source:MGI Symbol;Acc:MGI:1920352]	-
ENSMUSG00000015247	-1.082	-1.64465	-1.5194	0.5517	0.657376	0.190848	0.385001	0.44045	0.579855	0.531824	0.584067	0.324933	Nipsnap3b	4	53011880	53022060	+	1687	protein_coding	nipsnap homolog 3B [Source:MGI Symbol;Acc:MGI:1913786]	-
ENSMUSG00000054417	0.834638	-0.0436264	0.0395237	2.57912	2.59491	2.09097	0.474081	0.615967	0.337117	-3.17907	-3.12491	-3.21872	Cyp3a44	5	145773983	145805874	-	1962	protein_coding	cytochrome P450, family 3, subfamily a, polypeptide 44 [Source:MGI Symbol;Acc:MGI:2449818]	-
ENSMUSG00000024427	-0.713912	-1.09229	-0.775927	1.06858	0.781538	0.529819	0.607467	-0.302086	0.513156	-0.115882	0.125317	-0.62578	Spry4	18	38586268	38601268	-	4587	protein_coding	sprouty RTK signaling antagonist 4 [Source:MGI Symbol;Acc:MGI:1345144]	-
ENSMUSG00000027359	-1.43466	-1.55196	-2.02935	0.173097	0.471162	-0.200525	0.352825	0.261132	0.646427	1.03297	0.975576	1.3033	Slc27a2	2	126552407	126588243	+	3754	protein_coding	solute carrier family 27 (fatty acid transporter), member 2 [Source:MGI Symbol;Acc:MGI:1347099]	-
ENSMUSG00000071633	-1.04111	-0.683247	-0.824801	0.695274	0.873652	0.578493	-0.138214	-0.301546	0.00122668	0.216694	0.271352	0.352229	Gm4952	19	12599974	12628251	+	2254	protein_coding	predicted gene 4952 [Source:MGI Symbol;Acc:MGI:3643569]	-
ENSMUSG00000072115	-1.64178	-1.18955	-1.36573	0.851004	0.707532	-0.0111161	0.0124401	0.153271	0.200801	0.478598	0.567184	1.23733	Ang	14	51091150	51102009	+	1202	protein_coding	angiogenin, ribonuclease, RNase A family, 5 [Source:MGI Symbol;Acc:MGI:88022]	-
ENSMUSG00000009376	-1.39978	-1.66006	-1.69417	-0.16168	-0.0496885	-0.398566	0.910776	1.04854	0.662787	0.759174	0.951324	1.03135	Met	6	17463800	17573980	+	7679	protein_coding	met proto-oncogene [Source:MGI Symbol;Acc:MGI:96969]	-
ENSMUSG00000021033	-1.51055	-0.914491	-1.12329	0.581247	0.466575	0.354834	0.238258	0.322277	0.397808	0.374338	0.41065	0.402345	Gstz1	12	87147165	87164723	+	5088	protein_coding	glutathione transferase zeta 1 (maleylacetoacetate isomerase) [Source:MGI Symbol;Acc:MGI:1341859]	-
ENSMUSG00000021794	-1.22153	-1.13196	-1.54261	0.591001	0.574746	0.0169753	0.364781	0.444658	0.640029	0.325914	0.534093	0.403905	Glud1	14	34310727	34345265	+	4210	protein_coding	glutamate dehydrogenase 1 [Source:MGI Symbol;Acc:MGI:95753]	-
ENSMUSG00000029864	-1.90566	-1.9323	-1.65954	0.393928	0.149725	-0.345675	0.765681	0.850036	1.05195	0.753759	0.874541	1.00355	Gstk1	6	42245935	42250447	+	1469	protein_coding	glutathione S-transferase kappa 1 [Source:MGI Symbol;Acc:MGI:1923513]	-
ENSMUSG00000030302	-0.264748	-0.292471	-0.28074	0.421335	0.251475	0.510448	0.127232	-0.072774	0.00939498	-0.259662	-0.0215126	-0.127977	Atp2b2	6	113743831	114042613	-	12612	protein_coding	ATPase, Ca++ transporting, plasma membrane 2 [Source:MGI Symbol;Acc:MGI:105368]	-
ENSMUSG00000034177	-1.34869	-0.802435	-0.775756	0.854768	0.597185	0.856999	0.316784	0.314074	0.302617	0.148856	-0.555233	0.0908354	Rnf43	11	87662722	87735539	+	6558	protein_coding	ring finger protein 43 [Source:MGI Symbol;Acc:MGI:2442609]	-
ENSMUSG00000058492	-2.02279	-1.53225	-2.6034	0.409216	0.448688	-0.114961	0.328613	0.349009	0.732345	1.24255	1.26401	1.49897	Scp2-ps2	9	123306600	123317998	-	1427	transcribed_unprocessed_pseudogene	sterol carrier protein 2, pseudogene 2 [Source:MGI Symbol;Acc:MGI:107679]	-
ENSMUSG00000053641	0.798024	0.613175	0.551002	-0.630748	-0.567184	-0.513022	0.0715153	-0.122128	-0.227991	-0.0778544	-0.00494784	0.110158	Dennd4a	9	64811340	64919667	+	16643	protein_coding	DENN/MADD domain containing 4A [Source:MGI Symbol;Acc:MGI:2142979]	-
ENSMUSG00000113660	-1.81888	-1.71162	-1.33217	1.13292	1.26793	1.32563	-0.184235	-0.010041	-0.226685	0.511969	0.65298	0.392201	Gm5626	13	74533526	74534583	+	1058	processed_pseudogene	predicted gene 5626 [Source:MGI Symbol;Acc:MGI:3779505]	-
ENSMUSG00000022656	-0.990365	-1.05487	-1.17488	-0.0816807	0.312125	-0.166974	0.710696	0.539434	0.487646	0.402128	0.466998	0.549748	Nectin3	16	46387706	46498525	-	12747	protein_coding	nectin cell adhesion molecule 3 [Source:MGI Symbol;Acc:MGI:1930171]	-
ENSMUSG00000037348	-0.832329	-0.687899	-0.744653	0.685956	0.671627	1.01453	-0.382331	0.0119468	-0.0690002	0.14345	-0.015279	0.203978	Paqr7	4	134496697	134510235	+	4259	protein_coding	progestin and adipoQ receptor family member VII [Source:MGI Symbol;Acc:MGI:1919154]	-
ENSMUSG00000024778	-1.36263	-1.22071	-0.966475	0.592978	0.87329	0.649731	0.197465	0.267717	0.316068	0.0621813	0.104186	0.486192	Fas	19	34290659	34327770	+	1801	protein_coding	Fas (TNF receptor superfamily member 6) [Source:MGI Symbol;Acc:MGI:95484]	-
ENSMUSG00000047631	-1.13619	-0.796628	-1.08117	0.874004	0.586417	0.359833	0.240489	0.485935	0.35954	-0.139038	0.0757695	0.171035	Apof	10	128268671	128270153	+	1258	protein_coding	apolipoprotein F [Source:MGI Symbol;Acc:MGI:104539]	-
ENSMUSG00000024507	-1.52071	-1.6566	-1.57151	-0.0697815	0.0234766	-0.304146	0.628268	0.649025	0.827048	0.804104	0.971872	1.21895	Hsd17b4	18	50128201	50196269	+	3404	protein_coding	hydroxysteroid (17-beta) dehydrogenase 4 [Source:MGI Symbol;Acc:MGI:105089]	-
ENSMUSG00000025934	-1.31075	-1.18941	-1.14341	0.460572	0.221738	0.0988184	0.524329	0.689457	0.396519	0.467432	0.499723	0.284982	Gsta3	1	21240589	21265661	+	4344	protein_coding	glutathione S-transferase, alpha 3 [Source:MGI Symbol;Acc:MGI:95856]	-
ENSMUSG00000000154	-0.818062	-0.862384	-0.711177	1.03277	0.543067	0.852857	-0.647138	-0.363914	0.0788406	0.397828	0.206765	0.290549	Slc22a18	7	143473736	143499334	+	1699	protein_coding	solute carrier family 22 (organic cation transporter), member 18 [Source:MGI Symbol;Acc:MGI:1336884]	-
ENSMUSG00000031790	-1.53799	-1.05946	-1.16519	0.451996	0.184545	0.373335	-0.0595502	-0.308535	0.293573	1.03073	0.902746	0.893794	Mmp15	8	95352268	95375080	+	5397	protein_coding	matrix metallopeptidase 15 [Source:MGI Symbol;Acc:MGI:109320]	-
ENSMUSG00000022037	-1.04999	-0.98957	-0.686309	0.856275	0.468457	0.690491	-0.666751	-0.746273	-0.0640988	0.620363	0.585705	0.981701	Clu	14	65968483	65981547	+	3437	protein_coding	clusterin [Source:MGI Symbol;Acc:MGI:88423]	-
ENSMUSG00000084883	-1.27245	-1.107	-1.41807	0.559447	0.539203	-0.102879	0.0163432	0.252937	0.632891	0.783199	0.597417	0.518957	Ccdc85c	12	108203602	108275425	-	4337	protein_coding	coiled-coil domain containing 85C [Source:MGI Symbol;Acc:MGI:3644008]	-
ENSMUSG00000006218	-1.27131	-0.904521	-0.630345	1.61074	1.26613	1.27138	-0.206043	-0.533806	-0.516467	-0.254698	-0.0195746	0.18852	Fam131c	4	141368220	141384175	+	1433	protein_coding	family with sequence similarity 131, member C [Source:MGI Symbol;Acc:MGI:2685539]	-
ENSMUSG00000021476	-1.36526	-1.48886	-1.47702	-0.103978	0.0878722	-0.111312	0.3651	0.299091	0.309028	1.15314	1.16379	1.16842	Habp4	13	64161824	64186537	+	5362	protein_coding	hyaluronic acid binding protein 4 [Source:MGI Symbol;Acc:MGI:1891713]	-
ENSMUSG00000002032	-1.36511	-1.58017	-1.39978	0.303158	-0.0679219	0.534346	0.282116	0.521759	0.535196	0.655446	0.926239	0.654728	Tmem25	9	44793769	44799307	-	3212	protein_coding	transmembrane protein 25 [Source:MGI Symbol;Acc:MGI:1918937]	-
ENSMUSG00000038776	-2.04498	-1.38935	-1.3481	0.0656334	0.23392	0.708206	0.0269549	0.432839	0.867077	0.710948	0.555122	1.18173	Ephx1	1	180976210	181020904	-	1950	protein_coding	epoxide hydrolase 1, microsomal [Source:MGI Symbol;Acc:MGI:95405]	-
ENSMUSG00000020154	-1.11534	-1.26389	-1.17777	-0.0727349	0.0503043	-0.228711	1.27745	0.498594	1.04124	0.716148	0.199228	0.0754874	Ptprb	10	116275523	116389535	+	13333	protein_coding	protein tyrosine phosphatase, receptor type, B [Source:MGI Symbol;Acc:MGI:97809]	-
ENSMUSG00000022040	-1.25003	-1.71577	-1.79843	-0.00954186	0.0404584	0.151157	0.355936	0.311638	0.539671	1.03954	1.09822	1.23716	Ephx2	14	66084374	66124500	-	2484	protein_coding	epoxide hydrolase 2, cytoplasmic [Source:MGI Symbol;Acc:MGI:99500]	-
ENSMUSG00000041119	-1.41735	-1.51571	-1.46699	0.45348	0.547963	-0.139918	0.270975	0.330247	0.392108	0.801889	0.995826	0.747484	Pde9a	17	31386234	31476310	+	2834	protein_coding	phosphodiesterase 9A [Source:MGI Symbol;Acc:MGI:1277179]	-
ENSMUSG00000022149	-3.49686	-3.07907	-3.80835	-1.54105	-0.928224	-1.66116	0.783145	0.572012	1.32783	3.68789	3.78626	4.35757	C9	15	6445327	6498751	+	2556	protein_coding	complement component 9 [Source:MGI Symbol;Acc:MGI:1098282]	-
ENSMUSG00000024130	-1.66337	-1.64311	-1.66839	0.0871324	-0.238085	-0.616946	1.00611	1.14367	1.40796	0.501894	0.759102	0.924036	Abca3	17	24351950	24410201	+	8797	protein_coding	ATP-binding cassette, sub-family A (ABC1), member 3 [Source:MGI Symbol;Acc:MGI:1351617]	-
ENSMUSG00000021892	-1.46243	-1.13883	-1.38024	0.326833	0.455573	0.0547615	0.683288	0.559477	0.611368	0.52613	0.535865	0.2282	Sh3bp5	14	31359880	31436078	-	3194	protein_coding	SH3-domain binding protein 5 (BTK-associated) [Source:MGI Symbol;Acc:MGI:1344391]	-
ENSMUSG00000012428	-2.3962	-1.958	-1.71287	-0.15972	0.23823	-0.471096	0.941681	0.732684	0.743196	0.91289	1.35	1.7792	Steap4	5	7960457	7982213	+	3155	protein_coding	STEAP family member 4 [Source:MGI Symbol;Acc:MGI:1923560]	-
ENSMUSG00000070594	-2.84476	-3.06311	-3.48087	-0.528691	-0.583641	-1.82277	2.12014	1.88255	1.64957	2.07621	2.29396	2.3014	Gm4788	1	139697623	139781243	-	3187	protein_coding	predicted gene 4788 [Source:MGI Symbol;Acc:MGI:3646434]	-
ENSMUSG00000032528	-1.57005	-1.15184	-1.11909	0.242221	0.344649	0.152877	0.890186	0.324616	1.20063	0.702055	0.363255	-0.379508	Vipr1	9	121642716	121672954	+	5800	protein_coding	vasoactive intestinal peptide receptor 1 [Source:MGI Symbol;Acc:MGI:109272]	-
ENSMUSG00000026866	-1.91891	-2.0433	-2.02074	-0.410996	-0.326675	-0.863866	1.00726	0.995405	0.906775	1.31511	1.66393	1.69601	Kynu	2	43555329	43682715	+	6149	protein_coding	kynureninase (L-kynurenine hydrolase) [Source:MGI Symbol;Acc:MGI:1918039]	-
ENSMUSG00000039157	-1.12144	-1.32876	-0.7366	0.664859	0.863025	0.314826	0.0933619	0.419916	0.380021	0.235388	-0.086085	0.301484	Fam102a	2	32535332	32569756	+	6066	protein_coding	family with sequence similarity 102, member A [Source:MGI Symbol;Acc:MGI:2138935]	-
ENSMUSG00000032314	-1.87709	-1.2648	-1.76635	0.401968	0.373999	-0.222301	0.748473	0.769343	0.831741	0.695221	0.69513	0.614659	Etfa	9	55454508	55512243	-	1835	protein_coding	electron transferring flavoprotein, alpha polypeptide [Source:MGI Symbol;Acc:MGI:106092]	-
ENSMUSG00000006800	-0.951366	-1.08449	-0.639775	0.519227	0.496353	0.896065	0.346613	0.0206613	0.762094	0.0740517	-0.0815299	-0.357899	Sulf2	2	166073089	166155663	-	5871	protein_coding	sulfatase 2 [Source:MGI Symbol;Acc:MGI:1919293]	-
ENSMUSG00000036026	-1.10342	-0.838665	-0.994624	0.756769	0.617219	0.257008	0.0553839	-0.00809289	0.360881	0.269611	0.253998	0.373929	Tmem63b	17	45660171	45686905	-	5098	protein_coding	transmembrane protein 63b [Source:MGI Symbol;Acc:MGI:2387609]	-
ENSMUSG00000020821	-1.76416	-1.22255	-1.34886	0.299645	0.0931728	-0.00336396	0.315111	0.320354	0.732071	0.858393	0.775991	0.944196	Kif1c	11	70700548	70731964	+	7276	protein_coding	kinesin family member 1C [Source:MGI Symbol;Acc:MGI:1098260]	-
ENSMUSG00000026348	-0.41999	-0.335119	-0.0412381	-2.08136	-2.11179	-1.92637	1.28202	1.61063	0.587394	0.937505	1.34135	1.15697	Acmsd	1	127729413	127767978	+	2831	protein_coding	amino carboxymuconate semialdehyde decarboxylase [Source:MGI Symbol;Acc:MGI:2386323]	-
ENSMUSG00000002346	-1.16917	-0.94012	-0.625519	0.649035	0.571144	0.907643	-0.663492	-0.432388	0.121738	0.330955	0.48887	0.7613	Slc25a42	8	70184340	70212305	-	5996	protein_coding	solute carrier family 25, member 42 [Source:MGI Symbol;Acc:MGI:1920345]	-
ENSMUSG00000058056	-1.19255	-1.2529	-1.19523	0.226292	0.372877	-0.44911	0.513898	0.528726	0.583268	0.393183	0.697388	0.774154	Palld	8	61511433	61902690	-	10292	protein_coding	palladin, cytoskeletal associated protein [Source:MGI Symbol;Acc:MGI:1919583]	-
ENSMUSG00000033308	-2.31316	-2.56829	-2.35524	-0.807476	-0.384491	-1.3455	1.55798	1.25626	1.40684	1.77402	1.73299	2.04607	Dpyd	3	118562129	119432924	+	8884	protein_coding	dihydropyrimidine dehydrogenase [Source:MGI Symbol;Acc:MGI:2139667]	-
ENSMUSG00000035914	-0.720895	-0.948493	-0.887053	0.654722	0.61473	0.746897	0.1537	0.304705	0.192498	0.148414	-0.170699	-0.0885249	Cd276	9	58524298	58555437	-	3658	protein_coding	CD276 antigen [Source:MGI Symbol;Acc:MGI:2183926]	-
ENSMUSG00000042988	-2.34133	-2.21737	-2.82407	1.59449	1.39491	1.21411	0.449741	0.0979955	0.770907	0.68488	0.558723	0.617012	Notum	11	120653788	120661175	-	2408	protein_coding	notum palmitoleoyl-protein carboxylesterase [Source:MGI Symbol;Acc:MGI:1924833]	-
ENSMUSG00000000149	-1.08652	-1.04256	-0.884706	0.546676	0.337897	0.45288	-0.495001	-0.494604	0.331638	0.851598	0.487253	0.99545	Gna12	5	140758408	140830431	-	3416	protein_coding	guanine nucleotide binding protein, alpha 12 [Source:MGI Symbol;Acc:MGI:95767]	-
ENSMUSG00000061232	-1.49232	-1.6074	-1.60191	-0.27134	-0.0155624	-0.281074	0.395261	0.963289	0.721624	0.974707	1.13425	1.08048	H2-K1	17	33996017	34000333	-	2608	protein_coding	histocompatibility 2, K1, K region [Source:MGI Symbol;Acc:MGI:95904]	-
ENSMUSG00000010797	-0.940667	-0.983957	-0.501048	1.17883	1.2064	0.92474	-0.266397	-0.21791	0.392535	0.0897557	-0.274326	-0.607964	Wnt2	6	17988940	18030585	-	2255	protein_coding	wingless-type MMTV integration site family, member 2 [Source:MGI Symbol;Acc:MGI:98954]	-
ENSMUSG00000027253	-1.05978	-1.03196	-0.917082	-0.110719	0.218148	-0.284036	0.463956	0.861378	0.753859	0.275756	0.232264	0.598213	Lrp4	2	91457511	91513779	+	10504	protein_coding	low density lipoprotein receptor-related protein 4 [Source:MGI Symbol;Acc:MGI:2442252]	-
ENSMUSG00000017718	-1.3046	-1.15393	-1.11202	0.538236	0.33312	0.157823	0.181554	0.370124	0.519272	0.615067	0.598878	0.256466	Afmid	11	117825924	117839908	+	3539	protein_coding	arylformamidase [Source:MGI Symbol;Acc:MGI:2448704]	-
ENSMUSG00000035878	-1.61744	-1.52457	-1.35493	-0.253492	-0.0155458	-0.442594	0.793008	0.79433	0.743215	0.791389	1.12483	0.961801	Hykk	9	54917283	54949924	+	8936	protein_coding	hydroxylysine kinase 1 [Source:MGI Symbol;Acc:MGI:2443139]	-
ENSMUSG00000015890	-1.37181	-1.12166	-1.4295	0.57538	0.394038	-0.0529344	0.163933	-0.0137686	0.522022	0.838716	0.88625	0.609335	Amdhd1	10	93523338	93540033	-	2421	protein_coding	amidohydrolase domain containing 1 [Source:MGI Symbol;Acc:MGI:1919011]	-
ENSMUSG00000056148	-1.63779	-1.3225	-1.31025	0.451294	0.32296	-0.129178	1.30215	1.49134	1.54649	0.00432349	-0.13911	-0.579729	Rdh9	10	127776386	127792697	+	3590	protein_coding	retinol dehydrogenase 9 [Source:MGI Symbol;Acc:MGI:2143528]	-
ENSMUSG00000041977	-1.55823	-1.19646	-1.21328	-0.0538037	0.271115	-0.128567	0.5873	0.495108	0.664375	0.691667	0.58204	0.858734	Arhgef11	3	87617559	87738034	+	7951	protein_coding	Rho guanine nucleotide exchange factor (GEF) 11 [Source:MGI Symbol;Acc:MGI:2441869]	-
ENSMUSG00000045092	-1.33615	-1.85389	-1.86391	0.508029	0.63198	-0.317457	0.517379	0.270125	0.619837	1.12072	0.671401	1.03194	S1pr1	3	115710433	115715072	-	3046	protein_coding	sphingosine-1-phosphate receptor 1 [Source:MGI Symbol;Acc:MGI:1096355]	-
ENSMUSG00000022885	-1.49486	-1.19686	-1.02969	0.218175	0.487272	0.169827	0.607756	0.545024	0.462328	0.346083	0.285101	0.599846	St6gal1	16	23224740	23360350	+	4916	protein_coding	beta galactoside alpha 2,6 sialyltransferase 1 [Source:MGI Symbol;Acc:MGI:108470]	-
ENSMUSG00000039529	-1.62771	-1.59069	-1.63336	-0.285106	-0.156582	-0.770784	1.11113	0.796163	0.629887	1.16362	1.21758	1.14585	Atp8b1	18	64528979	64661000	-	6440	protein_coding	ATPase, class I, type 8B, member 1 [Source:MGI Symbol;Acc:MGI:1859665]	-
ENSMUSG00000026839	0.513958	-0.174973	-0.536198	-2.01622	-2.68062	-3.40785	1.80251	2.10141	1.73589	1.00366	1.29155	0.366885	Upp2	2	58567298	58792971	+	7761	protein_coding	uridine phosphorylase 2 [Source:MGI Symbol;Acc:MGI:1923904]	-
ENSMUSG00000060550	-1.60604	-1.59106	-1.54392	-0.371581	0.0612967	0.0132726	0.753676	1.41915	0.753498	0.59992	1.04156	0.470227	H2-Q7	17	35439155	35443773	+	4265	protein_coding	histocompatibility 2, Q region locus 7 [Source:MGI Symbol;Acc:MGI:95936]	-
ENSMUSG00000028691	-0.706632	-0.779585	-1.03685	0.614077	0.572191	0.483294	0.413184	0.632831	0.124912	-0.289706	-0.163777	0.136059	Prdx1	4	116685544	116700822	+	3043	protein_coding	peroxiredoxin 1 [Source:MGI Symbol;Acc:MGI:99523]	-
ENSMUSG00000049685	-0.996484	-0.949975	-1.15445	0.814738	1.08684	0.701351	0.218844	0.717928	1.29458	-0.377313	-0.436138	-0.91991	Cyp2g1	7	26808892	26821205	+	2145	protein_coding	cytochrome P450, family 2, subfamily g, polypeptide 1 [Source:MGI Symbol;Acc:MGI:109612]	-
ENSMUSG00000056116	-1.5363	-0.958499	-1.18598	0.275981	0.40546	0.376457	0.00821141	0.725748	0.372557	0.527219	0.490069	0.499077	H2-T22	17	36037128	36042747	-	3414	protein_coding	histocompatibility 2, T region locus 22 [Source:MGI Symbol;Acc:MGI:95956]	-
ENSMUSG00000054619	-2.03033	-1.5742	-1.77632	-0.267034	-0.067033	-0.412276	0.686785	0.653306	1.0011	1.3886	1.22729	1.17011	Mettl7a1	15	100304140	100328662	+	2595	protein_coding	methyltransferase like 7A1 [Source:MGI Symbol;Acc:MGI:1916523]	-
ENSMUSG00000038068	-1.39756	-1.70918	-1.75181	0.208163	0.235593	-0.468284	0.727312	0.638986	0.775913	0.659035	0.929489	1.15234	Rnf144b	13	47122656	47247991	+	4936	protein_coding	ring finger protein 144B [Source:MGI Symbol;Acc:MGI:2384986]	-
ENSMUSG00000038526	-1.98602	-1.66144	-1.49028	0.452643	0.0763169	-0.188743	0.730019	0.872648	1.11518	0.617867	0.855744	0.606066	Car14	3	95897768	95904691	-	2543	protein_coding	carbonic anhydrase 14 [Source:MGI Symbol;Acc:MGI:1344341]	-
ENSMUSG00000060371	-0.334716	-0.283892	-0.34349	0.456904	0.320759	0.387718	0.0174913	-0.0199108	-0.155965	0.0148968	-0.151051	0.0912552	Caln1	5	130369455	130847412	+	10483	protein_coding	calneuron 1 [Source:MGI Symbol;Acc:MGI:2155987]	-
ENSMUSG00000040505	-1.02725	-1.99876	-1.88786	0.664717	0.623667	0.0668947	1.17242	1.02892	0.915118	0.424141	0.136416	-0.118416	Abcg5	17	84658234	84683011	-	2712	protein_coding	ATP binding cassette subfamily G member 5 [Source:MGI Symbol;Acc:MGI:1351659]	-
ENSMUSG00000087516	-1.5995	-1.06015	-1.22074	0.939123	0.503003	0.227608	0.559331	0.6449	0.476389	-0.0336279	0.384976	0.17869	Tbx3os1	5	119570130	119671365	-	3167	antisense	T-box 3, opposite strand 1 [Source:MGI Symbol;Acc:MGI:3780472]	-
ENSMUSG00000005397	-0.578134	-0.386168	-0.480162	0.777743	1.36304	0.832123	1.07755	0.778994	0.53005	-0.892892	-1.30748	-1.71466	Nid1	13	13437551	13512269	+	6943	protein_coding	nidogen 1 [Source:MGI Symbol;Acc:MGI:97342]	-
ENSMUSG00000026475	-0.994285	-0.647469	-0.487831	0.753845	0.991948	1.59442	1.72894	1.21331	1.59687	-0.572328	-1.22522	-3.95221	Rgs16	1	153740349	153745468	+	2339	protein_coding	regulator of G-protein signaling 16 [Source:MGI Symbol;Acc:MGI:108407]	-
ENSMUSG00000031489	-1.41898	-1.42067	-1.25954	0.146884	0.138411	-0.109005	0.205772	-0.075891	0.424981	1.20088	1.11711	1.05004	Adrb3	8	27225776	27250616	-	3376	protein_coding	adrenergic receptor, beta 3 [Source:MGI Symbol;Acc:MGI:87939]	-
ENSMUSG00000061959	-2.70822	-1.99424	-3.28586	-0.19553	-0.199048	-0.41933	0.537241	0.872606	1.6471	2.14884	1.91421	1.68223	Ces1e	8	93201218	93229619	-	2189	protein_coding	carboxylesterase 1E [Source:MGI Symbol;Acc:MGI:95432]	-
ENSMUSG00000024164	-1.14361	-0.740011	-0.787932	0.562653	0.533094	0.478083	0.214837	0.274383	0.319851	-0.118142	0.0240392	0.382752	C3	17	57203970	57228136	-	5143	protein_coding	complement component 3 [Source:MGI Symbol;Acc:MGI:88227]	-
ENSMUSG00000062960	-1.11027	-0.992094	-1.008	0.166228	0.565738	0.0496123	0.962533	0.403577	0.921989	0.630773	-0.21048	-0.379607	Kdr	5	75932827	75978458	-	9030	protein_coding	kinase insert domain protein receptor [Source:MGI Symbol;Acc:MGI:96683]	-
ENSMUSG00000020733	-1.11472	-0.631479	-1.05691	0.55052	0.544865	0.643449	-0.2671	-0.158168	0.224337	0.369171	0.42966	0.466376	Slc9a3r1	11	115163341	115181181	+	1925	protein_coding	solute carrier family 9 (sodium/hydrogen exchanger), member 3 regulator 1 [Source:MGI Symbol;Acc:MGI:1349482]	-
ENSMUSG00000022244	-1.2163	-0.739846	-1.03069	0.443269	0.650686	0.399553	-0.0963567	-0.0583012	0.239691	0.422686	0.367154	0.618458	Amacr	15	10981756	10996626	+	2606	protein_coding	alpha-methylacyl-CoA racemase [Source:MGI Symbol;Acc:MGI:1098273]	-
ENSMUSG00000003585	-2.80446	-1.32523	-1.38547	0.557188	0.438527	0.587201	0.239726	0.397517	0.740311	0.831816	0.867186	0.855689	Sec14l2	11	4097039	4123415	-	3505	protein_coding	SEC14-like lipid binding 2 [Source:MGI Symbol;Acc:MGI:1915065]	-
ENSMUSG00000029338	-1.08627	-0.963863	-1.04942	0.239208	0.288891	0.0980124	0.133542	0.46227	0.176855	0.374495	0.434586	0.891692	Antxr2	5	97882783	98031043	-	6655	protein_coding	anthrax toxin receptor 2 [Source:MGI Symbol;Acc:MGI:1919164]	-
ENSMUSG00000028121	-1.85738	-1.40311	-1.35453	0.147174	0.40178	-0.304719	0.569018	0.583853	0.540954	0.975419	0.771708	0.92983	Bcar3	3	122294136	122530191	+	5604	protein_coding	breast cancer anti-estrogen resistance 3 [Source:MGI Symbol;Acc:MGI:1352501]	-
ENSMUSG00000029859	-1.97324	-0.661009	-1.23746	0.903142	0.794983	1.02902	0.485155	0.4634	0.467603	-0.0544888	-0.182453	-0.0346561	Epha1	6	42358487	42373268	-	3928	protein_coding	Eph receptor A1 [Source:MGI Symbol;Acc:MGI:107381]	-
ENSMUSG00000045975	-1.75419	-1.8168	-1.66934	-0.18819	-0.277374	-0.745979	0.839963	0.926362	0.971199	1.09744	1.28603	1.33087	C2cd2	16	97855209	97962598	-	7767	protein_coding	C2 calcium-dependent domain containing 2 [Source:MGI Symbol;Acc:MGI:1891883]	-
ENSMUSG00000030494	-0.913624	-1.10848	-1.03722	0.239561	0.460792	-0.0685718	0.823902	0.845283	0.58018	0.0810086	0.0475724	0.0495947	Rhpn2	7	35334170	35392289	+	6304	protein_coding	rhophilin, Rho GTPase binding protein 2 [Source:MGI Symbol;Acc:MGI:1289234]	-
ENSMUSG00000039234	-1.67076	-1.5662	-1.81609	-0.39758	0.162597	-0.468926	0.871988	0.711345	0.692858	1.04582	1.20876	1.22618	Sec24d	3	123267455	123365641	+	6325	protein_coding	Sec24 related gene family, member D (S. cerevisiae) [Source:MGI Symbol;Acc:MGI:1916858]	-
ENSMUSG00000018428	-1.79506	-1.51673	-1.43794	0.257118	0.402052	-0.422288	0.539945	0.458693	0.775986	0.820407	0.738919	1.17889	Akap1	11	88830792	88864586	-	4390	protein_coding	A kinase (PRKA) anchor protein 1 [Source:MGI Symbol;Acc:MGI:104729]	-
ENSMUSG00000034285	-1.58585	-0.883059	-1.04877	0.529909	0.418888	0.41441	0.216731	0.41239	0.421239	0.435428	0.466326	0.202354	Nipsnap1	11	4873951	4894200	+	2649	protein_coding	nipsnap homolog 1 [Source:MGI Symbol;Acc:MGI:1278344]	-
ENSMUSG00000040536	-1.45409	-1.39944	-1.57506	-0.327721	-0.126867	-0.497333	0.516341	0.574187	0.275291	1.18471	1.47843	1.35156	Necab1	4	14952245	15149794	-	5237	protein_coding	N-terminal EF-hand calcium binding protein 1 [Source:MGI Symbol;Acc:MGI:1916602]	-
ENSMUSG00000042453	-0.479975	-0.752145	-0.72323	0.612759	0.939078	0.333121	0.751106	-0.0192293	0.498859	0.195465	-0.3471	-1.00871	Reln	5	21884454	22344702	-	23738	protein_coding	reelin [Source:MGI Symbol;Acc:MGI:103022]	-
ENSMUSG00000064373	-1.4459	-2.59983	-2.17216	0.244274	0.682348	-0.471857	1.12255	1.07802	1.12841	0.754231	0.725436	0.954479	Selenop	15	3268547	3280508	+	2842	protein_coding	selenoprotein P [Source:MGI Symbol;Acc:MGI:894288]	-
ENSMUSG00000032420	-0.823853	-1.12788	-1.23541	0.483022	0.487021	-0.0921367	1.4659	1.41987	1.33106	-0.578834	-0.719799	-0.608965	Nt5e	9	88327197	88372092	+	8602	protein_coding	5' nucleotidase, ecto [Source:MGI Symbol;Acc:MGI:99782]	-
ENSMUSG00000030096	-1.2525	-1.24929	-1.39577	-0.0779433	0.309426	-0.176764	0.700368	0.573337	0.338385	0.932056	0.609503	0.689193	Slc6a6	6	91684053	91759066	+	8457	protein_coding	solute carrier family 6 (neurotransmitter transporter, taurine), member 6 [Source:MGI Symbol;Acc:MGI:98488]	-
ENSMUSG00000039682	-2.11054	-1.74879	-1.82801	-0.399519	-0.208044	-0.619811	0.744036	0.824286	0.87704	1.46097	1.48175	1.52662	Lap3	5	45493374	45512691	+	3098	protein_coding	leucine aminopeptidase 3 [Source:MGI Symbol;Acc:MGI:1914238]	-
ENSMUSG00000038521	-1.7268	-1.14657	-1.60307	0.104872	0.267789	-0.139419	0.596348	0.622861	0.485468	0.672038	0.883536	0.982955	C1s1	6	124530345	124542359	-	3129	protein_coding	complement component 1, s subcomponent 1 [Source:MGI Symbol;Acc:MGI:1355312]	-
ENSMUSG00000087141	-1.72136	-1.9851	-2.06779	-0.455926	-0.241998	-0.950149	1.49032	1.19078	0.706958	1.06641	0.941435	2.02642	Plcxd2	16	45959263	46010218	-	7140	protein_coding	phosphatidylinositol-specific phospholipase C, X domain containing 2 [Source:MGI Symbol;Acc:MGI:3647874]	-
ENSMUSG00000017868	-2.53792	-2.30209	-2.20801	-1.15719	-0.610717	-0.636931	0.942343	1.31955	1.96195	1.80492	1.91679	1.50731	Sgk2	2	162987330	163014127	+	3412	protein_coding	serum/glucocorticoid regulated kinase 2 [Source:MGI Symbol;Acc:MGI:1351318]	-
ENSMUSG00000029994	-1.16457	-1.15389	-0.985763	0.233332	0.334143	0.184415	0.567723	0.721986	0.412716	0.340942	0.431123	0.0778422	Anxa4	6	86736840	86793584	-	4645	protein_coding	annexin A4 [Source:MGI Symbol;Acc:MGI:88030]	-
ENSMUSG00000060012	-1.17129	-1.30352	-1.25449	-0.160074	0.0463236	-0.54089	0.641415	0.581511	0.830459	0.629306	0.861968	0.839277	Kif13b	14	64647265	64809617	+	13017	protein_coding	kinesin family member 13B [Source:MGI Symbol;Acc:MGI:1098265]	-
ENSMUSG00000022272	-1.31056	-1.10789	-1.13848	-0.166804	0.0863832	-0.254019	0.803479	0.56621	0.681258	0.770111	0.66626	0.404049	Myo10	15	25622525	25813673	+	10122	protein_coding	myosin X [Source:MGI Symbol;Acc:MGI:107716]	-
ENSMUSG00000044674	-1.1057	-0.929402	-0.816948	0.706983	0.615948	0.160473	0.390121	0.156202	0.457351	0.0615276	0.0734577	0.229981	Fzd1	5	4753839	4758035	-	4197	protein_coding	frizzled class receptor 1 [Source:MGI Symbol;Acc:MGI:1196625]	-
ENSMUSG00000086040	-0.912193	-0.866998	-0.77083	0.35151	0.172907	-0.146526	0.587216	0.820394	0.726598	0.00565309	-0.0617265	0.0939957	Wipf3	6	54429603	54503768	+	7114	protein_coding	WAS/WASL interacting protein family, member 3 [Source:MGI Symbol;Acc:MGI:3044681]	-
ENSMUSG00000043760	-0.485212	-0.46963	-0.45949	-0.0479701	0.126542	-0.0122546	0.415872	0.216296	0.278938	0.0819018	0.278338	0.0766693	Pkhd1	1	20057779	20618064	-	14310	protein_coding	polycystic kidney and hepatic disease 1 [Source:MGI Symbol;Acc:MGI:2155808]	-
ENSMUSG00000079057	-2.67167	-2.30277	-2.19621	-0.526272	-0.447295	-1.18028	0.762268	0.734254	1.20386	2.22195	2.13278	2.2694	Cyp4v3	8	45304944	45333216	-	3808	protein_coding	cytochrome P450, family 4, subfamily v, polypeptide 3 [Source:MGI Symbol;Acc:MGI:2142763]	-
ENSMUSG00000022215	-1.66738	-2.33226	-1.40328	1.32917	0.290239	0.87063	-1.40593	-0.105483	0.397201	1.48657	1.21884	1.32169	Fitm1	14	55575617	55576954	+	971	protein_coding	fat storage-inducing transmembrane protein 1 [Source:MGI Symbol;Acc:MGI:1915930]	-
ENSMUSG00000038745	-1.11059	-0.586792	-0.619306	0.751974	0.617922	0.804509	-0.362839	-0.283237	-0.0574434	0.299848	0.195027	0.350931	Nlrp6	7	140920902	140929192	+	5081	protein_coding	NLR family, pyrin domain containing 6 [Source:MGI Symbol;Acc:MGI:2141990]	-
ENSMUSG00000026024	-1.35656	-1.59138	-1.53891	-0.308355	-0.0731029	-0.612942	1.23225	0.84047	0.761012	0.614948	0.783167	1.2494	Als2	1	59162926	59237231	-	9496	protein_coding	alsin Rho guanine nucleotide exchange factor [Source:MGI Symbol;Acc:MGI:1921268]	-
ENSMUSG00000029017	-1.2685	-1.09932	-1.32388	0.394697	0.372985	-0.133133	0.413109	0.553496	0.666582	0.393095	0.441412	0.589462	Pmpcb	5	21737141	21757152	+	5141	protein_coding	peptidase (mitochondrial processing) beta [Source:MGI Symbol;Acc:MGI:1920328]	-
ENSMUSG00000025656	-0.487649	-0.340839	-0.513406	0.405406	0.584824	0.304216	0.275628	0.181834	-0.0648727	-0.102627	-0.0194136	-0.223101	Arhgef9	X	95048935	95196856	-	8776	protein_coding	CDC42 guanine nucleotide exchange factor (GEF) 9 [Source:MGI Symbol;Acc:MGI:2442233]	-
ENSMUSG00000074768	-1.9776	-1.2277	-1.41239	0.0366518	0.491501	-0.0753864	0.524249	0.621524	0.223336	0.766817	0.778321	1.25068	Bhmt	13	93616675	93637961	-	5758	protein_coding	betaine-homocysteine methyltransferase [Source:MGI Symbol;Acc:MGI:1339972]	-
ENSMUSG00000035000	-1.5516	-2.11833	-2.01796	-0.237979	-0.0394528	-0.659893	1.29799	1.2184	1.004	1.02153	1.06763	1.01568	Dpp4	2	62330073	62412231	-	6319	protein_coding	dipeptidylpeptidase 4 [Source:MGI Symbol;Acc:MGI:94919]	-
ENSMUSG00000064351	-1.64381	-1.96163	-1.5	0.187566	0.220487	-0.549569	1.02524	0.942399	0.809643	0.736732	0.903846	0.829101	mt-Co1	MT	5328	6872	+	1545	protein_coding	mitochondrially encoded cytochrome c oxidase I [Source:MGI Symbol;Acc:MGI:102504]	-
ENSMUSG00000027809	-1.37757	-1.06676	-1.25657	0.267862	0.228834	-0.116305	0.471388	0.499578	0.638818	0.467192	0.429496	0.814028	Etfdh	3	79603788	79629500	-	7505	protein_coding	electron transferring flavoprotein, dehydrogenase [Source:MGI Symbol;Acc:MGI:106100]	-
ENSMUSG00000018849	-1.55171	-0.868657	-1.26158	0.536941	0.468886	0.135663	0.0211238	-0.0169009	0.168492	0.779957	0.661179	0.926605	Wwc1	11	35838400	35980527	-	4960	protein_coding	WW, C2 and coiled-coil domain containing 1 [Source:MGI Symbol;Acc:MGI:2388637]	-
ENSMUSG00000035944	-1.0982	-0.983332	-1.18349	0.307431	0.270465	0.131271	0.237162	0.419212	0.640716	0.434881	0.353783	0.470101	Ttc38	15	85832306	85858822	+	3842	protein_coding	tetratricopeptide repeat domain 38 [Source:MGI Symbol;Acc:MGI:2146198]	-
ENSMUSG00000029999	-1.49308	-1.21233	-1.18133	0.0968842	0.275885	-0.347778	0.548322	0.342448	0.639292	0.709336	0.765891	0.856459	Tgfa	6	86195223	86275719	+	6490	protein_coding	transforming growth factor alpha [Source:MGI Symbol;Acc:MGI:98724]	-
ENSMUSG00000037712	-1.55827	-1.55127	-2.07714	-0.0686608	0.434017	-0.47022	0.828889	0.677349	0.610575	1.06958	1.02008	1.08508	Fermt2	14	45458795	45530118	-	5191	protein_coding	fermitin family member 2 [Source:MGI Symbol;Acc:MGI:2385001]	-
ENSMUSG00000060512	-0.709875	-0.778139	-0.849518	0.839766	0.826188	0.445465	0.0101817	-0.168261	0.22702	0.00663676	0.0312871	0.11925	0610040J01Rik	5	63812363	63899625	+	2403	protein_coding	RIKEN cDNA 0610040J01 gene [Source:MGI Symbol;Acc:MGI:1923511]	-
ENSMUSG00000022340	-0.331786	-0.176178	-0.270056	0.924768	0.781539	0.332881	-0.0957745	0.0892233	-0.2682	-0.332051	-0.30201	-0.352356	Sybu	15	44671856	44788063	-	7702	protein_coding	syntabulin (syntaxin-interacting) [Source:MGI Symbol;Acc:MGI:2442392]	-
ENSMUSG00000002475	-2.36518	-2.3728	-2.08154	-0.253552	-0.002595	-0.919053	0.855516	1.13121	1.14251	1.32721	1.68304	1.85523	Abhd3	18	10644411	10706771	-	1962	protein_coding	abhydrolase domain containing 3 [Source:MGI Symbol;Acc:MGI:2147183]	-
ENSMUSG00000028715	-0.559237	-1.01614	-0.823949	0.39889	1.21777	0.908484	1.87245	1.76915	2.40039	-2.88041	-1.49789	-1.78951	Cyp4a14	4	115486200	115496142	-	2601	protein_coding	cytochrome P450, family 4, subfamily a, polypeptide 14 [Source:MGI Symbol;Acc:MGI:1096550]	-
ENSMUSG00000020777	-2.06767	-1.90745	-1.94801	-0.76786	-0.395889	-0.779566	1.09823	1.06472	1.30943	1.30821	1.46687	1.61898	Acox1	11	116171888	116199045	-	5082	protein_coding	acyl-Coenzyme A oxidase 1, palmitoyl [Source:MGI Symbol;Acc:MGI:1330812]	-
ENSMUSG00000028517	-1.41531	-1.78421	-2.05468	-0.0181958	0.246394	-0.431764	1.11748	0.862835	1.03643	1.04205	0.623365	0.775605	Plpp3	4	105157347	105232764	+	3159	protein_coding	phospholipid phosphatase 3 [Source:MGI Symbol;Acc:MGI:1915166]	-
ENSMUSG00000011752	-1.96581	-2.09801	-1.55004	0.00271919	-0.0520973	-0.52596	0.848278	1.13735	1.15474	0.844086	1.12747	1.07728	Pgam1	19	41911871	41918664	+	1831	protein_coding	phosphoglycerate mutase 1 [Source:MGI Symbol;Acc:MGI:97552]	-
ENSMUSG00000032263	-0.685483	-1.06152	-1.34673	0.683949	0.739012	0.36465	0.379256	0.58554	0.420529	-0.0327244	0.00653809	-0.0530236	Bckdhb	9	83925145	84124240	+	1805	protein_coding	branched chain ketoacid dehydrogenase E1, beta polypeptide [Source:MGI Symbol;Acc:MGI:88137]	-
ENSMUSG00000045294	-2.25264	-2.71681	-2.86379	-0.626648	-0.682938	-1.32431	1.97205	1.66515	1.48701	1.63414	2.15747	1.55134	Insig1	5	28071363	28078662	+	3093	protein_coding	insulin induced gene 1 [Source:MGI Symbol;Acc:MGI:1916289]	-
ENSMUSG00000029063	-1.27861	-1.47618	-1.40441	0.22974	0.00852039	-0.23041	0.676987	0.88757	0.858426	0.464253	0.488759	0.775351	Nadk	4	155562378	155591001	+	3747	protein_coding	NAD kinase [Source:MGI Symbol;Acc:MGI:2183149]	-
ENSMUSG00000074272	-1.55647	-1.72082	-1.66809	-0.406125	-0.225627	-0.489783	0.681777	0.674017	1.04094	1.12927	1.24758	1.29333	Ceacam1	7	25461707	25477603	-	5806	protein_coding	carcinoembryonic antigen-related cell adhesion molecule 1 [Source:MGI Symbol;Acc:MGI:1347245]	-
ENSMUSG00000059447	-0.521464	-0.729293	-0.892022	0.516224	0.898066	0.574492	0.309146	0.185102	0.0608293	-0.126169	-0.232831	-0.0420812	Hadhb	5	30155248	30184593	+	6595	protein_coding	hydroxyacyl-Coenzyme A dehydrogenase/3-ketoacyl-Coenzyme A thiolase/enoyl-Coenzyme A hydratase (trifunctional protein), beta subunit [Source:MGI Symbol;Acc:MGI:2136381]	-
ENSMUSG00000063415	-1.25773	-1.21437	-1.21267	-0.24501	0.0891415	-0.25698	0.650558	0.767975	1.11731	0.600473	0.628601	0.3327	Cyp26b1	6	84571414	84593908	-	5352	protein_coding	cytochrome P450, family 26, subfamily b, polypeptide 1 [Source:MGI Symbol;Acc:MGI:2176159]	-
ENSMUSG00000016382	-2.0942	-2.04851	-2.19469	-0.288702	-0.196847	-1.25407	1.45921	1.44774	1.08036	1.35024	1.39939	1.34007	Pls3	X	75785654	75875182	-	4238	protein_coding	plastin 3 (T-isoform) [Source:MGI Symbol;Acc:MGI:104807]	-
ENSMUSG00000030315	-1.50169	-1.3795	-1.3466	-0.141983	-0.0142232	-0.454726	0.275208	0.177291	0.907642	1.09043	1.22588	1.16227	Vgll4	6	114860628	114969994	-	5396	protein_coding	vestigial like family member 4 [Source:MGI Symbol;Acc:MGI:2652840]	-
ENSMUSG00000041828	-1.41479	-1.40112	-1.90014	-0.182046	0.254823	-0.280611	0.972995	0.737223	0.744552	1.0273	1.01967	0.422145	Abca8a	11	110025634	110095978	-	6272	protein_coding	ATP-binding cassette, sub-family A (ABC1), member 8a [Source:MGI Symbol;Acc:MGI:2386846]	-
ENSMUSG00000030244	-1.03635	-0.564037	-1.0447	0.428463	0.687655	0.603158	0.238323	0.329385	0.473567	-0.097406	0.207265	-0.225317	Gys2	6	142422613	142473109	-	2657	protein_coding	glycogen synthase 2 [Source:MGI Symbol;Acc:MGI:2385254]	-
ENSMUSG00000017309	-0.646134	-1.18742	-0.73556	0.896606	0.807361	0.641264	0.185306	-0.271887	0.508146	0.51447	-0.148404	-0.563743	Cd300lg	11	102041509	102055620	+	2737	protein_coding	CD300 molecule like family member G [Source:MGI Symbol;Acc:MGI:1289168]	-
ENSMUSG00000042744	0.858991	0.659971	0.810775	-0.504173	-0.643743	-0.383552	-0.283302	-0.294192	-0.126481	-0.220561	-0.0185208	0.144788	Hectd4	5	121220219	121368577	+	16443	protein_coding	HECT domain E3 ubiquitin protein ligase 4 [Source:MGI Symbol;Acc:MGI:3647820]	-
ENSMUSG00000041757	-1.0559	-1.10202	-1.0809	0.241432	0.0962831	-0.202861	0.320985	0.377756	0.673581	0.591845	0.605758	0.534031	Plekha6	1	133164210	133303435	+	12530	protein_coding	pleckstrin homology domain containing, family A member 6 [Source:MGI Symbol;Acc:MGI:2388662]	-
ENSMUSG00000021620	-1.53062	-1.51865	-1.63616	-0.0515255	0.113266	-0.44159	0.87332	0.813043	0.939448	0.80724	0.791913	0.840313	Acot12	13	91741512	91786148	+	3293	protein_coding	acyl-CoA thioesterase 12 [Source:MGI Symbol;Acc:MGI:1921406]	-
ENSMUSG00000020422	-0.919946	-0.88355	-0.896853	-0.0100766	0.295503	0.0745744	0.72296	0.500264	0.359283	0.473639	0.133306	0.150896	Tns3	11	8431652	8664535	-	11182	protein_coding	tensin 3 [Source:MGI Symbol;Acc:MGI:2443012]	-
ENSMUSG00000026864	-2.37438	-1.74543	-1.91813	-0.212699	-0.161341	-0.810015	0.974223	0.786242	0.638499	1.38106	1.61386	1.8281	Hspa5	2	34771970	34777547	+	4229	protein_coding	heat shock protein 5 [Source:MGI Symbol;Acc:MGI:95835]	-
ENSMUSG00000022270	0.793691	-0.0831643	-0.229791	-1.85479	-1.52304	-2.36529	1.17435	1.25948	1.38509	0.540996	0.989483	-0.0870099	Retreg1	15	25843180	25973687	+	4142	protein_coding	reticulophagy regulator 1 [Source:MGI Symbol;Acc:MGI:1913520]	-
ENSMUSG00000102869	-2.21631	-1.98714	-1.66901	-0.256498	-0.0307759	-0.807426	1.16496	1.09915	1.06379	1.17146	1.24151	1.22629	2900097C17Rik	2	156388065	156392979	-	4915	lincRNA	RIKEN cDNA 2900097C17 gene [Source:MGI Symbol;Acc:MGI:1914767]	-
ENSMUSG00000026836	-1.01738	-0.994588	-1.1501	0.384519	0.499502	-0.0922495	0.210494	0.288732	0.392133	0.594064	0.204286	0.680586	Acvr1	2	58388644	58567157	-	4829	protein_coding	activin A receptor, type 1 [Source:MGI Symbol;Acc:MGI:87911]	-
ENSMUSG00000070730	-1.08573	-1.15629	-1.34289	0.207691	0.263809	0.054738	0.126557	0.59921	0.598831	0.481756	0.542388	0.709934	Rmdn3	2	119137001	119157034	-	3537	protein_coding	regulator of microtubule dynamics 3 [Source:MGI Symbol;Acc:MGI:1915059]	-
ENSMUSG00000045287	-1.45845	-0.625099	-0.743973	1.41538	0.934594	0.744846	-0.334368	-0.536089	0.225298	0.251517	0.185703	-0.0593531	Rtn4rl1	11	75193783	75267769	+	3525	protein_coding	reticulon 4 receptor-like 1 [Source:MGI Symbol;Acc:MGI:2661375]	-
ENSMUSG00000001755	-1.95861	-1.19357	-1.3194	0.348683	0.0759157	0.0795788	0.232332	0.392551	0.865063	0.855356	0.679559	0.942542	Coasy	11	101082565	101086619	+	2867	protein_coding	Coenzyme A synthase [Source:MGI Symbol;Acc:MGI:1918993]	-
ENSMUSG00000067235	-1.40726	-1.15495	-1.32585	0.0805687	-0.135949	0.0120778	0.335024	0.30188	0.790204	0.792904	0.96637	0.744972	H2-Q10	17	35470089	35474563	+	4348	protein_coding	histocompatibility 2, Q region locus 10 [Source:MGI Symbol;Acc:MGI:95929]	-
ENSMUSG00000030884	-1.46709	-1.48778	-1.1643	0.152062	0.00484897	-0.10813	0.77383	0.865739	0.706874	0.476645	0.643681	0.603624	Uqcrc2	7	120635176	120659524	+	2552	protein_coding	ubiquinol cytochrome c reductase core protein 2 [Source:MGI Symbol;Acc:MGI:1914253]	-
ENSMUSG00000022807	-0.717888	-1.0373	-0.685273	0.887072	0.72553	0.303964	0.0295184	0.139609	0.107993	0.060273	-0.00495084	0.19145	Osbpl11	16	33185071	33243312	+	5091	protein_coding	oxysterol binding protein-like 11 [Source:MGI Symbol;Acc:MGI:2146553]	-
ENSMUSG00000020917	-2.36871	-2.27464	-2.36288	-1.03727	-0.744001	-1.24722	2.42404	2.06242	1.82372	1.18286	1.875	0.666678	Acly	11	100476353	100528000	-	5279	protein_coding	ATP citrate lyase [Source:MGI Symbol;Acc:MGI:103251]	-
ENSMUSG00000024254	-0.681948	-1.45061	-1.3349	0.511682	0.552617	0.399644	0.504194	0.450901	0.733742	0.263511	0.00230754	0.0488564	Abcg8	17	84676302	84700333	+	3749	protein_coding	ATP binding cassette subfamily G member 8 [Source:MGI Symbol;Acc:MGI:1914720]	-
ENSMUSG00000027875	-0.989995	-0.322251	-0.367002	0.973609	0.918412	0.972808	-0.347769	-0.428155	-0.0354458	-0.206274	-0.236307	0.0683702	Hmgcs2	3	98280435	98310738	+	3290	protein_coding	3-hydroxy-3-methylglutaryl-Coenzyme A synthase 2 [Source:MGI Symbol;Acc:MGI:101939]	-
ENSMUSG00000090145	-2.52835	-2.17871	-2.24875	-0.531094	-0.145026	-1.03762	1.38858	1.76987	1.04105	1.57646	1.23314	1.66044	Ugt1a6b	1	88103252	88219003	+	2382	protein_coding	UDP glucuronosyltransferase 1 family, polypeptide A6B [Source:MGI Symbol;Acc:MGI:3580629]	-
ENSMUSG00000034361	-0.855854	-0.484346	-0.818416	0.868387	0.704072	0.676318	-0.0375636	0.0195311	0.268303	0.021819	-0.159039	-0.203211	Cpne2	8	94532990	94570531	+	3200	protein_coding	copine II [Source:MGI Symbol;Acc:MGI:2387578]	-
ENSMUSG00000037573	-2.08489	-2.25159	-2.96691	0.303627	0.736532	-1.34388	1.27776	1.2937	1.33615	0.866096	1.42019	1.41321	Tob1	11	94211454	94215495	+	2288	protein_coding	transducer of ErbB-2.1 [Source:MGI Symbol;Acc:MGI:1349721]	-
ENSMUSG00000045659	-0.454325	-0.507391	-0.399898	0.206133	0.165023	0.108966	-0.0170352	0.155017	0.25775	0.121147	0.109041	0.255572	Plekha7	7	116123485	116308376	-	12933	protein_coding	pleckstrin homology domain containing, family A member 7 [Source:MGI Symbol;Acc:MGI:2445094]	-
ENSMUSG00000038170	-1.17262	-1.36411	-1.26149	-0.285343	-0.213006	-0.526742	0.680435	0.746904	0.7869	0.739628	0.959255	0.91019	Pde4dip	3	97689824	97888707	-	16857	protein_coding	phosphodiesterase 4D interacting protein (myomegalin) [Source:MGI Symbol;Acc:MGI:1891434]	-
ENSMUSG00000032064	-0.810998	-0.919971	-0.793091	-0.00179993	0.051081	-0.0121277	0.442611	0.366681	0.434653	0.561653	0.61699	0.064319	Dixdc1	9	50662752	50739517	-	9971	protein_coding	DIX domain containing 1 [Source:MGI Symbol;Acc:MGI:2679721]	-
ENSMUSG00000049090	-1.72514	-1.93982	-1.98553	-0.215983	0.158424	-0.760314	1.09885	1.16537	1.14369	0.937911	1.07274	1.04981	Zadh2	18	84088158	84097514	+	3321	protein_coding	zinc binding alcohol dehydrogenase, domain containing 2 [Source:MGI Symbol;Acc:MGI:2444835]	-
ENSMUSG00000033987	0.382496	0.193067	0.802189	-0.197726	-0.142065	-0.148618	-0.0903309	-0.163622	-0.162242	-0.140003	-0.136821	-0.196323	Dnah17	11	118021723	118130634	-	16126	protein_coding	dynein, axonemal, heavy chain 17 [Source:MGI Symbol;Acc:MGI:1917176]	-
ENSMUSG00000032078	0.495864	0.777373	0.808137	-1.03619	-1.03463	-0.675077	-0.427453	-0.0661188	0.229842	0.212293	-0.0436938	0.759654	Zpr1	9	46273064	46282643	+	3583	protein_coding	ZPR1 zinc finger [Source:MGI Symbol;Acc:MGI:1330262]	-
ENSMUSG00000034308	-2.36732	-1.79042	-2.22802	0.105972	-0.354514	-0.831284	0.585095	0.664902	0.829973	1.86797	1.45666	2.06099	Sdr42e1	8	117661399	117673689	-	2957	protein_coding	short chain dehydrogenase/reductase family 42E, member 1 [Source:MGI Symbol;Acc:MGI:1921282]	-
ENSMUSG00000026003	-0.49685	-0.752362	-1.13969	0.608247	0.891446	0.607176	0.246553	0.290778	0.378563	-0.181732	-0.149687	-0.302441	Acadl	1	66830839	66863277	-	2005	protein_coding	acyl-Coenzyme A dehydrogenase, long-chain [Source:MGI Symbol;Acc:MGI:87866]	-
ENSMUSG00000024413	-1.62287	-1.52572	-1.42202	-0.407655	-0.259003	-0.537921	0.902882	0.967672	1.10174	0.934595	1.05	0.818291	Npc1	18	12189693	12236400	-	10725	protein_coding	NPC intracellular cholesterol transporter 1 [Source:MGI Symbol;Acc:MGI:1097712]	-
ENSMUSG00000060002	-2.00483	-1.90592	-1.91034	-0.916317	-0.730306	-1.40468	0.62153	0.827488	1.02066	2.01274	2.02295	2.36702	Chpt1	10	88452745	88504073	-	8324	protein_coding	choline phosphotransferase 1 [Source:MGI Symbol;Acc:MGI:2384841]	-
ENSMUSG00000033149	-1.25501	-1.16536	-1.34875	-0.200599	-0.0546516	-0.381417	0.655147	0.520509	0.480182	0.980588	0.847496	0.921865	Phldb2	16	45746243	45953598	-	7577	protein_coding	pleckstrin homology like domain, family B, member 2 [Source:MGI Symbol;Acc:MGI:2444981]	-
ENSMUSG00000028184	-0.990147	-0.970732	-1.06048	-0.099194	0.195705	-0.296171	0.773729	0.41645	0.298581	0.540499	0.374313	0.817442	Adgrl2	3	148815583	148990555	-	14198	protein_coding	adhesion G protein-coupled receptor L2 [Source:MGI Symbol;Acc:MGI:2139714]	-
ENSMUSG00000030935	-2.20835	-2.05302	-2.20773	-0.98383	-0.281731	-1.54627	1.71796	1.84068	1.50035	1.46527	1.23598	1.5207	Acsm3	7	119760923	119787513	+	4936	protein_coding	acyl-CoA synthetase medium-chain family member 3 [Source:MGI Symbol;Acc:MGI:99538]	-
ENSMUSG00000021364	-1.33788	-2.16795	-2.57084	0.0699298	0.549204	-0.40281	1.51231	1.1682	1.30434	0.686068	0.811709	0.377717	Elovl2	13	41182381	41220405	-	3966	protein_coding	elongation of very long chain fatty acids (FEN1/Elo2, SUR4/Elo3, yeast)-like 2 [Source:MGI Symbol;Acc:MGI:1858960]	-
ENSMUSG00000026692	-1.62083	-1.02494	-1.45886	0.0994203	0.58197	0.0945248	1.20535	1.39822	0.564158	0.075205	-0.0103383	0.0961133	Fmo4	1	162793188	162813972	-	3707	protein_coding	flavin containing monooxygenase 4 [Source:MGI Symbol;Acc:MGI:2429497]	-
ENSMUSG00000072568	-0.960814	-0.622363	-0.769886	0.524209	0.886416	0.0870469	0.861657	0.880132	0.294155	-0.406458	-0.392715	-0.381377	Fam84b	15	60818994	60853778	-	5926	protein_coding	family with sequence similarity 84, member B [Source:MGI Symbol;Acc:MGI:3026924]	-
ENSMUSG00000020149	-1.60218	-1.56176	-1.8406	-0.0697026	0.273136	-0.589774	0.973241	1.00129	0.650399	0.812285	0.985131	0.968534	Rab1a	11	20201432	20226856	+	3799	protein_coding	RAB1A, member RAS oncogene family [Source:MGI Symbol;Acc:MGI:97842]	-
ENSMUSG00000075010	-1.57674	-0.976327	-2.1624	0.696583	0.247538	0.473639	0.0399806	1.02056	0.194693	0.330929	0.879864	0.83168	AW112010	19	11047617	11050566	-	770	lincRNA	expressed sequence AW112010 [Source:MGI Symbol;Acc:MGI:2147706]	-
ENSMUSG00000040774	-1.26299	-1.5245	-1.41084	0.0337893	0.423291	-0.1964	0.927728	0.796904	0.587376	0.391069	0.52106	0.713513	Cept1	3	106502260	106547802	-	3116	protein_coding	choline/ethanolaminephosphotransferase 1 [Source:MGI Symbol;Acc:MGI:2139793]	-
ENSMUSG00000040018	-0.979605	-1.02182	-0.938846	0.409916	0.570889	0.0545821	0.290151	0.464549	0.26942	0.122022	0.368648	0.390092	Cox15	19	43733254	43753000	-	4909	protein_coding	cytochrome c oxidase assembly protein 15 [Source:MGI Symbol;Acc:MGI:1920112]	-
ENSMUSG00000041660	-1.26412	-1.5648	-1.68386	0.125802	0.0544189	-0.361615	1.08199	1.05688	0.822503	0.572721	0.528836	0.631249	Bbox1	2	110262697	110314560	-	4403	protein_coding	butyrobetaine (gamma), 2-oxoglutarate dioxygenase 1 (gamma-butyrobetaine hydroxylase) [Source:MGI Symbol;Acc:MGI:1891372]	-
ENSMUSG00000052738	-1.15698	-0.619247	-0.797937	0.66095	0.621674	0.357867	0.127031	0.19873	0.301692	0.0725416	0.0799734	0.153704	Suclg1	6	73248382	73276911	+	4617	protein_coding	succinate-CoA ligase, GDP-forming, alpha subunit [Source:MGI Symbol;Acc:MGI:1927234]	-
ENSMUSG00000043252	-0.856904	-1.38102	-1.03998	0.554747	0.733472	0.057273	0.544864	0.644574	0.420314	0.0137342	-0.00276275	0.311691	Tmem64	4	15265831	15286753	+	4670	protein_coding	transmembrane protein 64 [Source:MGI Symbol;Acc:MGI:2140359]	-
ENSMUSG00000034445	-2.14536	-1.47373	-1.14547	0.565632	0.599926	0.506971	0.336931	0.0525865	0.281694	0.721686	0.772161	0.926977	Cyb561a3	19	10577454	10588548	+	1474	protein_coding	cytochrome b561 family, member A3 [Source:MGI Symbol;Acc:MGI:2686925]	-
ENSMUSG00000037797	-3.30417	-3.38423	-3.15076	-0.478773	-0.763523	-1.76471	0.800854	0.850475	1.9396	2.85871	2.90871	3.48782	Adh4	3	138415466	138430892	+	1450	protein_coding	alcohol dehydrogenase 4 (class II), pi polypeptide [Source:MGI Symbol;Acc:MGI:1349472]	-
ENSMUSG00000021877	-1.20876	-1.29055	-1.21588	0.0736754	0.455709	-0.127279	0.751619	0.606038	0.22733	0.564209	0.572711	0.591173	Arf4	14	26638074	26665084	+	3603	protein_coding	ADP-ribosylation factor 4 [Source:MGI Symbol;Acc:MGI:99433]	-
ENSMUSG00000028158	-2.21993	-1.89499	-2.23123	-0.637277	-0.179905	-1.04255	1.56604	1.54539	1.3671	1.10856	1.26333	1.35546	Mttp	3	138089854	138144968	-	6206	protein_coding	microsomal triglyceride transfer protein [Source:MGI Symbol;Acc:MGI:106926]	-
ENSMUSG00000106705	-1.67893	-1.67893	-1.67893	1.92843	1.71217	1.51076	-0.223284	-0.256912	-0.0492138	0.564285	-0.00396593	-0.145487	Gm2602	5	90558849	90559419	+	571	processed_pseudogene	predicted gene 2602 [Source:MGI Symbol;Acc:MGI:3780770]	-
ENSMUSG00000025348	-0.793519	-0.727558	-0.629838	0.396191	0.147215	-0.0646837	0.0345865	0.285126	0.0560306	0.259877	0.455782	0.580791	Itga7	10	128933818	128958282	+	8092	protein_coding	integrin alpha 7 [Source:MGI Symbol;Acc:MGI:102700]	-
ENSMUSG00000003555	-1.11657	-0.209724	0.217566	-2.07363	-2.29263	-2.1856	2.70813	2.80014	2.76385	-0.30866	-0.32777	0.0248831	Cyp17a1	19	46667165	46672974	-	2166	protein_coding	cytochrome P450, family 17, subfamily a, polypeptide 1 [Source:MGI Symbol;Acc:MGI:88586]	-
ENSMUSG00000032261	-0.757178	-1.03856	-0.92484	0.206334	0.264286	0.318943	0.363051	0.374944	0.291336	0.306231	0.189083	0.406369	Sh3bgrl2	9	83548327	83638801	+	7865	protein_coding	SH3 domain binding glutamic acid-rich protein like 2 [Source:MGI Symbol;Acc:MGI:1915350]	-
ENSMUSG00000022790	-1.34331	-1.50818	-1.16684	0.0821116	-0.22905	-0.0422981	0.488217	0.635624	0.584706	0.641639	0.747296	1.11009	Igsf11	16	38892671	39027159	+	4493	protein_coding	immunoglobulin superfamily, member 11 [Source:MGI Symbol;Acc:MGI:2388477]	-
ENSMUSG00000027890	-1.61517	-1.70861	-1.30124	-0.0294361	-0.153204	0.228193	0.697952	1.06458	1.16897	0.56586	0.622999	0.459106	Gstm4	3	108040408	108044894	-	1707	protein_coding	glutathione S-transferase, mu 4 [Source:MGI Symbol;Acc:MGI:95862]	-
ENSMUSG00000059908	-3.71281	-3.98601	-4.8929	-1.77147	-1.79781	-2.77447	2.94064	2.11328	2.99484	3.72672	3.54605	3.61395	Mug1	6	121838541	121889057	+	5770	protein_coding	murinoglobulin 1 [Source:MGI Symbol;Acc:MGI:99837]	-
ENSMUSG00000050541	-1.28307	-0.856208	-0.876997	0.624207	0.217562	0.46582	-0.25726	-0.371954	0.373697	0.514332	0.790001	0.659868	Adra1b	11	43774606	43901210	-	3382	protein_coding	adrenergic receptor, alpha 1b [Source:MGI Symbol;Acc:MGI:104774]	-
ENSMUSG00000032500	-1.4269	-1.4269	-1.4269	-0.0176763	0.280338	-0.130147	0.554552	1.01207	0.643923	0.921889	0.710483	0.305255	Dclk3	9	111439081	111489118	+	3005	protein_coding	doublecortin-like kinase 3 [Source:MGI Symbol;Acc:MGI:3039580]	-
ENSMUSG00000029776	-1.38949	-1.60215	-1.89679	-0.06337	-0.0589025	-0.592274	0.713556	0.719805	0.945474	1.0842	1.07378	1.06616	Hibadh	6	52546228	52640389	-	10179	protein_coding	3-hydroxyisobutyrate dehydrogenase [Source:MGI Symbol;Acc:MGI:1889802]	-
ENSMUSG00000086390	-0.905473	-0.780744	-1.06542	0.74564	0.332262	1.24036	-0.52811	-0.327373	-0.149242	0.439627	0.517595	0.480878	1810019D21Rik	8	106135400	106138525	+	1551	processed_transcript	RIKEN cDNA 1810019D21 gene [Source:MGI Symbol;Acc:MGI:1917021]	-
ENSMUSG00000019989	-1.37556	-1.34656	-1.6914	-0.389931	-0.0859084	-0.184943	0.156719	-0.110733	0.659358	1.33969	1.32135	1.70792	Enpp3	10	24772406	24842823	-	6017	protein_coding	ectonucleotide pyrophosphatase/phosphodiesterase 3 [Source:MGI Symbol;Acc:MGI:2143702]	-
ENSMUSG00000032012	-0.993198	-0.352741	-0.84929	0.823461	0.666622	0.655166	-0.324356	-0.195799	-0.04652	0.268676	0.275553	0.0724255	Nectin1	9	43743984	43807461	+	5653	protein_coding	nectin cell adhesion molecule 1 [Source:MGI Symbol;Acc:MGI:1926483]	-
ENSMUSG00000053460	-1.54706	-1.22933	-1.44844	0.0805543	0.063549	-0.271704	0.640091	0.746728	0.677027	0.605966	0.856652	0.825971	Ggcx	6	72414308	72430712	+	3244	protein_coding	gamma-glutamyl carboxylase [Source:MGI Symbol;Acc:MGI:1927655]	-
ENSMUSG00000063428	-0.877373	-0.95342	-0.951395	-0.2013	-0.0710741	-0.44374	0.565104	0.56769	0.446901	0.490167	0.712492	0.715948	Ddo	10	40630011	40681847	+	8925	protein_coding	D-aspartate oxidase [Source:MGI Symbol;Acc:MGI:1925528]	-
ENSMUSG00000031119	-1.48136	-1.87917	-1.70688	-0.110822	0.161681	-0.493287	1.02311	0.818407	1.0056	0.854941	0.827805	0.979963	Gpc4	X	52053021	52165252	-	2651	protein_coding	glypican 4 [Source:MGI Symbol;Acc:MGI:104902]	-
ENSMUSG00000024084	-0.245165	-0.921279	-1.12523	1.11547	1.49385	0.714086	0.393821	0.146277	0.123663	-0.512827	-0.501946	-0.680731	Qpct	17	79051906	79090378	+	2539	protein_coding	glutaminyl-peptide cyclotransferase (glutaminyl cyclase) [Source:MGI Symbol;Acc:MGI:1917786]	-
ENSMUSG00000005268	-0.954984	-1.19659	-0.968875	0.7367	0.583122	-0.329623	0.911928	0.729132	0.869019	-0.19898	-0.0490925	-0.131758	Prlr	15	10177238	10349180	+	15339	protein_coding	prolactin receptor [Source:MGI Symbol;Acc:MGI:97763]	-
ENSMUSG00000072664	-2.0767	-2.12072	-2.12072	0.340841	0.0618701	-0.497798	-0.395094	-0.502652	0.333264	2.2365	2.23168	2.50953	Ugt3a1	15	9276888	9315032	+	2670	protein_coding	UDP glycosyltransferases 3 family, polypeptide A1 [Source:MGI Symbol;Acc:MGI:2146055]	-
ENSMUSG00000027048	-2.2421	-1.92296	-2.25484	-0.716206	-0.563543	-1.09019	1.61576	1.4656	1.34236	1.30447	1.58165	1.47999	Abcb11	2	69238282	69342616	-	5146	protein_coding	ATP-binding cassette, sub-family B (MDR/TAP), member 11 [Source:MGI Symbol;Acc:MGI:1351619]	-
ENSMUSG00000022003	-1.20741	-1.50155	-1.2206	0.163026	0.166724	-0.233608	0.0121864	-0.426942	0.150155	0.648766	0.874001	2.57525	Slc25a30	14	75760117	75787037	-	4571	protein_coding	solute carrier family 25, member 30 [Source:MGI Symbol;Acc:MGI:1914804]	-
ENSMUSG00000026874	-1.36231	-1.39448	-1.75728	-0.0322874	0.0907904	-0.451006	0.493253	0.399697	0.133589	0.930129	1.2649	1.685	Hc	2	34983331	35061438	-	6265	protein_coding	hemolytic complement [Source:MGI Symbol;Acc:MGI:96031]	-
ENSMUSG00000040447	-1.1455	-0.959354	-0.58995	0.482771	0.506482	0.605006	-0.0094018	0.0881554	0.0166153	0.449699	0.331815	0.223658	Spns2	11	72451638	72489904	-	4083	protein_coding	spinster homolog 2 [Source:MGI Symbol;Acc:MGI:2384936]	-
ENSMUSG00000027016	-1.06362	-1.13157	-1.05986	-0.301893	-0.100425	-0.547881	0.830793	0.872053	0.687242	0.614104	0.669767	0.531298	Zfp385b	2	77410634	77819639	-	8223	protein_coding	zinc finger protein 385B [Source:MGI Symbol;Acc:MGI:2444734]	-
ENSMUSG00000009614	-0.949695	-0.612105	-0.625806	1.00172	0.557202	0.440566	-0.375634	-0.240148	0.157266	0.237967	0.168324	0.24034	Sardh	2	27188393	27248337	-	5432	protein_coding	sarcosine dehydrogenase [Source:MGI Symbol;Acc:MGI:2183102]	-
ENSMUSG00000048307	-1.42517	-1.31595	-1.32264	-0.21683	-0.0102515	-0.261055	0.612728	0.504722	0.436139	0.804975	0.968803	1.22452	Ankrd46	15	36477668	36496820	-	5221	protein_coding	ankyrin repeat domain 46 [Source:MGI Symbol;Acc:MGI:1916089]	-
ENSMUSG00000001802	-1.39675	-0.995902	-0.738303	1.02413	0.314814	0.357865	-0.136102	-0.298882	0.145957	0.670397	0.438263	0.614517	Lrp3	7	35200027	35215498	-	4700	protein_coding	low density lipoprotein receptor-related protein 3 [Source:MGI Symbol;Acc:MGI:3584516]	-
ENSMUSG00000020173	-1.08917	-1.29625	-1.25044	-0.217551	-0.159542	-0.50003	0.736688	0.794232	0.40756	0.863058	0.492664	1.21878	Cobl	11	12236608	12464960	-	8142	protein_coding	cordon-bleu WH2 repeat [Source:MGI Symbol;Acc:MGI:105056]	-
ENSMUSG00000024694	-1.57581	-2.13851	-1.58657	-0.419328	-0.158396	-0.397917	0.307954	0.171267	0.0820271	1.61156	1.93228	2.17144	Keg1	19	12695786	12719902	+	5664	protein_coding	kidney expressed gene 1 [Source:MGI Symbol;Acc:MGI:1928492]	-
ENSMUSG00000025197	-1.175	-0.6967	-1.22576	0.104294	0.677944	0.631333	-0.674533	-1.12464	0.238531	1.29903	1.2711	0.674402	Cyp2c23	19	44005022	44029208	-	2158	protein_coding	cytochrome P450, family 2, subfamily c, polypeptide 23 [Source:MGI Symbol;Acc:MGI:1888897]	-
ENSMUSG00000016028	-0.847033	-0.906803	-0.785231	-0.0739076	-0.140734	-0.229099	0.202056	0.153333	0.516983	0.360507	0.977521	0.772406	Celsr1	15	85898929	86033777	-	11007	protein_coding	cadherin, EGF LAG seven-pass G-type receptor 1 [Source:MGI Symbol;Acc:MGI:1100883]	-
ENSMUSG00000028536	-0.663585	-0.54444	-0.668879	0.96826	0.883179	0.965746	-0.464885	-0.475066	-0.443357	0.234977	0.340275	-0.132226	2610528J11Rik	4	118526999	118530228	+	1202	protein_coding	RIKEN cDNA 2610528J11 gene [Source:MGI Symbol;Acc:MGI:1913701]	-
ENSMUSG00000000686	-1.49068	-1.61776	-1.74597	-0.0630204	-0.231051	-0.454221	0.779595	1.20517	1.68383	0.666168	0.66364	0.604311	Abhd15	11	77515121	77538607	+	3035	protein_coding	abhydrolase domain containing 15 [Source:MGI Symbol;Acc:MGI:1914727]	-
ENSMUSG00000063931	-0.991353	-0.994182	-1.05501	0.495209	0.29298	0.122037	0.15154	0.3369	0.456345	0.258797	0.352034	0.574704	Pepd	7	34912379	35044708	+	3082	protein_coding	peptidase D [Source:MGI Symbol;Acc:MGI:97542]	-
ENSMUSG00000044783	-0.664533	-1.08319	-0.836208	0.341134	0.394232	0.428676	0.658996	0.803149	0.488037	-0.0884353	-0.0440315	-0.397822	Hjurp	1	88262471	88277633	-	8331	protein_coding	Holliday junction recognition protein [Source:MGI Symbol;Acc:MGI:2685821]	-
ENSMUSG00000024150	-1.0538	-1.50523	-1.90618	0.328174	0.452023	-0.221231	0.67509	0.768252	0.46723	0.522185	0.621322	0.852168	Mcfd2	17	87254658	87265935	-	2612	protein_coding	multiple coagulation factor deficiency 2 [Source:MGI Symbol;Acc:MGI:2183439]	-
ENSMUSG00000040412	-0.184173	-0.270655	-0.299255	1.22068	0.654007	0.667247	-0.235138	-0.0840609	-0.328204	-0.483248	-0.264528	-0.392668	5330417C22Rik	3	108455694	108536536	-	6304	protein_coding	RIKEN cDNA 5330417C22 gene [Source:MGI Symbol;Acc:MGI:1923930]	-
ENSMUSG00000028383	-1.31366	-1.35084	-1.83957	-0.0108784	0.385369	-0.24097	0.883837	0.909019	0.864794	0.241417	0.475964	0.995511	Hsdl2	4	59581563	59618689	+	2795	protein_coding	hydroxysteroid dehydrogenase like 2 [Source:MGI Symbol;Acc:MGI:1919729]	-
ENSMUSG00000020609	-1.43141	-1.31916	-1.50958	-0.191269	0.112609	-0.418177	0.893563	0.766818	0.522989	0.627259	0.817063	1.1293	Apob	12	7977648	8016835	+	13934	protein_coding	apolipoprotein B [Source:MGI Symbol;Acc:MGI:88052]	-
ENSMUSG00000009621	-1.46907	-0.955612	-0.733458	0.448953	0.578714	0.232069	0.23546	0.188834	0.266231	0.38682	0.304027	0.517036	Vav2	2	27262104	27427033	-	6915	protein_coding	vav 2 oncogene [Source:MGI Symbol;Acc:MGI:102718]	-
ENSMUSG00000046079	-1.06587	-0.958062	-0.894721	-0.121658	0.0697024	-0.26865	0.416039	0.365586	0.348579	0.680777	0.624955	0.803321	Lrrc8d	5	105699969	105832436	+	12573	protein_coding	leucine rich repeat containing 8D [Source:MGI Symbol;Acc:MGI:1922368]	-
ENSMUSG00000042647	-0.62513	-0.506942	-0.61019	0.384426	0.534144	0.510214	-0.117796	-0.0428081	-0.169528	0.181888	0.277532	0.184191	Acad12	5	121596775	121618938	-	6516	protein_coding	acyl-Coenzyme A dehydrogenase family, member 12 [Source:MGI Symbol;Acc:MGI:2443320]	-
ENSMUSG00000036432	-0.675963	-0.424749	-0.449941	0.84355	0.752457	0.781218	-0.189678	-0.262333	-0.0820106	0.011824	-0.158562	-0.145813	Siah2	3	58674938	58692400	-	2999	protein_coding	siah E3 ubiquitin protein ligase 2 [Source:MGI Symbol;Acc:MGI:108062]	-
ENSMUSG00000084983	-1.91966	-1.22118	-1.08732	0.399628	0.229531	0.855461	-0.0572024	-0.0431397	0.219794	0.739167	0.926375	0.958556	Gm11789	11	120526855	120531784	-	1568	antisense	predicted gene 11789 [Source:MGI Symbol;Acc:MGI:3650495]	-
ENSMUSG00000020481	0.669639	0.519593	0.771882	-0.222864	-0.222864	-0.222864	-0.222864	-0.222864	-0.222864	-0.178202	-0.222864	-0.222864	Ankrd36	11	5569684	5689337	+	5217	protein_coding	ankyrin repeat domain 36 [Source:MGI Symbol;Acc:MGI:1923639]	-
ENSMUSG00000028410	-1.508	-1.58654	-1.83242	-0.187186	-0.0156598	-0.76261	1.11125	1.29259	0.93787	0.659938	0.895636	0.995143	Dnaja1	4	40722150	40737149	+	8629	protein_coding	DnaJ heat shock protein family (Hsp40) member A1 [Source:MGI Symbol;Acc:MGI:1270129]	-
ENSMUSG00000038403	-1.14347	-1.03108	-0.838099	0.316642	0.379804	0.156848	0.0470696	0.131601	0.277405	0.649797	0.640339	0.413138	Hfe2	3	96525172	96529210	+	2028	protein_coding	hemochromatosis type 2 (juvenile) [Source:MGI Symbol;Acc:MGI:1916835]	-
ENSMUSG00000037542	-1.52563	-1.53898	-1.69629	-0.0488341	0.0267848	-0.656777	0.72112	0.844445	0.859588	0.963205	0.989525	1.06185	Aldh8a1	10	21377291	21396585	+	4389	protein_coding	aldehyde dehydrogenase 8 family, member A1 [Source:MGI Symbol;Acc:MGI:2653900]	-
ENSMUSG00000097286	-0.542235	-0.542235	-0.542235	0.180867	0.253733	-0.203477	0.128491	-0.0612544	0.0231569	0.586999	0.469285	0.248905	Gm26684	15	54952070	54964642	+	8887	bidirectional_promoter_lncRNA	predicted gene, 26684 [Source:MGI Symbol;Acc:MGI:5477178]	-
ENSMUSG00000028194	-1.48911	-1.34959	-1.53359	-0.289895	0.276965	-0.320714	0.778684	0.825659	0.49157	0.841656	0.89352	0.87484	Ddah1	3	145758675	145894277	+	3983	protein_coding	dimethylarginine dimethylaminohydrolase 1 [Source:MGI Symbol;Acc:MGI:1916469]	-
ENSMUSG00000025317	-2.58672	-1.77436	-2.32551	0.288536	0.0601208	-0.921332	0.93369	1.12877	1.46193	1.3144	1.31423	1.10624	Car5a	8	121916126	121944904	-	1339	protein_coding	carbonic anhydrase 5a, mitochondrial [Source:MGI Symbol;Acc:MGI:101946]	-
ENSMUSG00000031147	-0.904777	-1.14197	-0.848266	1.02528	0.393733	0.298116	-0.10124	-0.124248	0.417576	0.400188	0.320387	0.265228	Magix	X	7673164	7681251	-	2910	protein_coding	MAGI family member, X-linked [Source:MGI Symbol;Acc:MGI:1859644]	-
ENSMUSG00000015083	-1.26095	-1.1583	-0.658335	0.623147	0.204779	0.520303	-0.288074	-0.44062	0.296287	0.69443	0.737152	0.730182	C8g	2	25498651	25501719	-	1493	protein_coding	complement component 8, gamma polypeptide [Source:MGI Symbol;Acc:MGI:88237]	-
ENSMUSG00000075703	-1.12294	-1.20847	-1.27035	-0.35838	-0.323481	-0.513606	0.684252	0.670873	0.617822	0.824788	0.832842	1.16665	Selenoi	5	30232581	30272427	+	13135	protein_coding	selenoprotein I [Source:MGI Symbol;Acc:MGI:107898]	-
ENSMUSG00000028399	-1.16375	-1.07328	-1.21131	-0.389298	-0.32354	-0.705689	1.02288	0.983559	0.717078	0.548357	0.857867	0.737138	Ptprd	4	75941238	78211961	-	22822	protein_coding	protein tyrosine phosphatase, receptor type, D [Source:MGI Symbol;Acc:MGI:97812]	-
ENSMUSG00000038725	0.490614	0.447247	0.327392	-0.18337	-0.163262	-0.0672958	-0.139511	-0.0909217	-0.138224	-0.135419	-0.178492	-0.168757	Pkhd1l1	15	44457494	44601369	+	18536	protein_coding	polycystic kidney and hepatic disease 1-like 1 [Source:MGI Symbol;Acc:MGI:2183153]	-
ENSMUSG00000009035	-0.529	-0.624507	-0.822067	0.577816	0.659758	0.453089	-0.00975207	-0.154201	0.260163	0.18571	0.121009	-0.118019	Tmem184b	15	79360684	79403569	-	4702	protein_coding	transmembrane protein 184b [Source:MGI Symbol;Acc:MGI:2445179]	-
ENSMUSG00000039062	-0.848672	-0.468309	-0.623136	0.835547	0.502929	0.545091	-0.198042	-0.128722	-0.0350311	0.0132655	0.034729	0.37035	Anpep	7	79821803	79861059	-	4135	protein_coding	alanyl (membrane) aminopeptidase [Source:MGI Symbol;Acc:MGI:5000466]	-
ENSMUSG00000030282	0.859381	0.60231	0.714926	-0.734361	-0.494051	-0.704096	-0.337212	-0.175526	-0.0764387	-0.017857	0.211999	0.150925	Cmas	6	142756686	142775714	+	4713	protein_coding	cytidine monophospho-N-acetylneuraminic acid synthetase [Source:MGI Symbol;Acc:MGI:1337124]	-
ENSMUSG00000024747	-3.39258	-3.39672	-3.691	-2.05052	-1.67906	-1.94243	2.75073	2.92267	2.76869	2.21068	2.69078	2.80876	Aldh1a7	19	20692953	20727562	-	2066	protein_coding	aldehyde dehydrogenase family 1, subfamily A7 [Source:MGI Symbol;Acc:MGI:1347050]	-
ENSMUSG00000002320	-1.33345	-1.28914	-1.08483	0.213244	0.0650627	-0.130201	0.381609	0.353409	0.716775	0.646232	0.679631	0.781652	Tm9sf1	14	55635965	55643806	-	3880	protein_coding	transmembrane 9 superfamily member 1 [Source:MGI Symbol;Acc:MGI:1921390]	-
ENSMUSG00000004798	-1.6562	-1.87299	-1.85552	-0.520947	-0.238145	-0.91573	1.26167	1.1908	1.08304	1.11131	1.04267	1.37004	Ulk2	11	61775649	61855073	-	5977	protein_coding	unc-51 like kinase 2 [Source:MGI Symbol;Acc:MGI:1352758]	-
ENSMUSG00000028082	-1.47257	-1.6223	-1.70644	-0.501509	-0.233823	-0.805887	0.833596	0.867287	1.15739	1.19782	0.969608	1.31683	Sh3d19	3	85971109	86130526	+	8888	protein_coding	SH3 domain protein D19 [Source:MGI Symbol;Acc:MGI:1350923]	-
ENSMUSG00000032434	-2.01825	-1.75212	-2.05319	-0.351099	-0.167321	-0.962119	1.01611	0.722548	1.0831	1.44815	1.29348	1.74071	Cmtm6	9	114731116	114749344	+	3440	protein_coding	CKLF-like MARVEL transmembrane domain containing 6 [Source:MGI Symbol;Acc:MGI:2447165]	-
ENSMUSG00000021213	-1.28566	-1.35105	-1.55043	0.0805313	0.081212	-0.185604	0.627811	0.654254	0.444615	0.806265	0.861347	0.816704	Akr1c13	13	4191150	4205596	+	1434	protein_coding	aldo-keto reductase family 1, member C13 [Source:MGI Symbol;Acc:MGI:1351662]	-
ENSMUSG00000063450	-0.661715	-0.652216	-0.601848	-0.211888	-0.062218	-0.263786	0.317017	0.080533	0.321256	0.578451	0.607554	0.54886	Syne2	12	75818134	76110926	+	26726	protein_coding	spectrin repeat containing, nuclear envelope 2 [Source:MGI Symbol;Acc:MGI:2449316]	-
ENSMUSG00000017493	-0.855471	-0.50203	-0.513009	0.855745	0.603919	0.460381	-0.271477	-0.257003	0.160097	0.129073	-0.0236534	0.213429	Igfbp4	11	99041244	99054392	+	4416	protein_coding	insulin-like growth factor binding protein 4 [Source:MGI Symbol;Acc:MGI:96439]	-
ENSMUSG00000025854	-1.51877	-0.513859	-0.639163	0.748252	0.707581	0.923322	-0.403169	-0.236812	-0.0335212	0.501612	0.387793	0.076737	Fam20c	5	138754514	138810077	+	6590	protein_coding	family with sequence similarity 20, member C [Source:MGI Symbol;Acc:MGI:2136853]	-
ENSMUSG00000047793	-1.0037	-0.885767	-0.904506	0.0184111	-0.224473	-0.47585	0.572168	0.612854	0.694691	0.400982	0.617971	0.577216	Sned1	1	93235841	93301065	+	9491	protein_coding	sushi, nidogen and EGF-like domains 1 [Source:MGI Symbol;Acc:MGI:3045960]	-
ENSMUSG00000038422	-1.63556	-1.18463	-0.517237	1.27357	0.852007	0.551992	-0.195127	-0.168976	-0.243583	0.176345	0.510316	0.580886	Hdhd3	4	62499008	62503467	-	1366	protein_coding	haloacid dehalogenase-like hydrolase domain containing 3 [Source:MGI Symbol;Acc:MGI:1919998]	-
ENSMUSG00000029269	-1.77525	-1.70987	-1.5659	-0.0225413	0.0891203	-0.77915	0.814258	0.808231	0.835017	1.42799	1.11237	0.765715	Sult1b1	5	87513339	87538195	-	2780	protein_coding	sulfotransferase family 1B, member 1 [Source:MGI Symbol;Acc:MGI:2136282]	-
ENSMUSG00000025465	-0.660693	-0.745775	-0.875291	0.430361	0.351223	0.291595	0.0780974	0.146113	0.325683	0.275755	0.292231	0.0907008	Echs1	7	140105710	140116476	-	8286	protein_coding	enoyl Coenzyme A hydratase, short chain, 1, mitochondrial [Source:MGI Symbol;Acc:MGI:2136460]	-
ENSMUSG00000046798	-1.45681	-1.76279	-1.87258	-0.121561	0.0107205	-0.71204	0.961799	0.985801	0.833428	0.890384	1.03765	1.20599	Cldn12	5	5489537	5514958	-	4228	protein_coding	claudin 12 [Source:MGI Symbol;Acc:MGI:1929288]	-
ENSMUSG00000015342	1.06508	0.861317	0.569282	-0.680772	-0.446729	-0.381852	-0.0924918	-0.456917	-0.326426	-0.14858	-0.0765254	0.114611	Xk	X	9272756	9313250	+	5076	protein_coding	X-linked Kx blood group [Source:MGI Symbol;Acc:MGI:103569]	-
ENSMUSG00000022219	-1.08487	-0.913388	-0.533891	0.741561	0.400677	0.795553	-0.371677	-0.123906	0.210412	0.229437	0.346934	0.303158	Cideb	14	55754050	55758458	-	1488	protein_coding	cell death-inducing DNA fragmentation factor, alpha subunit-like effector B [Source:MGI Symbol;Acc:MGI:1270844]	-
ENSMUSG00000026730	-1.05805	-1.48567	-2.00102	0.322815	0.537067	-0.291387	0.696013	0.802886	0.706499	0.301104	0.901121	0.568627	Pter	2	12924041	13003455	+	4682	protein_coding	phosphotriesterase related [Source:MGI Symbol;Acc:MGI:107372]	-
ENSMUSG00000027346	0.39988	-0.345954	-0.510728	-1.59869	-1.56419	-2.05673	0.569228	0.714181	0.249059	1.2024	1.36909	1.57246	Gpcpd1	2	132529082	132587729	-	7289	protein_coding	glycerophosphocholine phosphodiesterase 1 [Source:MGI Symbol;Acc:MGI:104898]	-
ENSMUSG00000041468	-0.47129	-0.514875	-0.691228	1.02044	0.520096	1.06018	-0.396831	-0.450238	0.0420422	-0.0848888	0.036421	-0.069827	Gpr12	5	146582398	146585239	-	2512	protein_coding	G-protein coupled receptor 12 [Source:MGI Symbol;Acc:MGI:101909]	-
ENSMUSG00000026656	-0.581076	-1.32898	-0.956181	0.56722	0.427392	0.441484	0.631325	0.207147	0.622646	0.42487	-0.274839	-0.181015	Fcgr2b	1	170958617	170976547	-	5790	protein_coding	Fc receptor, IgG, low affinity IIb [Source:MGI Symbol;Acc:MGI:95499]	-
ENSMUSG00000058317	-0.842071	-0.555042	-1.05629	0.668229	0.521932	0.315943	0.116622	0.174736	0.346246	-0.0140169	0.208294	0.115413	Ube2e2	14	18573575	18894267	-	4628	protein_coding	ubiquitin-conjugating enzyme E2E 2 [Source:MGI Symbol;Acc:MGI:2384997]	-
ENSMUSG00000045775	0.121252	-0.560604	-0.308666	1.77097	1.77037	0.757225	0.382991	0.844673	0.522853	-1.85019	-1.89871	-1.55217	Slc16a5	11	115462474	115474398	+	3699	protein_coding	solute carrier family 16 (monocarboxylic acid transporters), member 5 [Source:MGI Symbol;Acc:MGI:2443515]	-
ENSMUSG00000037343	0.949814	0.331702	0.155233	-0.84205	-0.746272	-0.992746	0.335408	0.135761	-0.195444	0.0530592	0.334236	0.4813	Taf2	15	55015131	55072152	-	6878	protein_coding	TATA-box binding protein associated factor 2 [Source:MGI Symbol;Acc:MGI:2443028]	-
ENSMUSG00000025241	-1.18279	-1.21479	-1.06376	-0.158309	-0.00117548	-0.385219	0.476182	0.469729	0.425626	0.749487	0.805994	1.07903	Fyco1	9	123789500	123851899	-	8862	protein_coding	FYVE and coiled-coil domain containing 1 [Source:MGI Symbol;Acc:MGI:107277]	-
ENSMUSG00000024378	-1.70596	-1.51302	-2.02051	-0.529905	-0.264955	-0.601333	1.57251	1.24693	0.720688	0.896954	1.12724	1.07137	Stard4	18	33199355	33213862	-	5586	protein_coding	StAR-related lipid transfer (START) domain containing 4 [Source:MGI Symbol;Acc:MGI:2156764]	-
ENSMUSG00000021224	-1.18474	-1.33188	-1.03469	0.317063	0.437217	-0.219712	0.548972	0.427979	0.436765	0.526555	0.404794	0.671669	Numb	12	83794034	83921934	-	3917	protein_coding	NUMB endocytic adaptor protein [Source:MGI Symbol;Acc:MGI:107423]	-
ENSMUSG00000021097	-1.48702	-1.5104	-1.599	-0.555913	-0.526279	-0.749973	0.882238	0.85263	1.2564	1.13118	1.06472	1.24143	Clmn	12	104763117	104865076	-	12409	protein_coding	calmin [Source:MGI Symbol;Acc:MGI:2136957]	-
ENSMUSG00000031443	-0.659622	-0.745471	-0.638118	0.764108	0.366452	0.522397	-0.138763	-0.101134	0.0493431	0.206001	0.295695	0.0791109	F7	8	13026034	13035809	+	1859	protein_coding	coagulation factor VII [Source:MGI Symbol;Acc:MGI:109325]	-
ENSMUSG00000035540	-0.864019	-0.994658	-1.20057	0.45607	0.464401	-0.0946893	0.234719	0.0276479	0.402736	0.497198	0.511377	0.559793	Gc	5	89417522	89457898	-	1845	protein_coding	vitamin D binding protein [Source:MGI Symbol;Acc:MGI:95669]	-
ENSMUSG00000029311	-0.745158	-0.719996	-1.06051	0.317433	0.445617	0.290045	0.158819	-0.0426594	0.27265	0.461143	0.371627	0.250989	Hsd17b11	5	103989762	104021919	-	3265	protein_coding	hydroxysteroid (17-beta) dehydrogenase 11 [Source:MGI Symbol;Acc:MGI:2149821]	-
ENSMUSG00000034403	-1.6341	-1.43067	-1.39012	-0.372255	0.198676	-0.233263	0.230428	0.470574	0.621515	1.01453	1.25242	1.27227	Pja1	X	99465734	99471273	-	3324	protein_coding	praja ring finger ubiquitin ligase 1 [Source:MGI Symbol;Acc:MGI:1101765]	-
ENSMUSG00000056429	-1.6285	-1.74203	-1.75388	-0.44715	-0.316198	-0.773628	0.743057	0.586878	1.04638	1.27286	1.40467	1.60755	Tgoln1	6	72608432	72617000	-	5013	protein_coding	trans-golgi network protein [Source:MGI Symbol;Acc:MGI:105080]	-
ENSMUSG00000064215	0.485922	0.739229	0.947201	-0.667857	-1.36438	-0.89277	-0.787106	-0.688737	-0.368312	0.742147	0.988105	0.866559	Ifi27	12	103434211	103440239	+	1467	protein_coding	interferon, alpha-inducible protein 27 [Source:MGI Symbol;Acc:MGI:1277180]	-
ENSMUSG00000024354	-1.92243	-1.8604	-2.04934	-0.165541	-0.482518	-0.953545	1.43101	1.71497	1.33511	0.793955	1.14361	1.01511	Slc23a1	18	35614604	35627244	-	3238	protein_coding	solute carrier family 23 (nucleobase transporters), member 1 [Source:MGI Symbol;Acc:MGI:1341903]	-
ENSMUSG00000041324	-0.801346	-0.95713	-0.999991	-0.148048	0.194189	-0.0549973	0.747281	0.630195	0.208225	0.234479	0.180081	0.767061	Inhba	13	16011851	16031621	+	6390	protein_coding	inhibin beta-A [Source:MGI Symbol;Acc:MGI:96570]	-
ENSMUSG00000032902	-0.501291	-1.26371	-1.18792	0.681628	1.13059	0.187287	0.561991	0.481	0.254258	-0.160035	-0.117739	-0.0660609	Slc16a1	3	104638668	104658462	+	4426	protein_coding	solute carrier family 16 (monocarboxylic acid transporters), member 1 [Source:MGI Symbol;Acc:MGI:106013]	-
ENSMUSG00000029456	-0.980932	-0.747643	-0.572106	0.676185	0.315846	0.412442	0.0300007	0.209243	0.180681	0.116466	0.316352	0.0434667	Acad10	5	121621026	121660514	-	6068	protein_coding	acyl-Coenzyme A dehydrogenase family, member 10 [Source:MGI Symbol;Acc:MGI:1919235]	-
ENSMUSG00000078799	-2.64449	-2.64449	-2.64449	3.16694	2.2004	0.0827065	3.65621	4.13714	2.62352	-2.64449	-2.64449	-2.64449	Sult2a5	7	13623967	13670807	+	1046	protein_coding	sulfotransferase family 2A, dehydroepiandrosterone (DHEA)-preferring, member 5 [Source:MGI Symbol;Acc:MGI:3648378]	-
ENSMUSG00000045282	-0.756398	-0.720314	-0.437798	0.61416	0.510752	0.63217	-0.368504	0.256181	0.389336	-0.191447	-0.136037	0.207899	Tmem86b	7	4628040	4631422	-	1917	protein_coding	transmembrane protein 86B [Source:MGI Symbol;Acc:MGI:1915505]	-
ENSMUSG00000022210	-1.16355	-0.485498	-0.706309	0.753181	0.450908	0.656769	-0.38112	-0.171024	0.222	0.265989	0.196184	0.362474	Dhrs4	14	55478758	55490340	+	1754	protein_coding	dehydrogenase/reductase (SDR family) member 4 [Source:MGI Symbol;Acc:MGI:90169]	-
ENSMUSG00000113399	1.10816	0.498369	0.801438	-2.87788	-2.53704	-2.87788	0.168425	0.839531	1.47224	0.836466	0.847313	1.72086	Gm48199	13	52180411	52181637	+	496	lincRNA	predicted gene, 48199 [Source:MGI Symbol;Acc:MGI:6097585]	-
ENSMUSG00000037405	-0.64747	-0.3983	-0.476849	0.584949	0.739725	0.729086	-0.0806758	0.074194	-0.178449	-0.11659	-0.0918195	-0.137801	Icam1	9	21015985	21028817	+	4360	protein_coding	intercellular adhesion molecule 1 [Source:MGI Symbol;Acc:MGI:96392]	-
ENSMUSG00000028525	-0.551211	-0.697232	-0.702513	0.601998	0.273667	-0.0946779	-0.16023	0.153291	0.219528	0.306694	0.274842	0.375843	Pde4b	4	102087543	102607259	+	10560	protein_coding	phosphodiesterase 4B, cAMP specific [Source:MGI Symbol;Acc:MGI:99557]	-
ENSMUSG00000067656	-2.24973	-2.24973	-2.14016	1.78358	1.60649	-0.26971	3.32299	3.58916	2.52945	-2.07719	-1.76621	-2.07893	Slc22a27	19	7864388	7966027	-	2152	protein_coding	solute carrier family 22, member 27 [Source:MGI Symbol;Acc:MGI:3042283]	-
ENSMUSG00000048234	-2.14357	-2.7057	-2.66059	-0.385941	0.0221162	-1.75281	1.48232	1.4517	1.76004	1.64957	1.5993	1.68358	Rnf149	1	39551296	39577405	-	2838	protein_coding	ring finger protein 149 [Source:MGI Symbol;Acc:MGI:2677438]	-
ENSMUSG00000005615	-1.69362	-1.49397	-1.9541	-0.52803	-0.111649	-0.872036	1.24379	1.34565	0.931069	0.955032	0.971357	1.2065	Pcyt1a	16	32430921	32475070	+	7412	protein_coding	phosphate cytidylyltransferase 1, choline, alpha isoform [Source:MGI Symbol;Acc:MGI:88557]	-
ENSMUSG00000024812	-1.02325	-0.711702	-1.09588	0.291178	0.464832	0.059496	0.0486351	0.193989	0.149393	0.453065	0.62941	0.540834	Tjp2	19	24094505	24225030	-	5335	protein_coding	tight junction protein 2 [Source:MGI Symbol;Acc:MGI:1341872]	-
ENSMUSG00000033781	-1.11959	-1.45929	-1.49257	0.234235	-0.170153	-0.327283	0.360534	0.359908	0.674173	0.921309	1.06894	0.94979	Asb13	13	3634032	3653822	+	5395	protein_coding	ankyrin repeat and SOCS box-containing 13 [Source:MGI Symbol;Acc:MGI:2145525]	-
ENSMUSG00000096054	-0.492409	-0.523328	-0.554452	-0.212619	-0.166267	-0.246096	0.390325	0.21709	0.305177	0.357382	0.488097	0.437103	Syne1	10	5020917	5551482	-	40491	protein_coding	spectrin repeat containing, nuclear envelope 1 [Source:MGI Symbol;Acc:MGI:1927152]	-
ENSMUSG00000024411	-0.661494	-0.661796	-0.684792	0.0246124	0.627033	0.807189	0.237523	0.45545	0.128455	-0.033822	-0.0215779	-0.216781	Aqp4	18	15389394	15403684	-	5082	protein_coding	aquaporin 4 [Source:MGI Symbol;Acc:MGI:107387]	-
ENSMUSG00000033174	-0.91768	-0.712881	-0.738857	0.719908	0.231899	0.36394	-0.0132322	0.0411887	0.654984	-0.111955	-0.231288	0.713975	Mgll	6	88724412	88828360	+	5077	protein_coding	monoglyceride lipase [Source:MGI Symbol;Acc:MGI:1346042]	-
ENSMUSG00000027710	-1.15364	-0.979776	-1.03275	-0.103495	0.00157229	-0.284939	0.582223	0.742107	0.772167	0.369935	0.590711	0.495885	Acad9	3	36065979	36092853	+	8192	protein_coding	acyl-Coenzyme A dehydrogenase family, member 9 [Source:MGI Symbol;Acc:MGI:1914272]	-
ENSMUSG00000029291	-1.0599	-0.994386	-1.06561	-0.187177	-0.00820466	-0.28343	0.325768	0.367584	0.396292	0.907923	0.950009	0.651138	Rufy3	5	88565040	88651392	+	10214	protein_coding	RUN and FYVE domain containing 3 [Source:MGI Symbol;Acc:MGI:106484]	-
ENSMUSG00000025075	-0.469958	-0.470247	-0.750502	0.608961	0.611044	0.498675	-0.00284123	-0.0747759	0.190224	-0.112933	-0.0544869	0.0268403	Habp2	19	56287137	56320822	+	3193	protein_coding	hyaluronic acid binding protein 2 [Source:MGI Symbol;Acc:MGI:1196378]	-
ENSMUSG00000025937	-1.86332	-2.43171	-2.27666	-0.782949	-0.575724	-1.09332	1.62223	1.5922	1.16686	1.40071	1.76772	1.47397	Lactb2	1	13623330	13660546	-	4566	protein_coding	lactamase, beta 2 [Source:MGI Symbol;Acc:MGI:2442551]	-
ENSMUSG00000050103	-1.10727	-1.93018	-1.86258	-0.04519	0.424639	-0.405481	1.02862	1.17047	0.815312	0.612391	0.691604	0.607672	Agmo	12	37241641	37582202	+	6397	protein_coding	alkylglycerol monooxygenase [Source:MGI Symbol;Acc:MGI:2442495]	-
ENSMUSG00000005907	-0.841893	-0.811404	-0.842407	-0.0106592	-0.120624	-0.164124	0.467111	0.486458	0.349218	0.278247	0.443263	0.766814	Pex1	5	3596066	3637232	+	10356	protein_coding	peroxisomal biogenesis factor 1 [Source:MGI Symbol;Acc:MGI:1918632]	-
ENSMUSG00000024236	-0.717528	-0.952682	-0.884664	0.182226	0.316782	-0.0862791	0.273533	0.120426	-0.0698563	0.594412	0.748826	0.474802	Svil	18	4920540	5119299	+	10701	protein_coding	supervillin [Source:MGI Symbol;Acc:MGI:2147319]	-
ENSMUSG00000070044	-1.12469	-1.37161	-1.09917	0.178112	0.0154332	-0.449996	0.312017	0.490294	0.295707	0.82269	0.920163	1.01106	Fam149a	8	45336717	45382291	-	5954	protein_coding	family with sequence similarity 149, member A [Source:MGI Symbol;Acc:MGI:2387177]	-
ENSMUSG00000031561	-0.881996	-0.846573	-0.95	-0.132753	0.0958963	-0.225896	0.656434	0.714251	0.97394	0.0858538	0.17558	0.335262	Tenm3	8	48227682	48843951	-	10237	protein_coding	teneurin transmembrane protein 3 [Source:MGI Symbol;Acc:MGI:1345183]	-
ENSMUSG00000026691	-2.12096	-2.1696	-2.1696	0.503603	-0.399712	-1.09226	5.08056	4.76422	3.98568	-2.07472	-2.1696	-2.13761	Fmo3	1	162953800	162984528	-	2413	protein_coding	flavin containing monooxygenase 3 [Source:MGI Symbol;Acc:MGI:1100496]	-
ENSMUSG00000034780	-1.41093	-1.66596	-1.86545	-0.0041233	0.254494	-1.06004	1.22779	1.06667	0.125297	0.683027	0.350123	2.2991	B3galt1	2	67565871	68122689	+	5753	protein_coding	UDP-Gal:betaGlcNAc beta 1,3-galactosyltransferase, polypeptide 1 [Source:MGI Symbol;Acc:MGI:1349403]	-
ENSMUSG00000052512	-0.473982	-0.469586	-0.502358	0.188054	0.270522	-0.0545995	0.0219077	-0.0182766	0.151367	0.177625	0.264513	0.444813	Nav2	7	48908716	49610090	+	32228	protein_coding	neuron navigator 2 [Source:MGI Symbol;Acc:MGI:2183691]	-
ENSMUSG00000022887	-1.05993	-0.89294	-1.27322	0.108836	0.305183	-0.133863	0.515824	0.429432	0.534407	0.60644	0.470823	0.389004	Masp1	16	23449417	23520815	-	9833	protein_coding	mannan-binding lectin serine peptidase 1 [Source:MGI Symbol;Acc:MGI:88492]	-
ENSMUSG00000063077	-1.46403	-1.41699	-1.53965	-0.597483	-0.466399	-0.934493	1.07439	0.937009	0.854699	1.18619	1.10309	1.26367	Kif1b	4	149176319	149307693	-	17608	protein_coding	kinesin family member 1B [Source:MGI Symbol;Acc:MGI:108426]	-
ENSMUSG00000025153	-2.11089	-2.1479	-2.00844	-0.945977	-1.14834	-0.977082	2.42502	2.10648	1.89691	0.920061	1.56897	0.421198	Fasn	11	120805846	120824547	-	10947	protein_coding	fatty acid synthase [Source:MGI Symbol;Acc:MGI:95485]	-
ENSMUSG00000005982	-1.40862	-1.11288	-0.749876	0.223098	0.352155	0.210563	0.301938	0.358403	0.359622	0.41495	0.369133	0.681514	Naa60	16	3872375	3904780	+	3815	protein_coding	N(alpha)-acetyltransferase 60, NatF catalytic subunit [Source:MGI Symbol;Acc:MGI:1922013]	-
ENSMUSG00000022802	-0.397683	-0.260254	-0.327991	0.4622	0.374677	0.729996	-0.145181	0.0425828	-0.350091	-0.065302	-0.116365	0.0534101	Lmln	16	33062521	33127695	+	6511	protein_coding	leishmanolysin-like (metallopeptidase M8 family) [Source:MGI Symbol;Acc:MGI:2444736]	-
ENSMUSG00000036932	-1.55448	-1.25245	-1.43196	-0.020135	-0.0852795	-0.449269	0.981292	1.10738	0.937369	0.468878	0.691256	0.607392	Aifm1	X	48474944	48513563	-	4006	protein_coding	apoptosis-inducing factor, mitochondrion-associated 1 [Source:MGI Symbol;Acc:MGI:1349419]	-
ENSMUSG00000000142	-0.791499	-0.83354	-0.539836	0.168702	0.418492	0.306793	0.165952	0.241662	0.495343	0.0902205	-0.0947936	0.372504	Axin2	11	108920349	108950783	+	5506	protein_coding	axin 2 [Source:MGI Symbol;Acc:MGI:1270862]	-
ENSMUSG00000061462	0.127573	0.148234	0.300352	-0.105752	-0.077213	-0.0777946	-0.112596	-0.117707	-0.123879	0.212106	-0.0710181	-0.102305	Obscn	11	58994256	59136402	-	28898	protein_coding	obscurin, cytoskeletal calmodulin and titin-interacting RhoGEF [Source:MGI Symbol;Acc:MGI:2681862]	-
ENSMUSG00000048078	-0.0613148	-0.0887451	0.00411677	0.270162	0.487947	0.512062	-0.179289	-0.195621	-0.177109	-0.172164	-0.201876	-0.198169	Tenm4	7	96171246	96911093	+	21021	protein_coding	teneurin transmembrane protein 4 [Source:MGI Symbol;Acc:MGI:2447063]	-
ENSMUSG00000051375	-1.99403	-1.06414	-1.2106	0.170897	0.0743629	0.0172291	0.0996072	0.202325	0.961087	0.966926	0.964778	0.811559	Pcdh1	18	38185914	38212053	-	8797	protein_coding	protocadherin 1 [Source:MGI Symbol;Acc:MGI:104692]	-
ENSMUSG00000029188	-0.417212	-0.370962	-0.369153	0.445341	0.66728	0.31805	0.256825	-0.0686357	-0.358562	-0.253743	-0.189572	0.340343	Slc34a2	5	53038081	53071664	+	5013	protein_coding	solute carrier family 34 (sodium phosphate), member 2 [Source:MGI Symbol;Acc:MGI:1342284]	-
ENSMUSG00000035780	-2.34345	-3.1507	-3.33848	-0.768119	-0.641352	-1.54061	1.12328	0.859508	1.5255	2.73675	2.81691	2.72075	Ugt2a3	5	87324972	87337195	-	2117	protein_coding	UDP glucuronosyltransferase 2 family, polypeptide A3 [Source:MGI Symbol;Acc:MGI:1919344]	-
ENSMUSG00000030522	-0.738547	-1.18598	-0.826782	0.424016	0.467625	-0.0580218	0.369455	0.262493	0.228151	0.245408	0.403494	0.408683	Mtmr10	7	64287653	64340806	+	7873	protein_coding	myotubularin related protein 10 [Source:MGI Symbol;Acc:MGI:2142292]	-
ENSMUSG00000021577	-1.59301	-1.56858	-1.49883	-0.268339	-0.180497	-0.68333	0.782635	0.824487	0.966543	1.00332	1.09853	1.11705	Sdha	13	74322254	74350280	-	4126	protein_coding	succinate dehydrogenase complex, subunit A, flavoprotein (Fp) [Source:MGI Symbol;Acc:MGI:1914195]	-
ENSMUSG00000040613	-1.18916	-1.09798	-1.07441	0.158045	0.375734	0.0207638	0.154515	-0.00647137	-0.165548	0.589965	1.27329	0.96125	Apobec1	6	122577792	122602444	-	2702	protein_coding	apolipoprotein B mRNA editing enzyme, catalytic polypeptide 1 [Source:MGI Symbol;Acc:MGI:103298]	-
ENSMUSG00000109093	-0.993817	-0.853799	-0.713193	0.342581	0.485823	-0.0948431	0.16845	0.33759	-0.139203	0.567778	0.182018	0.710614	Gm19950	7	119607681	119643469	-	4527	antisense	predicted gene, 19950 [Source:MGI Symbol;Acc:MGI:5012135]	-
ENSMUSG00000030327	-1.27885	-1.43358	-1.32479	-0.161713	-0.088284	-0.205007	0.830931	0.712813	0.712389	0.626816	0.718992	0.890284	Necap1	6	122874474	122888941	+	3651	protein_coding	NECAP endocytosis associated 1 [Source:MGI Symbol;Acc:MGI:1914852]	-
ENSMUSG00000001891	-1.30807	-1.50377	-1.62086	-0.0727213	0.300911	-0.565759	1.09919	1.13558	0.650911	0.795986	0.626783	0.461811	Ugp2	11	21321138	21371201	-	3069	protein_coding	UDP-glucose pyrophosphorylase 2 [Source:MGI Symbol;Acc:MGI:2183447]	-
ENSMUSG00000030513	-1.2394	-1.27928	-1.15712	0.121955	0.0846915	-0.354114	0.253308	0.363537	0.73856	0.685496	0.747303	1.03506	Pcsk6	7	65861734	66050386	+	5190	protein_coding	proprotein convertase subtilisin/kexin type 6 [Source:MGI Symbol;Acc:MGI:102897]	-
ENSMUSG00000021238	-1.71382	-1.88053	-2.08245	-0.327631	-0.133492	-1.06765	1.18987	1.13631	1.1237	1.20388	1.23806	1.31375	Aldh6a1	12	84430717	84451004	-	5784	protein_coding	aldehyde dehydrogenase family 6, subfamily A1 [Source:MGI Symbol;Acc:MGI:1915077]	-
ENSMUSG00000025089	-2.08936	-2.40121	-1.8268	-0.74468	-0.229308	-1.10855	1.35295	1.15437	1.53877	1.24653	1.39126	1.71603	Gfra1	19	58235604	58455909	-	5476	protein_coding	glial cell line derived neurotrophic factor family receptor alpha 1 [Source:MGI Symbol;Acc:MGI:1100842]	-
ENSMUSG00000054072	-1.51457	-1.58476	-2.31215	-0.546496	-0.205348	-0.271355	1.06034	1.38811	0.558823	0.933954	1.28505	1.2084	Iigp1	18	60376029	60392627	+	3121	protein_coding	interferon inducible GTPase 1 [Source:MGI Symbol;Acc:MGI:1926259]	-
ENSMUSG00000026827	-1.08324	-1.74159	-1.45179	-0.014907	0.000924572	-0.331936	1.52343	1.31089	1.04124	-0.0201269	0.409246	0.357858	Gpd2	2	57237635	57370719	+	6549	protein_coding	glycerol phosphate dehydrogenase 2, mitochondrial [Source:MGI Symbol;Acc:MGI:99778]	-
ENSMUSG00000053436	-1.25325	-1.13593	-1.00782	-0.103846	0.217845	-0.0465539	0.43052	0.752758	0.418949	0.482377	0.528112	0.716835	Mapk14	17	28691329	28748406	+	4376	protein_coding	mitogen-activated protein kinase 14 [Source:MGI Symbol;Acc:MGI:1346865]	-
ENSMUSG00000000278	-0.895594	-1.15339	-1.08992	0.254276	0.498392	-0.00031201	0.591386	0.58595	0.738882	0.112261	0.191142	0.166928	Scpep1	11	88924020	88955465	-	2097	protein_coding	serine carboxypeptidase 1 [Source:MGI Symbol;Acc:MGI:1921867]	-
ENSMUSG00000041084	-0.431642	-0.752304	-1.20795	0.499269	0.757423	0.553511	0.434789	0.661542	0.157161	-0.237837	-0.0958296	-0.338133	Ostc	3	130695912	130709444	-	2751	protein_coding	oligosaccharyltransferase complex subunit (non-catalytic) [Source:MGI Symbol;Acc:MGI:1913607]	-
ENSMUSG00000029924	-1.00807	-1.06271	-0.861476	0.337045	0.0576648	0.0441674	0.655942	0.641082	0.485786	0.194639	0.114864	0.401061	Slc37a3	6	39334773	39377675	-	5409	protein_coding	solute carrier family 37 (glycerol-3-phosphate transporter), member 3 [Source:MGI Symbol;Acc:MGI:1919394]	-
ENSMUSG00000047496	-0.943271	-0.881179	-0.927513	-0.257956	-0.00539968	-0.5078	0.447156	0.534934	0.584083	0.800405	0.712076	0.444464	Rnf152	1	105276914	105356710	-	8532	protein_coding	ring finger protein 152 [Source:MGI Symbol;Acc:MGI:2443787]	-
ENSMUSG00000003992	0.696983	0.686523	0.626853	-0.146778	-0.123041	-0.174045	-0.168633	-0.350892	-0.2771	-0.112768	-0.369767	-0.287334	Ssbp2	13	91460283	91703429	+	7985	protein_coding	single-stranded DNA binding protein 2 [Source:MGI Symbol;Acc:MGI:1914220]	-
ENSMUSG00000020604	-0.485101	-0.352505	-0.678743	0.694372	0.556097	0.991755	-0.402991	-0.674128	-0.547756	0.363464	0.214278	0.321258	Arsg	11	109473374	109573330	+	3906	protein_coding	arylsulfatase G [Source:MGI Symbol;Acc:MGI:1921258]	-
ENSMUSG00000037824	-0.424522	-0.550447	-1.19825	0.835795	0.854745	0.5467	-0.106628	-0.169878	0.104384	-0.00445645	-0.0464933	0.159053	Tspan14	14	40906445	40966807	-	2650	protein_coding	tetraspanin 14 [Source:MGI Symbol;Acc:MGI:1196325]	-
ENSMUSG00000021751	-1.62474	-1.02742	-0.958829	0.182427	0.197491	-0.0026357	0.282558	0.568287	0.529945	0.448817	0.581987	0.82211	Acox2	14	8225511	8259353	-	3703	protein_coding	acyl-Coenzyme A oxidase 2, branched chain [Source:MGI Symbol;Acc:MGI:1934852]	-
ENSMUSG00000058254	-0.278515	-0.254953	-0.457842	0.739262	0.971925	0.561571	0.258173	-0.0451424	0.212746	-0.217397	-0.838185	-0.651642	Tspan7	X	10485158	10596605	+	7067	protein_coding	tetraspanin 7 [Source:MGI Symbol;Acc:MGI:1298407]	-
ENSMUSG00000059434	-0.823627	-0.759595	-0.595709	0.410349	0.271473	0.466699	0.00336282	0.175683	0.194362	0.0629468	0.388632	0.205423	Gckr	5	31297443	31327314	+	4335	protein_coding	glucokinase regulatory protein [Source:MGI Symbol;Acc:MGI:1096345]	-
ENSMUSG00000028518	-1.55404	-1.63446	-1.67053	-0.308839	-0.59081	-1.32686	1.60656	1.43728	0.764265	0.847103	0.988746	1.44158	Prkaa2	4	105029874	105109890	-	7969	protein_coding	protein kinase, AMP-activated, alpha 2 catalytic subunit [Source:MGI Symbol;Acc:MGI:1336173]	-
ENSMUSG00000032501	-1.10731	-1.10387	-0.953761	0.44878	0.451902	-0.344086	0.487258	0.450961	0.727652	0.0828645	0.520128	0.339484	Trib1	15	59648350	59657099	+	6248	protein_coding	tribbles pseudokinase 1 [Source:MGI Symbol;Acc:MGI:2443397]	-
ENSMUSG00000005225	-1.09321	-1.0143	-0.984865	-0.126315	-0.0423408	-0.264122	0.906835	0.706193	0.544585	0.582375	0.398334	0.386828	Plekha8	6	54595111	54645839	+	7005	protein_coding	pleckstrin homology domain containing, family A (phosphoinositide binding specific) member 8 [Source:MGI Symbol;Acc:MGI:2681164]	-
ENSMUSG00000058230	-1.15982	-0.959369	-0.934946	0.189229	0.00106432	-0.10268	0.17606	0.334093	0.504211	0.436697	0.646968	0.868498	Arhgap35	7	16493719	16614993	-	9147	protein_coding	Rho GTPase activating protein 35 [Source:MGI Symbol;Acc:MGI:1929494]	-
ENSMUSG00000028527	-1.36343	-0.744514	-0.971113	0.0375358	0.435128	0.411578	0.542466	0.396226	0.252617	0.289931	0.320906	0.392667	Ak4	4	101419277	101466995	+	4646	protein_coding	adenylate kinase 4 [Source:MGI Symbol;Acc:MGI:87979]	-
ENSMUSG00000027750	-0.438501	-0.570983	-0.344908	0.618339	1.04246	0.332821	0.971656	0.670158	0.474211	-0.731277	-0.824177	-1.1998	Postn	3	54361109	54391037	+	8702	protein_coding	periostin, osteoblast specific factor [Source:MGI Symbol;Acc:MGI:1926321]	-
ENSMUSG00000033377	-1.29135	-0.573968	-0.724132	0.304608	0.613239	0.479301	0.437502	0.207731	0.0507591	0.171238	-0.203437	0.528509	Palmd	3	116918258	116968987	-	7273	protein_coding	palmdelphin [Source:MGI Symbol;Acc:MGI:2148896]	-
ENSMUSG00000071335	-1.76572	-1.62779	-1.86323	0.0465277	-0.297758	-0.354018	0.790626	0.334348	0.999521	1.06411	1.23884	1.43455	Mfsd4b3	10	39946907	39960153	-	1787	protein_coding	major facilitator superfamily domain containing 4B3 [Source:MGI Symbol;Acc:MGI:3773841]	-
ENSMUSG00000025277	-1.36971	-1.34409	-1.65792	0.163686	-0.0603492	-0.334545	0.747424	1.06911	1.20877	0.44891	0.503844	0.624868	Abhd6	14	8002902	8056763	+	2365	protein_coding	abhydrolase domain containing 6 [Source:MGI Symbol;Acc:MGI:1913332]	-
ENSMUSG00000107881	-1.9218	-1.87293	-1.6181	-0.311205	-0.270105	-0.964838	1.20516	1.07317	0.797109	1.11423	1.38594	1.38338	Gm44250	6	5216258	5220486	-	4229	TEC	predicted gene, 44250 [Source:MGI Symbol;Acc:MGI:5690642]	-
ENSMUSG00000062908	-1.024	-0.941089	-1.16477	0.0908649	0.367152	-0.130138	0.261932	0.350383	0.569955	0.485337	0.502826	0.631542	Acadm	3	153922357	153944632	-	3913	protein_coding	acyl-Coenzyme A dehydrogenase, medium chain [Source:MGI Symbol;Acc:MGI:87867]	-
ENSMUSG00000039831	-1.05775	-1.43262	-1.31676	-0.332842	0.0364797	-0.398978	0.732107	0.652223	0.276258	0.845294	0.731359	1.26523	Arhgap29	3	121952541	122016753	+	8815	protein_coding	Rho GTPase activating protein 29 [Source:MGI Symbol;Acc:MGI:2443818]	-
ENSMUSG00000053931	-0.767801	-0.750671	-0.835697	0.49185	0.623846	0.0765015	0.562967	0.515809	0.186929	0.0228028	0.0216582	-0.148194	Cnn3	3	121426497	121458207	+	3037	protein_coding	calponin 3, acidic [Source:MGI Symbol;Acc:MGI:1919244]	-
ENSMUSG00000014361	-1.18562	-1.04345	-1.09996	-0.0693899	0.277094	-0.0914969	1.12371	0.939642	0.975534	0.146856	0.00984222	0.0172361	Mertk	2	128698956	128802894	+	4336	protein_coding	c-mer proto-oncogene tyrosine kinase [Source:MGI Symbol;Acc:MGI:96965]	-
ENSMUSG00000052914	-1.5557	-1.80359	-2.00762	-0.59544	-0.195566	-0.639057	1.19251	0.949932	0.970954	1.34492	1.18784	1.15081	Cyp2j6	4	96516138	96553661	-	3605	protein_coding	cytochrome P450, family 2, subfamily j, polypeptide 6 [Source:MGI Symbol;Acc:MGI:1270148]	-
ENSMUSG00000045672	-0.727422	-0.35001	-0.555281	0.337056	0.36089	0.539647	-0.643004	-0.648036	-0.700527	0.644002	1.06989	0.672794	Col27a1	4	63214004	63334991	+	13022	protein_coding	collagen, type XXVII, alpha 1 [Source:MGI Symbol;Acc:MGI:2672118]	-
ENSMUSG00000038462	-1.39771	-1.05554	-1.29536	0.146734	0.125886	-0.321642	0.548065	0.59737	0.81632	0.596265	0.60558	0.634037	Uqcrfs1	13	30540308	30545362	-	1363	protein_coding	ubiquinol-cytochrome c reductase, Rieske iron-sulfur polypeptide 1 [Source:MGI Symbol;Acc:MGI:1913944]	-
ENSMUSG00000016128	-1.07992	-1.01481	-1.08615	-0.191782	-0.184973	-0.563689	0.593644	0.441834	0.402494	0.671901	1.04202	0.969423	Stard13	5	151037510	151233836	-	8594	protein_coding	StAR-related lipid transfer (START) domain containing 13 [Source:MGI Symbol;Acc:MGI:2385331]	-
ENSMUSG00000026158	0.491561	0.764396	0.542205	-0.469856	-0.834905	-0.484187	0.00364093	-0.0952329	-0.008794	0.141228	-0.02466	-0.0253962	Ogfrl1	1	23366424	23397772	-	8109	protein_coding	opioid growth factor receptor-like 1 [Source:MGI Symbol;Acc:MGI:1917405]	-
ENSMUSG00000019838	-0.265861	-0.597783	-0.575144	-1.56525	-1.70705	-1.76006	0.864442	0.897337	1.11625	1.01425	1.27267	1.30619	Slc16a10	10	40033532	40142258	-	7356	protein_coding	solute carrier family 16 (monocarboxylic acid transporters), member 10 [Source:MGI Symbol;Acc:MGI:1919722]	-
ENSMUSG00000042249	-0.573103	-0.435866	-0.561479	0.310806	0.39158	0.238768	0.532764	0.64372	0.306503	-0.133927	-0.349522	-0.370244	Grk3	5	112910482	113015791	-	8693	protein_coding	G protein-coupled receptor kinase 3 [Source:MGI Symbol;Acc:MGI:87941]	-
ENSMUSG00000069874	-1.27373	-1.32256	-1.77797	-0.335168	-0.105129	0.00953266	0.710502	1.33012	0.0682079	0.613368	0.716645	1.36619	Irgm2	11	58199618	58222782	+	3690	protein_coding	immunity-related GTPase family M member 2 [Source:MGI Symbol;Acc:MGI:1926262]	-
ENSMUSG00000024479	-1.37697	-1.75173	-2.28918	0.00354011	0.478327	-0.666022	0.937932	0.789556	0.475865	0.963321	1.0756	1.35977	Mal2	15	54571192	54602847	+	2950	protein_coding	mal, T cell differentiation protein 2 [Source:MGI Symbol;Acc:MGI:2146021]	-
ENSMUSG00000022332	-1.02379	-1.09321	-1.28494	0.28025	0.171458	-0.222514	0.439594	0.49673	0.599548	0.538468	0.609219	0.489193	Khdrbs3	15	68928420	69101211	+	3662	protein_coding	KH domain containing, RNA binding, signal transduction associated 3 [Source:MGI Symbol;Acc:MGI:1313312]	-
ENSMUSG00000060961	-0.976114	-1.37489	-1.20328	-0.107197	0.232021	-0.462604	0.593855	0.484387	0.434793	0.638668	0.616319	1.12404	Slc4a4	5	88886818	89239653	+	10815	protein_coding	solute carrier family 4 (anion exchanger), member 4 [Source:MGI Symbol;Acc:MGI:1927555]	-
ENSMUSG00000034641	-0.907672	-0.601068	-0.676727	0.55606	0.806635	0.4855	0.337716	0.216158	0.112685	0.257886	0.123285	-0.710459	Cd300ld	11	114982274	114989922	-	2645	protein_coding	CD300 molecule like family member d [Source:MGI Symbol;Acc:MGI:2442358]	-
ENSMUSG00000031626	-0.970135	-0.845577	-0.95894	-0.409406	-0.230571	-0.657256	0.676544	0.529171	0.524766	0.618734	0.878925	0.843747	Sorbs2	8	45507788	45827906	+	27851	protein_coding	sorbin and SH3 domain containing 2 [Source:MGI Symbol;Acc:MGI:1924574]	-
ENSMUSG00000004558	-1.57401	-1.04831	-1.09991	0.36526	0.153019	-0.281475	0.384902	0.4068	0.539934	0.718455	0.645875	0.789458	Ndrg2	14	51905271	51914158	-	3397	protein_coding	N-myc downstream regulated gene 2 [Source:MGI Symbol;Acc:MGI:1352498]	-
ENSMUSG00000033618	-1.25361	-1.19047	-0.939527	0.00726449	0.0531201	-0.470251	0.550553	0.451853	0.570685	0.368028	0.849938	1.00241	Map3k13	16	21794346	21933439	+	8714	protein_coding	mitogen-activated protein kinase kinase kinase 13 [Source:MGI Symbol;Acc:MGI:2444243]	-
ENSMUSG00000033488	-0.701219	-0.465482	-0.494882	0.705941	0.647027	0.600774	-0.32918	-0.233356	0.0703229	0.0116244	0.215679	-0.0272512	Cryzl2	1	157458577	157492638	+	2534	protein_coding	crystallin zeta like 2 [Source:MGI Symbol;Acc:MGI:2448516]	-
ENSMUSG00000071650	-1.48653	-1.32752	-1.19438	-0.0205266	-0.121046	-0.416312	0.610777	0.754835	0.660928	0.755325	0.893361	0.891094	Ganab	19	8898090	8916663	+	3862	protein_coding	alpha glucosidase 2 alpha neutral subunit [Source:MGI Symbol;Acc:MGI:1097667]	-
ENSMUSG00000028542	0.582057	0.344179	0.70058	-1.01342	-0.993266	-0.534811	-0.327548	-0.295053	0.317376	0.428817	0.396773	0.394314	Slc6a9	4	117834506	117875198	+	5141	protein_coding	solute carrier family 6 (neurotransmitter transporter, glycine), member 9 [Source:MGI Symbol;Acc:MGI:95760]	-
ENSMUSG00000045973	0.339973	0.0187161	0.0274197	-1.20867	-1.01217	-1.19747	0.0866238	0.344929	0.409416	0.510068	0.598968	1.0822	Slc25a51	4	45395923	45408766	-	5510	protein_coding	solute carrier family 25, member 51 [Source:MGI Symbol;Acc:MGI:2684984]	-
ENSMUSG00000021277	-0.649329	-0.738936	-0.763858	0.316675	0.261594	-0.011228	0.243619	0.297865	0.178286	0.116167	0.263214	0.485931	Traf3	12	111166370	111267153	+	7350	protein_coding	TNF receptor-associated factor 3 [Source:MGI Symbol;Acc:MGI:108041]	-
ENSMUSG00000104528	-1.35189	-1.35189	-1.35189	0.353231	0.533982	-0.949015	0.96807	1.58023	0.154649	0.202018	0.851043	0.361464	Gm43314	3	157894961	157897191	-	2231	TEC	predicted gene 43314 [Source:MGI Symbol;Acc:MGI:5663451]	-
ENSMUSG00000063388	-1.86929	-1.86929	-1.86929	-0.0533173	-0.163415	0.00350986	0.951071	2.47798	0.265025	0.173108	1.79248	0.161438	BC023105	18	60441753	60442983	+	1227	pseudogene	cDNA sequence BC023105 [Source:MGI Symbol;Acc:MGI:2384767]	-
ENSMUSG00000051041	-2.06418	-1.66158	-1.68666	-0.311044	-0.0702905	-0.194122	0.880612	0.990948	0.334264	1.33809	1.35661	1.08734	Olfml1	7	107567446	107591094	+	1685	protein_coding	olfactomedin-like 1 [Source:MGI Symbol;Acc:MGI:2679264]	-
ENSMUSG00000085711	-1.76763	-2.24968	-1.87768	-0.279801	0.37458	-0.434398	1.2693	1.23636	0.655101	0.988118	1.27435	0.811379	Gm15163	X	157016229	157017530	-	1302	processed_pseudogene	predicted gene 15163 [Source:MGI Symbol;Acc:MGI:3642430]	-
ENSMUSG00000034807	-1.27475	-1.26051	-0.908027	0.0584846	0.129545	-0.10031	0.436172	0.491748	0.555508	0.595161	0.437215	0.83976	Colgalt1	8	71610998	71624911	+	4326	protein_coding	collagen beta(1-O)galactosyltransferase 1 [Source:MGI Symbol;Acc:MGI:1924348]	-
ENSMUSG00000029090	-1.18219	-1.04636	-1.06695	0.123024	0.119352	-0.588076	0.485566	0.384199	0.483998	0.732208	0.759039	0.796192	Adgra3	5	49959956	50059006	-	8113	protein_coding	adhesion G protein-coupled receptor A3 [Source:MGI Symbol;Acc:MGI:1917943]	-
ENSMUSG00000020571	-1.19233	-1.19186	-1.17852	0.01195	-0.138252	-0.264387	0.189904	0.230968	0.539059	0.773961	0.963676	1.25584	Pdia6	12	17266545	17284770	+	3745	protein_coding	protein disulfide isomerase associated 6 [Source:MGI Symbol;Acc:MGI:1919103]	-
ENSMUSG00000015806	-1.62096	-2.20621	-2.10263	-0.465858	-0.465685	-0.882005	1.11224	1.00889	1.32447	1.54673	1.65202	1.09901	Qdpr	5	45434021	45450236	-	1788	protein_coding	quinoid dihydropteridine reductase [Source:MGI Symbol;Acc:MGI:97836]	-
ENSMUSG00000030747	-0.924877	-0.710357	-0.815038	0.594422	0.193694	0.176862	0.180349	0.241315	0.469759	0.261526	0.193178	0.139167	Dgat2	7	99153658	99182719	-	3083	protein_coding	diacylglycerol O-acyltransferase 2 [Source:MGI Symbol;Acc:MGI:1915050]	-
ENSMUSG00000030131	-3.47385	-3.52397	-3.54802	-2.54408	-1.89921	-3.22844	2.44594	1.2491	3.14948	3.98312	4.10213	3.2878	Mug2	6	122006761	122085965	+	4579	protein_coding	murinoglobulin 2 [Source:MGI Symbol;Acc:MGI:99836]	-
ENSMUSG00000064369	-3.18092	-2.70912	-1.33924	0.364013	0.681213	-0.27228	1.49153	1.41192	1.01417	0.671663	0.819579	1.04747	mt-Te	MT	14071	14139	-	69	Mt_tRNA	mitochondrially encoded tRNA glutamic acid [Source:MGI Symbol;Acc:MGI:102488]	-
ENSMUSG00000063558	-1.43585	-1.58275	-1.4536	-0.89873	-0.763269	-0.720257	0.227308	0.72408	0.674658	1.55397	1.46328	2.21117	Aox1	1	58029931	58106413	+	8690	protein_coding	aldehyde oxidase 1 [Source:MGI Symbol;Acc:MGI:88035]	-
ENSMUSG00000006529	-0.799329	-0.202075	-0.357931	0.927078	0.634303	0.783073	-0.378835	-0.57275	-0.0646311	-0.0555468	0.0573441	0.0293006	Itih1	14	30929180	30943289	-	3293	protein_coding	inter-alpha trypsin inhibitor, heavy chain 1 [Source:MGI Symbol;Acc:MGI:96618]	-
ENSMUSG00000086628	-1.36478	-1.51072	-1.2881	0.0988521	0.41757	0.451237	0.785463	0.584966	0.42697	0.311491	0.578542	0.508514	Gm16157	7	68266339	68276594	-	1340	antisense	predicted gene 16157 [Source:MGI Symbol;Acc:MGI:3801721]	-
ENSMUSG00000050052	-1.05349	-1.01151	-0.795215	-0.0539109	0.272294	-0.0587538	0.3822	0.308298	0.582724	0.601944	0.312324	0.513096	Tdrp	8	13952008	13975032	-	4695	protein_coding	testis development related protein [Source:MGI Symbol;Acc:MGI:1919398]	-
ENSMUSG00000029364	-0.854922	-0.879347	-0.85279	0.371427	0.364987	-0.0592214	0.0105892	-0.0352558	0.351903	0.570199	0.412975	0.599457	Wsb2	5	117357304	117378601	+	5857	protein_coding	WD repeat and SOCS box-containing 2 [Source:MGI Symbol;Acc:MGI:2144041]	-
ENSMUSG00000069633	-0.693592	-0.762715	-0.59687	0.440417	0.389452	0.57047	-0.203308	-0.106896	0.105236	0.260199	0.262843	0.334764	Pex11g	8	3457105	3467680	-	3397	protein_coding	peroxisomal biogenesis factor 11 gamma [Source:MGI Symbol;Acc:MGI:1920905]	-
ENSMUSG00000078925	0.622696	0.629041	0.699015	-0.145529	-0.188355	-0.230981	-0.230981	-0.230981	-0.230981	-0.230981	-0.230981	-0.230981	D030018L15Rik	15	96051603	96079553	-	4408	lincRNA	RIKEN cDNA D030018L15 gene [Source:MGI Symbol;Acc:MGI:3028082]	-
ENSMUSG00000040249	-2.06042	-1.05523	-0.932898	0.298563	0.275294	0.109375	0.195736	0.173468	0.669978	0.653951	0.576301	1.09588	Lrp1	10	127538161	127621148	-	17717	protein_coding	low density lipoprotein receptor-related protein 1 [Source:MGI Symbol;Acc:MGI:96828]	-
ENSMUSG00000075225	-0.523803	-0.523803	-0.464958	0.0749176	-0.0977917	-0.0882739	0.191046	0.0366573	0.236222	0.382331	0.486816	0.290639	Ccdc162	10	41538846	41716634	-	10197	protein_coding	coiled-coil domain containing 162 [Source:MGI Symbol;Acc:MGI:1923223]	-
ENSMUSG00000034245	-1.00522	-0.552175	-0.433984	0.68329	0.407299	0.861243	-0.579662	-0.367329	0.0630148	0.450691	0.21484	0.257995	Hdac11	6	91156665	91174692	+	3849	protein_coding	histone deacetylase 11 [Source:MGI Symbol;Acc:MGI:2385252]	-
ENSMUSG00000096546	-1.05804	-0.302054	-0.605614	0.552652	0.705633	0.876172	-0.110955	0.0673991	-0.226558	0.0623462	0.0740183	-0.0350034	Smlr1	10	25527943	25536267	-	4378	protein_coding	small leucine-rich protein 1 [Source:MGI Symbol;Acc:MGI:1922856]	-
ENSMUSG00000070047	-1.07413	-0.992742	-0.996049	-0.358644	-0.151026	-0.702492	0.55257	0.424562	0.623912	0.784824	0.94295	0.946265	Fat1	8	44935447	45052257	+	15655	protein_coding	FAT atypical cadherin 1 [Source:MGI Symbol;Acc:MGI:109168]	-
ENSMUSG00000028032	-1.14708	-1.09799	-1.17234	0.178088	0.318529	-0.181559	0.332819	0.324813	0.295276	0.688788	0.782709	0.677951	Papss1	3	131564768	131643671	+	3053	protein_coding	3'-phosphoadenosine 5'-phosphosulfate synthase 1 [Source:MGI Symbol;Acc:MGI:1330587]	-
ENSMUSG00000079507	-1.62275	-1.46674	-1.62275	0.257098	-0.326533	-0.850284	2.44395	2.23454	1.75825	0.0108932	0.141374	-0.957043	H2-Q1	17	35320405	35325099	+	2860	protein_coding	histocompatibility 2, Q region locus 1 [Source:MGI Symbol;Acc:MGI:95928]	-
ENSMUSG00000070407	-1.5648	-1.4225	-1.85571	-0.300937	-0.0890729	-0.736548	1.34115	1.08325	1.0721	0.922471	0.892315	0.658274	Hs3st3b1	11	63885792	63922290	-	4911	protein_coding	heparan sulfate (glucosamine) 3-O-sulfotransferase 3B1 [Source:MGI Symbol;Acc:MGI:1333853]	-
ENSMUSG00000030378	-3.0714	-4.21278	-4.27683	-0.288755	-0.0575952	-0.985268	1.57523	1.10141	1.70917	2.82813	2.84622	2.83246	Sult2a8	7	14410686	14446769	-	3284	protein_coding	sulfotransferase family 2A, dehydroepiandrosterone (DHEA)-preferring, member 8 [Source:MGI Symbol;Acc:MGI:1924221]	-
ENSMUSG00000025151	-0.470994	-0.126261	-0.343387	0.725676	0.837102	0.703697	-0.454325	-0.50189	-0.401084	-0.0710436	-0.0147884	0.117298	Maged1	X	94535474	94542143	-	4351	protein_coding	melanoma antigen, family D, 1 [Source:MGI Symbol;Acc:MGI:1930187]	-
ENSMUSG00000109783	-0.45763	-0.311374	-0.467544	0.634411	0.39275	0.581059	-0.0860165	-0.219161	-0.152612	0.00841325	0.0845027	-0.00679771	Gm45338	16	23520210	23560081	+	5216	processed_transcript	predicted gene 45338 [Source:MGI Symbol;Acc:MGI:5791174]	-
ENSMUSG00000030104	-1.66394	-1.72255	-1.82826	-0.340719	-0.420612	-0.989431	1.25557	1.02743	0.950254	1.16037	1.27395	1.29794	Edem1	6	108828641	108859356	+	6453	protein_coding	ER degradation enhancer, mannosidase alpha-like 1 [Source:MGI Symbol;Acc:MGI:2180139]	-
ENSMUSG00000041390	-0.830179	-0.827517	-1.04595	0.0215578	0.287916	-0.175119	0.264297	0.444684	0.468952	0.371442	0.306897	0.713021	Mdfic	6	15720661	15802169	+	7427	protein_coding	MyoD family inhibitor domain containing [Source:MGI Symbol;Acc:MGI:104611]	-
ENSMUSG00000058392	0.854395	0.823684	0.720016	-0.179702	-0.129457	-0.335527	-0.331518	-0.160716	-0.393944	-0.348533	-0.315544	-0.203154	Rrp1b	17	32036100	32062865	+	7702	protein_coding	ribosomal RNA processing 1 homolog B (S. cerevisiae) [Source:MGI Symbol;Acc:MGI:1919712]	-
ENSMUSG00000028015	-1.00587	-1.41727	-1.57537	-0.168972	0.352692	-0.279047	0.813706	0.778498	0.651824	0.534791	0.677273	0.637746	Ctso	3	81932601	81956725	+	5123	protein_coding	cathepsin O [Source:MGI Symbol;Acc:MGI:2139628]	-
ENSMUSG00000044345	-1.07473	-0.439082	-0.746562	0.472743	0.409727	0.681005	0.148809	0.194693	0.430461	0.12885	-0.0968113	-0.109102	Marveld1	19	42147400	42151703	+	4304	protein_coding	MARVEL (membrane-associating) domain containing 1 [Source:MGI Symbol;Acc:MGI:2147570]	-
ENSMUSG00000031523	-0.616306	-0.775112	-0.874698	0.174313	0.353419	-0.0890039	0.478587	0.125372	0.322915	0.387415	0.15767	0.355429	Dlc1	8	36567751	36953143	-	14694	protein_coding	deleted in liver cancer 1 [Source:MGI Symbol;Acc:MGI:1354949]	-
ENSMUSG00000027371	-0.701374	-0.597284	-0.426655	0.860962	0.550607	1.00136	-0.253813	-0.596263	0.026007	0.0964669	0.095968	-0.0559799	Fahd2a	2	127436215	127444565	-	1463	protein_coding	fumarylacetoacetate hydrolase domain containing 2A [Source:MGI Symbol;Acc:MGI:1915376]	-
ENSMUSG00000019960	-1.13645	-1.11355	-1.7464	0.681416	1.05874	-0.615693	0.918161	0.596147	0.747998	0.35098	0.225589	0.0330597	Dusp6	10	99263231	99267489	+	3132	protein_coding	dual specificity phosphatase 6 [Source:MGI Symbol;Acc:MGI:1914853]	-
ENSMUSG00000026417	-3.47461	-3.58155	-3.67627	-2.33349	-2.05934	-2.86196	1.26485	1.12243	2.5391	4.33685	4.34686	4.37714	Pigr	1	130826684	130852249	+	4025	protein_coding	polymeric immunoglobulin receptor [Source:MGI Symbol;Acc:MGI:103080]	-
ENSMUSG00000029575	-1.20545	-1.25669	-0.936656	0.163635	0.0474845	-0.0741889	0.518772	0.629074	0.21538	0.62747	0.621955	0.649216	Mmab	5	114431034	114444060	-	3670	protein_coding	methylmalonic aciduria (cobalamin deficiency) cblB type homolog (human) [Source:MGI Symbol;Acc:MGI:1924947]	-
ENSMUSG00000013415	0.351563	0.769473	0.604192	-0.191179	-0.201367	-0.0382835	-0.22093	-0.22093	-0.197871	-0.212806	-0.22093	-0.22093	Igf2bp1	11	95957163	96005940	-	9682	protein_coding	insulin-like growth factor 2 mRNA binding protein 1 [Source:MGI Symbol;Acc:MGI:1890357]	-
ENSMUSG00000078452	-1.09542	-1.6041	-1.285	-0.0437881	0.647699	0.548311	0.312973	0.999339	1.18739	-0.40522	0.436923	0.300885	Raet1d	10	22360552	22374139	+	1441	protein_coding	retinoic acid early transcript delta [Source:MGI Symbol;Acc:MGI:1861032]	-
ENSMUSG00000039395	-1.82372	-1.72555	-2.0197	0.258986	0.160253	-1.16792	0.744027	0.978266	0.630307	1.47188	1.17182	1.32134	Mreg	1	72159442	72212307	-	2284	protein_coding	melanoregulin [Source:MGI Symbol;Acc:MGI:2151839]	-
ENSMUSG00000052595	-2.29098	-2.1102	-2.41367	-0.763993	-0.869984	-1.4403	1.79618	1.7049	1.46597	1.35958	1.66764	1.89484	A1cf	19	31868764	31948573	+	3349	protein_coding	APOBEC1 complementation factor [Source:MGI Symbol;Acc:MGI:1917115]	-
ENSMUSG00000032898	-1.41638	-0.928458	-1.21646	-0.270556	0.109493	0.407661	0.144128	0.248372	0.606456	1.11828	0.56628	0.631181	Fbxo21	5	117976730	118010201	+	5545	protein_coding	F-box protein 21 [Source:MGI Symbol;Acc:MGI:1924223]	-
ENSMUSG00000042626	-0.957739	-0.841519	-0.736683	0.303886	0.285056	0.0402171	0.265592	0.228636	0.251155	0.313288	0.448177	0.399934	Shc1	3	89418443	89430027	+	5645	protein_coding	src homology 2 domain-containing transforming protein C1 [Source:MGI Symbol;Acc:MGI:98296]	-
ENSMUSG00000021279	-1.29352	-0.741044	-0.686032	0.305052	0.385518	0.205076	0.155115	0.189755	0.202869	0.291803	0.295028	0.690381	Cdc42bpb	12	111292976	111377718	-	7375	protein_coding	CDC42 binding protein kinase beta [Source:MGI Symbol;Acc:MGI:2136459]	-
ENSMUSG00000021336	-1.86201	-2.21784	-1.85262	0.881104	0.626987	-0.174887	1.02266	0.797688	0.982412	0.697024	0.97221	0.12728	Slc17a4	13	23895890	23915009	-	5978	protein_coding	solute carrier family 17 (sodium phosphate), member 4 [Source:MGI Symbol;Acc:MGI:2442850]	-
ENSMUSG00000026335	-0.500645	-0.68573	-0.578074	0.260173	0.738819	0.130596	0.713116	0.269862	0.314796	0.175804	-0.291212	-0.547506	Pam	1	97795114	98095646	-	11892	protein_coding	peptidylglycine alpha-amidating monooxygenase [Source:MGI Symbol;Acc:MGI:97475]	-
ENSMUSG00000023830	-1.35076	-1.06189	-0.890253	-0.0819186	0.143756	-0.175108	0.60219	0.921157	0.660383	0.334796	0.351848	0.545806	Igf2r	17	12682406	12769664	-	9308	protein_coding	insulin-like growth factor 2 receptor [Source:MGI Symbol;Acc:MGI:96435]	-
ENSMUSG00000026768	-0.638201	-0.641078	-0.632461	0.0381924	0.358817	-0.0881973	0.912868	0.565394	0.367774	0.18239	-0.0607217	-0.364779	Itga8	2	12106632	12301922	-	7368	protein_coding	integrin alpha 8 [Source:MGI Symbol;Acc:MGI:109442]	-
ENSMUSG00000033917	0.963361	0.431862	0.692371	-0.57674	-0.937377	-0.728662	-0.209031	-0.169899	-0.0568212	0.0640029	0.0828427	0.44409	Gde1	7	118688545	118705778	-	1692	protein_coding	glycerophosphodiester phosphodiesterase 1 [Source:MGI Symbol;Acc:MGI:1891827]	-
ENSMUSG00000042041	-1.10992	-1.02113	-0.53285	0.256538	1.18647	1.22153	-0.030364	0.0945183	0.255417	-0.308928	-0.21829	0.20701	2010003K11Rik	19	4496790	4498583	-	1165	protein_coding	RIKEN cDNA 2010003K11 gene [Source:MGI Symbol;Acc:MGI:1917111]	-
ENSMUSG00000026193	-0.781232	-0.62532	-0.650739	0.410471	0.665681	0.129775	0.213624	0.174239	0.27933	-0.132219	-0.141123	0.457512	Fn1	1	71585520	71653200	-	11685	protein_coding	fibronectin 1 [Source:MGI Symbol;Acc:MGI:95566]	-
ENSMUSG00000041362	-1.87191	-1.60763	-1.50953	-0.381085	-0.377301	-0.779749	0.835484	0.95039	0.648579	1.19512	1.32613	1.57151	Shtn1	19	58973358	59076069	-	4081	protein_coding	shootin 1 [Source:MGI Symbol;Acc:MGI:1918903]	-
ENSMUSG00000028712	0.592787	0.106267	-0.0520172	1.45452	1.68512	1.34081	0.956799	0.828798	0.792495	-2.75152	-2.82236	-2.1317	Cyp4a31	4	115563649	115579015	+	2509	protein_coding	cytochrome P450, family 4, subfamily a, polypeptide 31 [Source:MGI Symbol;Acc:MGI:3028580]	-
ENSMUSG00000021411	-1.37407	-0.632929	-0.751862	0.57835	0.258405	0.489839	-0.262749	-0.270523	0.188802	0.697023	0.819764	0.259948	Pxdc1	13	34627834	34653486	-	2914	protein_coding	PX domain containing 1 [Source:MGI Symbol;Acc:MGI:1914145]	-
ENSMUSG00000034714	-0.816576	-0.584818	-0.415483	0.556223	0.446404	0.529133	-0.511736	-0.212918	0.0106777	0.431263	0.185171	0.38266	Ttyh2	11	114675431	114720977	+	3739	protein_coding	tweety family member 2 [Source:MGI Symbol;Acc:MGI:2157091]	-
ENSMUSG00000027248	-1.40182	-1.31978	-1.8623	-0.132687	-0.00175929	-0.630909	0.59365	0.640827	0.608731	0.992855	1.12778	1.3854	Pdia3	2	121413775	121438687	+	3139	protein_coding	protein disulfide isomerase associated 3 [Source:MGI Symbol;Acc:MGI:95834]	-
ENSMUSG00000037826	-0.690777	-0.964536	-1.50982	0.403765	0.523582	0.00316519	0.153934	0.288337	0.288571	0.422609	0.756121	0.325046	Ppm1k	6	57506502	57535468	-	6022	protein_coding	protein phosphatase 1K (PP2C domain containing) [Source:MGI Symbol;Acc:MGI:2442111]	-
ENSMUSG00000117084	-0.913597	-0.471428	-0.967073	0.570398	0.711909	1.01558	0.246627	0.281279	0.177218	-0.267627	-0.460022	0.076733	AC154912.1	17	28446500	28456457	+	2191	antisense	novel transcript, antisense to Fkbp5	-
ENSMUSG00000028145	-1.51971	-1.27328	-1.30026	-0.0916929	-0.0283678	-0.626306	0.798417	1.11392	0.973387	0.503591	0.682699	0.767607	Them4	3	94310089	94332540	+	4025	protein_coding	thioesterase superfamily member 4 [Source:MGI Symbol;Acc:MGI:1923028]	-
ENSMUSG00000021701	-0.484481	-0.70001	-0.645386	0.814877	0.781508	0.097979	0.170921	-0.204793	0.0916468	0.301782	0.00778573	-0.231829	Plk2	13	110395046	110400844	+	4491	protein_coding	polo like kinase 2 [Source:MGI Symbol;Acc:MGI:1099790]	-
ENSMUSG00000025584	-1.40568	-1.36968	-1.7994	-0.153605	0.0801728	-0.670526	0.771419	0.615752	0.799283	1.14249	1.05404	0.93574	Pde8a	7	81213596	81334533	+	4045	protein_coding	phosphodiesterase 8A [Source:MGI Symbol;Acc:MGI:1277116]	-
ENSMUSG00000028436	0.846904	0.6172	0.605862	-0.735009	-0.493307	-0.525059	-0.0195366	-0.0715213	-0.100131	-0.0220097	-0.222486	0.119093	Dcaf12	4	41291300	41314889	-	3442	protein_coding	DDB1 and CUL4 associated factor 12 [Source:MGI Symbol;Acc:MGI:1916220]	-
ENSMUSG00000036775	-0.782356	-0.650279	-1.0588	0.253692	0.293488	0.21814	0.353995	0.333765	0.368097	0.227052	0.221092	0.222113	Decr2	17	26081211	26090329	-	2288	protein_coding	2-4-dienoyl-Coenzyme A reductase 2, peroxisomal [Source:MGI Symbol;Acc:MGI:1347059]	-
ENSMUSG00000020884	-0.44529	-0.623055	-0.493347	0.608631	0.432049	0.478399	-0.234556	-0.135418	0.0585756	0.0901516	0.106504	0.157356	Asgr1	11	70054085	70057894	+	1591	protein_coding	asialoglycoprotein receptor 1 [Source:MGI Symbol;Acc:MGI:88081]	-
ENSMUSG00000031969	-1.11876	-1.39794	-1.17661	0.0248311	-0.0975315	-0.249243	0.231787	0.262133	0.803324	1.01394	0.822125	0.881936	Acad8	9	26974135	26999566	-	4143	protein_coding	acyl-Coenzyme A dehydrogenase family, member 8 [Source:MGI Symbol;Acc:MGI:1914198]	-
ENSMUSG00000023832	-1.19596	-1.27709	-1.15282	-0.0159847	-0.208543	-0.0730075	1.49176	1.22762	0.894134	0.0876336	0.261056	-0.038799	Acat2	17	12942890	12960747	-	2544	protein_coding	acetyl-Coenzyme A acetyltransferase 2 [Source:MGI Symbol;Acc:MGI:87871]	-
ENSMUSG00000026043	-0.320469	-1.0808	0.0237754	1.27517	1.36626	0.693187	1.02645	0.72911	0.931618	-0.948744	-1.66257	-2.03299	Col3a1	1	45311538	45349706	+	9816	protein_coding	collagen, type III, alpha 1 [Source:MGI Symbol;Acc:MGI:88453]	-
ENSMUSG00000085566	-0.670448	-0.88345	-0.789992	0.174395	0.180222	-0.115137	0.235032	0.212648	0.0315637	0.296476	0.636957	0.691733	A730017L22Rik	2	130873059	130906396	-	6012	processed_transcript	RIKEN cDNA A730017L22 gene [Source:MGI Symbol;Acc:MGI:3584452]	-
ENSMUSG00000055302	-1.55446	-0.953753	-1.20687	0.167305	0.267155	-0.265473	0.418124	0.504139	0.724525	0.650637	0.690847	0.557819	Mrfap1	5	36794867	36796772	-	1648	protein_coding	Morf4 family associated protein 1 [Source:MGI Symbol;Acc:MGI:1914818]	-
ENSMUSG00000020089	-0.642607	-1.33749	-1.41501	0.45284	0.331216	0.0215872	0.177154	0.456173	0.469992	0.315464	0.443323	0.727355	Ppa1	10	61648552	61674168	+	2902	protein_coding	pyrophosphatase (inorganic) 1 [Source:MGI Symbol;Acc:MGI:97831]	-
ENSMUSG00000021745	-0.815789	-1.03384	-1.05125	-0.296155	-0.149675	-0.278959	0.580547	0.686318	0.532212	0.473147	0.742035	0.611407	Ptprg	14	11553532	12242041	+	11009	protein_coding	protein tyrosine phosphatase, receptor type, G [Source:MGI Symbol;Acc:MGI:97814]	-
ENSMUSG00000026712	-1.01532	-1.36962	-1.21826	-0.0580707	0.443601	-0.406214	1.45226	1.00846	0.886049	0.579447	0.130996	-0.433332	Mrc1	2	14229392	14332057	+	6371	protein_coding	mannose receptor, C type 1 [Source:MGI Symbol;Acc:MGI:97142]	-
ENSMUSG00000022892	-0.525925	-1.15334	-0.930699	0.378734	0.592056	-0.00710247	0.670007	0.33945	0.730412	0.278878	0.0431412	-0.415608	App	16	84949685	85173766	-	12996	protein_coding	amyloid beta (A4) precursor protein [Source:MGI Symbol;Acc:MGI:88059]	-
ENSMUSG00000028088	-2.19701	-2.17278	-2.15698	-1.16812	-0.750221	-1.32905	1.82587	1.68845	1.71789	1.41792	1.55511	1.56893	Fmo5	3	97628804	97655282	+	5675	protein_coding	flavin containing monooxygenase 5 [Source:MGI Symbol;Acc:MGI:1310004]	-
ENSMUSG00000029735	-1.03991	-1.15989	-1.30316	-0.0686825	0.310263	-0.410597	0.718339	0.766002	0.646888	0.607704	0.38783	0.545213	Tpk1	6	43345001	43666278	-	4603	protein_coding	thiamine pyrophosphokinase [Source:MGI Symbol;Acc:MGI:1352500]	-
ENSMUSG00000038552	-1.3168	-0.59363	-0.985159	0.667825	0.215596	0.373452	-0.179982	-0.149506	0.130452	0.527302	0.706609	0.603839	Fndc4	5	31292242	31296080	-	3039	protein_coding	fibronectin type III domain containing 4 [Source:MGI Symbol;Acc:MGI:1917195]	-
ENSMUSG00000086141	-1.81937	-1.3121	-1.69327	-0.0185211	-0.126057	0.099951	0.428669	0.301465	0.14985	1.11984	1.13834	1.7312	9030622O22Rik	2	147944740	148040203	-	1682	lincRNA	RIKEN cDNA 9030622O22 gene [Source:MGI Symbol;Acc:MGI:1918820]	-
ENSMUSG00000030168	-1.57724	-1.80132	-1.32513	-0.293334	-0.443941	-0.571775	0.996232	0.927457	0.923883	0.864777	1.01993	1.28046	Adipor2	6	119353150	119417704	-	5979	protein_coding	adiponectin receptor 2 [Source:MGI Symbol;Acc:MGI:93830]	-
ENSMUSG00000033577	-1.30393	-1.2298	-1.2564	-0.632974	-0.443683	-0.797957	0.887021	0.680923	0.707602	1.10255	1.16541	1.12125	Myo6	9	80165031	80311729	+	12078	protein_coding	myosin VI [Source:MGI Symbol;Acc:MGI:104785]	-
ENSMUSG00000020427	-0.532848	0.171755	-0.207513	1.19365	1.13114	0.895133	0.660116	0.17146	0.83315	-0.886938	-1.34029	-2.08881	Igfbp3	11	7206086	7213923	-	3130	protein_coding	insulin-like growth factor binding protein 3 [Source:MGI Symbol;Acc:MGI:96438]	-
ENSMUSG00000057037	-1.54489	-2.29538	-2.43454	-0.327876	-0.140706	-0.938662	0.770647	0.718666	0.928544	1.76205	1.67853	1.82362	Cfhr1	1	139547053	139560272	-	1931	protein_coding	complement factor H-related 1 [Source:MGI Symbol;Acc:MGI:2138169]	-
ENSMUSG00000031274	-0.573357	-0.675231	-0.553709	0.357684	0.20708	-0.218592	0.781153	0.554171	0.575603	-0.312886	0.174527	-0.316443	Col4a5	X	141475385	141689234	+	6718	protein_coding	collagen, type IV, alpha 5 [Source:MGI Symbol;Acc:MGI:88456]	-
ENSMUSG00000027559	-3.2731	-3.96051	-5.20399	0.364499	-0.102052	-0.816237	0.766489	0.38215	1.89924	3.42788	3.59845	2.91718	Car3	3	14863512	14872523	+	2865	protein_coding	carbonic anhydrase 3 [Source:MGI Symbol;Acc:MGI:88270]	-
ENSMUSG00000111378	0.376249	0.17962	0.81769	-0.152618	-0.152618	-0.152618	-0.152618	-0.152618	-0.152618	-0.152618	-0.152618	-0.152618	Gm47230	9	44579608	44584652	+	5045	lincRNA	predicted gene, 47230 [Source:MGI Symbol;Acc:MGI:6096044]	-
ENSMUSG00000030062	-1.89149	-1.18908	-1.22006	-0.0200612	-0.126196	-0.297101	0.645453	0.711332	0.658402	0.806057	1.01338	0.909375	Rpn1	6	88084482	88105304	+	4512	protein_coding	ribophorin I [Source:MGI Symbol;Acc:MGI:98084]	-
ENSMUSG00000041650	-1.22028	-1.13558	-1.11851	0.210021	-0.019883	-0.361641	0.652162	0.644472	0.679248	0.509385	0.684402	0.476207	Pcca	14	122534324	122891100	+	5210	protein_coding	propionyl-Coenzyme A carboxylase, alpha polypeptide [Source:MGI Symbol;Acc:MGI:97499]	-
ENSMUSG00000057315	-0.52604	-0.637517	-0.557771	0.0911471	0.176185	-0.131203	0.139227	0.200513	0.160434	0.363718	0.55809	0.163217	Arhgap24	5	102481391	102897937	+	8792	protein_coding	Rho GTPase activating protein 24 [Source:MGI Symbol;Acc:MGI:1922647]	-
ENSMUSG00000021000	-1.55816	-1.48788	-1.35455	-0.437846	-0.310603	-0.723034	0.94442	0.931621	0.863175	1.02015	1.05263	1.06007	Mia2	12	59095799	59191583	+	11239	protein_coding	melanoma inhibitory activity 2 [Source:MGI Symbol;Acc:MGI:2159614]	-
ENSMUSG00000057530	-1.52057	-0.615344	-0.720654	0.465405	0.39622	0.385619	0.0929383	0.0712591	0.433593	0.409967	0.303697	0.297866	Ece1	4	137862237	137965229	+	5300	protein_coding	endothelin converting enzyme 1 [Source:MGI Symbol;Acc:MGI:1101357]	-
ENSMUSG00000021559	-1.35816	-1.14825	-1.16154	-0.0736318	0.261323	-0.57348	0.418085	0.450633	0.380646	0.749751	1.04543	1.0092	Dapk1	13	60601947	60763191	+	9012	protein_coding	death associated protein kinase 1 [Source:MGI Symbol;Acc:MGI:1916885]	-
ENSMUSG00000034413	-0.359235	-0.633657	-0.525301	0.55314	0.29271	0.216149	0.548001	0.67139	0.773597	-0.483363	-0.51448	-0.53895	Neurl1b	17	26414829	26446349	+	6331	protein_coding	neuralized E3 ubiquitin protein ligase 1B [Source:MGI Symbol;Acc:MGI:3643092]	-
ENSMUSG00000022843	0.489621	0.422819	0.549466	-0.548228	-0.691831	-0.753272	-0.686573	-0.392244	0.012305	0.574271	0.45193	0.571737	Clcn2	16	20702964	20717746	-	6022	protein_coding	chloride channel, voltage-sensitive 2 [Source:MGI Symbol;Acc:MGI:105061]	-
ENSMUSG00000033533	-2.09651	-1.14034	-1.40063	-0.211105	-0.247215	0.0711187	0.596823	0.691707	0.782887	0.920356	0.948957	1.08395	Acsm1	7	119607026	119662515	+	2181	protein_coding	acyl-CoA synthetase medium-chain family member 1 [Source:MGI Symbol;Acc:MGI:2152200]	-
ENSMUSG00000039168	-0.726693	-0.721155	-0.779991	0.489688	0.302149	0.10843	-0.0919744	-0.0254794	0.162909	0.30729	0.293653	0.681175	Dap	15	31224314	31274341	+	1925	protein_coding	death-associated protein [Source:MGI Symbol;Acc:MGI:1918190]	-
ENSMUSG00000019866	-1.08793	-0.919169	-0.859299	0.036714	0.218325	-0.237563	0.588624	0.847357	0.778654	0.197096	0.181354	0.25584	Crybg1	10	43950636	44148853	-	7525	protein_coding	crystallin beta-gamma domain containing 1 [Source:MGI Symbol;Acc:MGI:109544]	-
ENSMUSG00000049791	-0.810133	-1.03962	-0.910825	0.0217118	0.171656	-0.0969109	0.755595	0.691716	0.745473	0.183328	-0.0760404	0.364053	Fzd4	7	89404355	89413134	+	6720	protein_coding	frizzled class receptor 4 [Source:MGI Symbol;Acc:MGI:108520]	-
ENSMUSG00000003948	-0.992724	-0.977699	-1.14898	0.30698	0.272611	-0.252858	0.170179	0.410361	0.480208	0.478638	0.466749	0.786536	Mmd	11	90249456	90278589	+	3581	protein_coding	monocyte to macrophage differentiation-associated [Source:MGI Symbol;Acc:MGI:1914718]	-
ENSMUSG00000032115	-1.82035	-1.50842	-1.20933	-0.20549	-0.404295	-0.4401	0.235958	0.111372	0.266087	1.40678	1.63694	1.93085	Hyou1	9	44379490	44392369	+	7230	protein_coding	hypoxia up-regulated 1 [Source:MGI Symbol;Acc:MGI:108030]	-
ENSMUSG00000040350	-0.847355	-0.905938	-0.693443	0.21925	0.0268929	-0.354128	0.433853	0.531239	0.478426	0.35464	0.641492	0.115071	Trim7	11	48826140	48852209	+	7597	protein_coding	tripartite motif-containing 7 [Source:MGI Symbol;Acc:MGI:2137353]	-
ENSMUSG00000058809	-1.96207	-1.61625	-1.96034	-0.206733	0.221572	-0.85851	1.51586	1.35448	1.07617	0.431962	1.19424	0.80962	Hspd1-ps3	11	41498737	41500458	+	1722	processed_pseudogene	heat shock protein 1 (chaperonin), pseudogene 3 [Source:MGI Symbol;Acc:MGI:3651246]	-
ENSMUSG00000002769	-0.19342	0.657059	0.82428	-0.847747	-1.24513	-1.29868	-0.177858	-0.084053	0.45097	0.83883	0.570958	0.504791	Gnmt	17	46725664	46729168	-	1206	protein_coding	glycine N-methyltransferase [Source:MGI Symbol;Acc:MGI:1202304]	-
ENSMUSG00000022821	-1.08797	-1.35302	-1.44295	0.0797621	0.0534898	-0.502458	0.568697	0.701539	0.736164	0.750877	0.735841	0.760027	Hgd	16	37580153	37632020	+	2615	protein_coding	homogentisate 1, 2-dioxygenase [Source:MGI Symbol;Acc:MGI:96078]	-
ENSMUSG00000040017	-2.5481	-1.72895	-1.56041	0.0459794	-0.427664	-0.768702	0.397199	0.543117	1.19658	1.05601	1.54482	2.25011	Saa4	7	46727998	46732603	-	2094	protein_coding	serum amyloid A 4 [Source:MGI Symbol;Acc:MGI:98224]	-
ENSMUSG00000056035	-2.38216	-2.76924	-2.79328	-0.858356	-0.955402	-1.96404	1.70506	1.70038	1.55004	2.25887	2.43262	2.07551	Cyp3a11	5	145854426	145879964	-	5093	protein_coding	cytochrome P450, family 3, subfamily a, polypeptide 11 [Source:MGI Symbol;Acc:MGI:88609]	-
ENSMUSG00000026227	-0.925842	-0.465124	-0.794612	0.383767	0.540538	0.272107	-0.260793	-0.345657	-0.0146193	0.529121	0.307591	0.773525	2810459M11Rik	1	86045863	86055456	+	3331	protein_coding	RIKEN cDNA 2810459M11 gene [Source:MGI Symbol;Acc:MGI:1920042]	-
ENSMUSG00000005237	0.268669	0.348681	0.437516	-0.148996	-0.0638894	-0.0709143	-0.150156	-0.12495	-0.128762	-0.121643	-0.118364	-0.12719	Dnah2	11	69420809	69549110	-	14968	protein_coding	dynein, axonemal, heavy chain 2 [Source:MGI Symbol;Acc:MGI:107731]	-
ENSMUSG00000040146	-1.66369	-1.51636	-1.45676	0.303601	-0.207907	-1.01357	0.425547	0.391162	1.08685	1.27199	1.12505	1.2541	Rgl3	9	21968711	21989446	-	3924	protein_coding	ral guanine nucleotide dissociation stimulator-like 3 [Source:MGI Symbol;Acc:MGI:1918996]	-
ENSMUSG00000024066	-1.59769	-1.83166	-1.99669	-0.779636	-0.691126	-0.999634	1.11815	1.36681	1.42756	1.22819	1.31649	1.43924	Xdh	17	73883895	73950196	-	9175	protein_coding	xanthine dehydrogenase [Source:MGI Symbol;Acc:MGI:98973]	-
ENSMUSG00000041058	-1.17923	-1.53533	-1.52934	0.0264006	0.0007979	-0.723628	1.19605	1.20542	0.649731	0.526088	0.626828	0.736205	Wwp1	4	19608303	19708993	-	6453	protein_coding	WW domain containing E3 ubiquitin protein ligase 1 [Source:MGI Symbol;Acc:MGI:1861728]	-
ENSMUSG00000029189	-1.00025	-0.93022	-0.847023	-0.40378	-0.405761	-0.266192	0.336063	0.251718	0.474336	0.956159	0.754804	1.08015	Sel1l3	5	53107083	53213927	-	9850	protein_coding	sel-1 suppressor of lin-12-like 3 (C. elegans) [Source:MGI Symbol;Acc:MGI:1916941]	-
ENSMUSG00000015133	-0.676798	-0.447656	-0.606118	0.303217	0.392409	0.145904	0.268133	0.254336	0.217628	0.111263	0.0358572	0.00182464	Lrrk1	7	66226912	66388350	-	10307	protein_coding	leucine-rich repeat kinase 1 [Source:MGI Symbol;Acc:MGI:2142227]	-
ENSMUSG00000025582	-0.248491	-0.248491	-0.248491	0.755383	0.255423	0.029973	0.0252212	0.368795	-0.0855001	-0.160508	-0.194823	-0.248491	Nptx1	11	119538719	119547753	-	5217	protein_coding	neuronal pentraxin 1 [Source:MGI Symbol;Acc:MGI:107811]	-
ENSMUSG00000021866	-1.2131	-1.06393	-0.985807	-0.00244076	-0.137141	-0.112643	0.128585	0.577832	0.574762	0.725973	0.678774	0.829143	Anxa11	14	25842156	25886804	+	4135	protein_coding	annexin A11 [Source:MGI Symbol;Acc:MGI:108481]	-
ENSMUSG00000029304	-0.55821	-0.962095	-1.38289	0.238167	1.0449	0.323713	0.435944	0.115169	-0.272406	0.230037	0.549918	0.237754	Spp1	5	104435118	104441050	+	1648	protein_coding	secreted phosphoprotein 1 [Source:MGI Symbol;Acc:MGI:98389]	-
ENSMUSG00000021069	-1.3457	-1.68123	-1.6619	-0.288164	-0.22024	-0.78576	1.19955	1.17843	1.10211	0.810404	0.887057	0.805452	Pygl	12	70190811	70231488	-	6895	protein_coding	liver glycogen phosphorylase [Source:MGI Symbol;Acc:MGI:97829]	-
ENSMUSG00000027309	-1.27057	-0.954788	-0.957222	-0.0228169	0.000458352	-0.445702	0.609031	0.546252	0.483795	0.562192	0.722606	0.726765	4930402H24Rik	2	130706200	130906406	-	10659	protein_coding	RIKEN cDNA 4930402H24 gene [Source:MGI Symbol;Acc:MGI:1923029]	-
ENSMUSG00000039063	-0.777978	-0.297112	-0.407996	0.621475	0.569484	0.682364	-0.248824	-0.111486	0.0683723	0.0101343	0.0267914	-0.135225	Echdc3	2	6188465	6213033	-	2685	protein_coding	enoyl Coenzyme A hydratase domain containing 3 [Source:MGI Symbol;Acc:MGI:1915106]	-
ENSMUSG00000001323	-1.53485	-2.03525	-1.56527	-0.140754	-0.352882	-0.863813	0.731266	0.980932	0.813321	1.21219	1.23548	1.51963	Srr	11	74906359	74925948	-	4560	protein_coding	serine racemase [Source:MGI Symbol;Acc:MGI:1351636]	-
ENSMUSG00000027884	-0.825274	-1.29931	-1.08209	0.130251	0.17579	-0.0965962	0.444177	0.448577	0.577319	0.57213	0.537115	0.417913	Clcc1	3	108653913	108678840	+	4559	protein_coding	chloride channel CLIC-like 1 [Source:MGI Symbol;Acc:MGI:2385186]	-
ENSMUSG00000023885	-0.316813	-0.160658	-0.34813	0.650732	0.896277	0.379583	0.354388	0.0889142	0.0421628	-0.418296	-0.503946	-0.664213	Thbs2	17	14665500	14694235	-	7003	protein_coding	thrombospondin 2 [Source:MGI Symbol;Acc:MGI:98738]	-
ENSMUSG00000003617	-0.824853	-0.83008	-0.842877	0.181106	0.223297	-0.040957	0.552536	0.593906	0.202139	0.0547742	0.268581	0.462429	Cp	3	19957054	20009145	+	9566	protein_coding	ceruloplasmin [Source:MGI Symbol;Acc:MGI:88476]	-
ENSMUSG00000029162	-1.41045	-0.720181	-0.808831	0.60529	0.138104	0.172677	0.337887	0.522871	0.575536	0.229122	0.353406	0.00456303	Khk	5	30921431	30931248	+	1797	protein_coding	ketohexokinase [Source:MGI Symbol;Acc:MGI:1096353]	-
ENSMUSG00000038235	-0.917613	-0.357429	-0.364687	0.631628	0.749834	0.538327	-0.195608	0.000293649	-0.178567	0.170212	-0.0620878	-0.0143032	F11r	1	171437535	171464603	+	2663	protein_coding	F11 receptor [Source:MGI Symbol;Acc:MGI:1321398]	-
ENSMUSG00000034612	0.576545	0.720109	0.70667	-0.191134	-0.193331	-0.0609441	-0.252764	-0.156565	-0.29824	-0.255482	-0.325134	-0.26973	Chst11	10	82985498	83195900	+	5527	protein_coding	carbohydrate sulfotransferase 11 [Source:MGI Symbol;Acc:MGI:1927166]	-
ENSMUSG00000028132	-1.29885	-1.46262	-1.7587	-0.279783	-0.0154576	-0.757785	1.09882	0.855768	0.861936	0.799109	0.98661	0.970953	Tmem56	3	121201761	121283098	-	7874	protein_coding	transmembrane protein 56 [Source:MGI Symbol;Acc:MGI:1923195]	-
ENSMUSG00000022106	-0.565953	-0.658023	-0.926712	0.262525	0.282485	0.055375	0.0587017	0.260451	0.123699	0.30344	0.426195	0.377816	Rcbtb2	14	73123037	73207843	+	9489	protein_coding	regulator of chromosome condensation (RCC1) and BTB (POZ) domain containing protein 2 [Source:MGI Symbol;Acc:MGI:1917200]	-
ENSMUSG00000029173	-1.21518	-1.27892	-1.59129	-0.173654	-0.064038	-0.634475	1.08289	1.19729	0.648625	0.519037	0.581435	0.928282	Sepsecs	5	52640087	52669708	-	6982	protein_coding	Sep (O-phosphoserine) tRNA:Sec (selenocysteine) tRNA synthase [Source:MGI Symbol;Acc:MGI:1098791]	-
ENSMUSG00000001768	-0.579709	-0.737775	-0.648353	-0.0335446	0.0759438	-0.136061	0.366487	0.325197	0.213029	0.462426	0.200828	0.491532	Rin2	2	145675215	145887616	+	11271	protein_coding	Ras and Rab interactor 2 [Source:MGI Symbol;Acc:MGI:1921280]	-
ENSMUSG00000039313	0.258841	0.189953	0.473453	-0.102472	-0.102472	-0.102472	-0.102472	-0.102472	-0.102472	-0.102472	-0.102472	-0.102472	AF529169	9	89587216	89623125	-	7268	protein_coding	cDNA sequence AF529169 [Source:MGI Symbol;Acc:MGI:2667167]	-
ENSMUSG00000074785	-0.632519	-1.09465	-0.749482	0.317028	0.345423	-0.061251	0.91303	0.374536	0.834532	0.15148	-0.150865	-0.247263	Plxnc1	10	94790866	94944835	-	8349	protein_coding	plexin C1 [Source:MGI Symbol;Acc:MGI:1890127]	-
ENSMUSG00000038459	-0.964795	-1.39138	-1.71673	0.15059	0.214118	-0.426314	0.274751	0.211626	0.68341	0.981782	1.02667	0.956266	Abhd17c	7	84109356	84151893	-	4606	protein_coding	abhydrolase domain containing 17C [Source:MGI Symbol;Acc:MGI:1917428]	-
ENSMUSG00000037108	-0.514919	-0.480929	-0.332445	0.615537	0.280828	0.255672	0.0863525	0.238287	0.336793	-0.164588	-0.225619	-0.0949692	Zcwpw1	5	137787798	137822621	+	5697	protein_coding	zinc finger, CW type with PWWP domain 1 [Source:MGI Symbol;Acc:MGI:2685899]	-
ENSMUSG00000009772	-0.450088	-0.893968	-0.443966	0.626666	0.690424	0.459958	0.161151	-0.0753742	0.207011	-0.0068554	0.162869	-0.437827	Nuak2	1	132316126	132333488	+	3920	protein_coding	NUAK family, SNF1-like kinase, 2 [Source:MGI Symbol;Acc:MGI:1921387]	-
ENSMUSG00000019889	-1.26252	-1.04888	-1.16578	-0.283371	-0.111265	-0.679362	0.672251	0.543073	0.833597	0.788103	0.839805	0.874356	Ptprk	10	28074820	28597397	+	13328	protein_coding	protein tyrosine phosphatase, receptor type, K [Source:MGI Symbol;Acc:MGI:103310]	-
ENSMUSG00000029009	-0.233054	-0.444041	-0.10677	0.822614	0.641021	0.704238	-0.494544	-0.474431	-0.524422	-0.282439	0.219379	0.172451	Mthfr	4	148039077	148059551	+	7315	protein_coding	methylenetetrahydrofolate reductase [Source:MGI Symbol;Acc:MGI:106639]	-
ENSMUSG00000023805	-0.378566	-0.436147	-0.501273	0.276942	0.320898	0.222609	0.318799	0.360072	0.126232	0.0181994	-0.168629	-0.159136	Synj2	17	5941280	6044290	+	8342	protein_coding	synaptojanin 2 [Source:MGI Symbol;Acc:MGI:1201671]	-
ENSMUSG00000038991	-1.04128	-0.466175	-0.438244	0.45779	0.499545	0.589071	-0.179858	-0.130889	-0.0909946	0.267445	0.283273	0.250318	Txndc5	13	38500079	38528824	-	4492	protein_coding	thioredoxin domain containing 5 [Source:MGI Symbol;Acc:MGI:2145316]	-
ENSMUSG00000032066	-1.54444	-1.55172	-1.52999	-0.239085	-0.257793	-0.247693	0.566263	0.791045	0.63935	0.835868	1.34571	1.19249	Bco2	9	50533087	50555181	-	2118	protein_coding	beta-carotene oxygenase 2 [Source:MGI Symbol;Acc:MGI:2177469]	-
ENSMUSG00000086010	-1.51169	-1.03545	-1.30281	0.876279	-0.0380118	0.0653786	0.771045	1.01926	0.74756	-0.0331859	0.0325045	0.409126	Gm15318	17	31152752	31163052	+	1698	antisense	predicted gene 15318 [Source:MGI Symbol;Acc:MGI:3705106]	-
ENSMUSG00000032890	-0.252333	-0.307707	-0.234417	0.337845	0.277327	0.395812	0.0669945	0.0691309	0.0415719	-0.0468573	-0.203961	-0.143406	Rims3	4	120854816	120896579	+	7972	protein_coding	regulating synaptic membrane exocytosis 3 [Source:MGI Symbol;Acc:MGI:2443331]	-
ENSMUSG00000031788	-0.832181	-0.489968	-0.0600406	0.70418	0.722248	1.05943	-0.47366	-0.626168	-0.592762	0.340782	0.134525	0.113615	Kifc3	8	95099828	95202812	-	5298	protein_coding	kinesin family member C3 [Source:MGI Symbol;Acc:MGI:109202]	-
ENSMUSG00000041235	0.132559	0.276439	0.0961532	-0.621731	-0.502802	-0.550213	0.284331	0.349102	0.192165	-0.00689572	0.207358	0.143535	Chd7	4	8690406	8867659	+	13786	protein_coding	chromodomain helicase DNA binding protein 7 [Source:MGI Symbol;Acc:MGI:2444748]	-
ENSMUSG00000060317	-1.68362	-0.899242	-1.36589	1.07001	0.864984	-0.610957	1.14185	1.20679	0.768054	-1.23552	0.00157268	0.741972	Acnat2	4	49379840	49408151	-	1744	protein_coding	acyl-coenzyme A amino acid N-acyltransferase 2 [Source:MGI Symbol;Acc:MGI:2444345]	-
ENSMUSG00000022235	-1.44018	-1.09334	-0.901618	-0.0942766	0.102942	0.0801452	0.210772	0.427558	0.469235	0.664617	0.676743	0.897398	Cmbl	15	31565389	31590119	+	1424	protein_coding	carboxymethylenebutenolidase-like (Pseudomonas) [Source:MGI Symbol;Acc:MGI:1916824]	-
ENSMUSG00000070934	-1.13444	-2.17856	-1.54023	0.0412204	0.724211	-0.401653	0.787656	0.66897	0.613321	0.876977	0.792637	0.749902	Rraga	4	86575668	86577285	+	1618	protein_coding	Ras-related GTP binding A [Source:MGI Symbol;Acc:MGI:1915691]	-
ENSMUSG00000101514	-1.46774	-1.96678	-1.794	-0.0200361	-0.00142306	-0.701747	1.03009	1.32006	0.856516	0.971306	1.14937	0.624383	Gm5524	1	27884046	27902396	+	2002	lincRNA	predicted gene 5524 [Source:MGI Symbol;Acc:MGI:3646041]	-
ENSMUSG00000006386	-0.907722	-0.719284	-0.767981	0.267002	0.575387	-0.0858323	0.946274	0.199541	0.772604	0.355919	-0.40246	-0.233448	Tek	4	94739289	94874976	+	4712	protein_coding	TEK receptor tyrosine kinase [Source:MGI Symbol;Acc:MGI:98664]	-
ENSMUSG00000022865	-1.1387	-1.56955	-1.70269	-0.354514	-0.136717	-0.56185	1.10234	0.981092	0.573304	0.831555	1.26098	0.714749	Cxadr	16	78301489	78359774	+	7400	protein_coding	coxsackie virus and adenovirus receptor [Source:MGI Symbol;Acc:MGI:1201679]	-
ENSMUSG00000050017	-1.24689	-1.59175	-1.80688	-0.171191	0.0886696	-0.652427	1.06723	1.02088	0.823997	0.889797	0.795348	0.783212	Pitpnb	5	111330763	111388359	+	3377	protein_coding	phosphatidylinositol transfer protein, beta [Source:MGI Symbol;Acc:MGI:1927542]	-
ENSMUSG00000023249	-0.947072	-1.2986	-1.11594	0.0121237	-0.0726162	0.0610774	0.109907	0.230593	0.146645	0.887414	1.0734	0.913069	Parp3	9	106470322	106476949	-	3699	protein_coding	poly (ADP-ribose) polymerase family, member 3 [Source:MGI Symbol;Acc:MGI:1891258]	-
ENSMUSG00000030084	-0.431774	-0.595029	-0.4007	0.310667	0.386064	0.257431	0.25424	-0.0669902	0.207657	0.223704	-0.1711	0.0258297	Plxna1	6	89316314	89362620	-	9054	protein_coding	plexin A1 [Source:MGI Symbol;Acc:MGI:107685]	-
ENSMUSG00000071253	-1.73679	-1.74451	-1.94753	-0.444302	-0.328619	-1.27054	1.19234	1.04744	0.960378	1.42782	1.38083	1.46348	Slc25a16	10	62920633	62946498	+	4799	protein_coding	solute carrier family 25 (mitochondrial carrier, Graves disease autoantigen), member 16 [Source:MGI Symbol;Acc:MGI:1920382]	-
ENSMUSG00000036580	-1.1529	-0.780276	-1.0739	0.0917659	0.172523	-0.317925	0.480567	0.336953	0.73369	0.46961	0.500941	0.538947	Spg20	3	55112108	55137322	+	7683	protein_coding	spastic paraplegia 20, spartin (Troyer syndrome) homolog (human) [Source:MGI Symbol;Acc:MGI:2139806]	-
ENSMUSG00000030555	-0.809009	-0.814904	-0.591498	0.372182	0.0436875	0.187032	0.463257	0.380185	0.42318	0.028924	0.251446	0.0655192	Ttc23	7	67647410	67762912	+	8474	protein_coding	tetratricopeptide repeat domain 23 [Source:MGI Symbol;Acc:MGI:1914259]	-
ENSMUSG00000066357	-0.603681	-0.660306	-0.368733	0.608783	0.425359	0.542412	-0.424015	-0.327943	-0.0649236	0.445724	0.0705262	0.356799	Wdr6	9	108572311	108578739	-	4163	protein_coding	WD repeat domain 6 [Source:MGI Symbol;Acc:MGI:1930140]	-
ENSMUSG00000024228	-1.6956	-1.88552	-1.59649	-0.648947	-0.156848	-1.01924	1.19863	1.36833	0.97301	0.953194	1.13667	1.37281	Nudt12	17	58999618	59013372	-	4401	protein_coding	nudix (nucleoside diphosphate linked moiety X)-type motif 12 [Source:MGI Symbol;Acc:MGI:1915243]	-
ENSMUSG00000003464	-0.798935	-0.53857	-0.509255	0.385822	0.519521	0.279905	0.111998	0.150568	0.156343	0.0387549	-0.0599026	0.263752	Pex19	1	172126755	172136493	+	3815	protein_coding	peroxisomal biogenesis factor 19 [Source:MGI Symbol;Acc:MGI:1334458]	-
ENSMUSG00000073600	0.154757	0.657084	0.638569	-0.693494	-0.612459	-1.15299	-0.288059	-0.23227	0.192995	0.762338	0.41431	0.159214	Prob1	18	35650351	35655238	-	4888	protein_coding	proline rich basic protein 1 [Source:MGI Symbol;Acc:MGI:2686460]	-
ENSMUSG00000039477	-0.786457	-0.626972	-0.550315	0.219943	0.142482	0.140946	-0.0702115	-0.144085	0.343244	0.453862	0.463566	0.413997	Tnrc18	5	142724661	142817662	-	12266	protein_coding	trinucleotide repeat containing 18 [Source:MGI Symbol;Acc:MGI:3648294]	-
ENSMUSG00000038301	0.511794	-0.0420987	-0.23996	-0.94155	-0.879284	-1.13658	0.563781	0.910577	0.228938	0.0861766	0.58936	0.348845	Snx10	6	51523901	51590679	+	9300	protein_coding	sorting nexin 10 [Source:MGI Symbol;Acc:MGI:1919232]	-
ENSMUSG00000029640	-1.39775	-1.32852	-1.00346	-0.323202	0.229484	-0.270007	0.766866	0.712942	0.465539	0.745681	0.658242	0.744193	Usp12	5	146734809	146795006	-	4639	protein_coding	ubiquitin specific peptidase 12 [Source:MGI Symbol;Acc:MGI:1270128]	-
ENSMUSG00000027900	-1.34344	-1.22878	-1.41736	-0.117583	0.3985	-0.579255	0.824604	0.885246	0.553357	0.562042	0.659815	0.802852	Dram2	3	106547798	106575890	+	3758	protein_coding	DNA-damage regulated autophagy modulator 2 [Source:MGI Symbol;Acc:MGI:1914421]	-
ENSMUSG00000024098	-1.49014	-1.32117	-1.58207	-0.14242	0.0802752	-0.86148	1.04464	0.91572	0.676004	0.856529	0.800996	1.02311	Twsg1	17	65921972	65951226	-	5153	protein_coding	twisted gastrulation BMP signaling modulator 1 [Source:MGI Symbol;Acc:MGI:2137520]	-
ENSMUSG00000028179	-2.04551	-1.83358	-2.13325	-0.244358	-0.0665924	-1.44291	0.599945	1.12433	1.1309	1.50658	1.69199	1.71246	Cth	3	157894248	157925077	-	2791	protein_coding	cystathionase (cystathionine gamma-lyase) [Source:MGI Symbol;Acc:MGI:1339968]	-
ENSMUSG00000021215	-1.46336	-1.06856	-1.36924	-0.276315	0.220957	-0.445505	0.860188	0.684748	0.499123	0.678788	0.799307	0.879868	Net1	13	3882018	3918220	-	5217	protein_coding	neuroepithelial cell transforming gene 1 [Source:MGI Symbol;Acc:MGI:1927138]	-
ENSMUSG00000079659	-1.3846	-1.34019	-1.36992	-0.202785	-0.147098	-0.862715	0.448983	0.485827	0.716979	1.17463	1.17735	1.30355	Tmem243	5	9100668	9160986	+	6841	protein_coding	transmembrane protein 243, mitochondrial [Source:MGI Symbol;Acc:MGI:3606159]	-
ENSMUSG00000028792	-1.09916	-0.218175	-0.348239	0.67664	0.649775	1.05093	-0.148589	0.116711	0.0854663	-0.196764	-0.210232	-0.35836	Ak2	4	128991958	129011529	+	2140	protein_coding	adenylate kinase 2 [Source:MGI Symbol;Acc:MGI:87978]	-
ENSMUSG00000024646	-0.662981	-0.388159	-0.706191	0.384009	0.414651	0.373742	-0.38469	0.203786	0.144893	0.14198	0.208972	0.269987	Cyb5a	18	84851338	84880401	+	2143	protein_coding	cytochrome b5 type A (microsomal) [Source:MGI Symbol;Acc:MGI:1926952]	-
ENSMUSG00000048833	-0.866534	-0.817726	-0.931087	-0.103614	0.000843992	-0.0436633	0.437814	0.466694	0.30551	0.35855	0.577409	0.615804	Slc39a9	12	80643883	80683342	+	10155	protein_coding	solute carrier family 39 (zinc transporter), member 9 [Source:MGI Symbol;Acc:MGI:1914820]	-
ENSMUSG00000021666	-0.754062	-0.915977	-1.01679	0.0932372	0.0473682	-0.220799	0.312635	0.450598	0.425579	0.423786	0.427031	0.72739	Gfm2	13	97137937	97181195	+	10685	protein_coding	G elongation factor, mitochondrial 2 [Source:MGI Symbol;Acc:MGI:2444783]	-
ENSMUSG00000028434	-1.02655	-1.25249	-1.23484	-0.268853	-0.00161618	-0.419911	0.449094	0.301892	0.52207	0.994607	0.812715	1.12388	Epb41l4b	4	56991972	57143437	-	8858	protein_coding	erythrocyte membrane protein band 4.1 like 4b [Source:MGI Symbol;Acc:MGI:1859149]	-
ENSMUSG00000035954	-0.572813	-0.603236	-0.626696	-0.325611	-0.234967	-0.411491	0.510706	0.336466	0.271383	0.450076	0.587402	0.618781	Dock4	12	40445952	40846874	+	22923	protein_coding	dedicator of cytokinesis 4 [Source:MGI Symbol;Acc:MGI:1918006]	-
ENSMUSG00000024887	-1.31121	-1.35492	-1.51777	-0.291118	-0.103076	-0.879898	1.39208	1.32445	0.959522	0.564422	0.683016	0.534517	Asah2	19	31984654	32061469	-	4682	protein_coding	N-acylsphingosine amidohydrolase 2 [Source:MGI Symbol;Acc:MGI:1859310]	-
ENSMUSG00000014773	-0.685149	-0.603725	-0.628222	-0.0163743	0.456419	-0.00351072	0.52532	0.52935	0.535853	0.0802356	-0.0270435	-0.163152	Dll1	17	15367354	15376872	-	4219	protein_coding	delta like canonical Notch ligand 1 [Source:MGI Symbol;Acc:MGI:104659]	-
ENSMUSG00000034118	-0.930062	-0.539187	-1.00933	0.752501	0.548764	0.0316261	0.221743	0.226121	0.0319691	0.279756	0.231429	0.154669	Tpst1	5	130073326	130135729	+	2789	protein_coding	protein-tyrosine sulfotransferase 1 [Source:MGI Symbol;Acc:MGI:1298231]	-
ENSMUSG00000008167	-0.936659	-0.331068	-0.242162	0.942597	0.541107	0.851999	-0.504824	-0.0815361	0.0812715	-0.125674	-0.148382	-0.0466691	Fbxw9	8	85060055	85067124	+	3383	protein_coding	F-box and WD-40 domain protein 9 [Source:MGI Symbol;Acc:MGI:1915878]	-
ENSMUSG00000038375	-1.61541	-1.90353	-1.69228	-0.181326	-0.36829	-1.06608	1.06496	0.920821	1.44409	0.94038	1.11072	1.34595	Trp53inp2	2	155381059	155389850	+	5257	protein_coding	transformation related protein 53 inducible nuclear protein 2 [Source:MGI Symbol;Acc:MGI:1915978]	-
ENSMUSG00000102918	-0.458116	-0.399764	-0.414614	0.251431	0.157984	0.330755	0.221417	0.103491	0.466053	0.114477	-0.124946	-0.248168	Pcdhgc3	18	37806364	37841873	+	5499	protein_coding	protocadherin gamma subfamily C, 3 [Source:MGI Symbol;Acc:MGI:1935201]	-
ENSMUSG00000020700	-1.10722	-1.17887	-0.912993	0.0662607	0.233582	-0.231314	0.74426	0.523081	0.623357	0.29164	0.543541	0.404674	Map3k3	11	106084613	106155446	+	4023	protein_coding	mitogen-activated protein kinase kinase kinase 3 [Source:MGI Symbol;Acc:MGI:1346874]	-
ENSMUSG00000027678	-1.12784	-0.848849	-1.07672	-0.237604	-0.0391261	-0.16164	0.651707	0.471926	0.485713	0.703085	0.517413	0.661939	Ncoa3	2	165992636	166073242	+	7895	protein_coding	nuclear receptor coactivator 3 [Source:MGI Symbol;Acc:MGI:1276535]	-
ENSMUSG00000037440	-1.38776	-0.800789	-1.13234	0.103752	0.185784	0.213461	0.750144	0.635261	0.974797	-0.0942734	0.373944	0.178017	Vnn1	10	23894688	23905343	+	2416	protein_coding	vanin 1 [Source:MGI Symbol;Acc:MGI:108395]	-
ENSMUSG00000073481	-0.725385	-0.478017	-0.743869	0.342782	0.300298	0.264145	-0.0221152	0.07759	0.268063	0.212597	0.287455	0.216457	2023-03-02	1	184813068	184846451	-	6629	protein_coding	mitochondrial amidoxime reducing component 2 [Source:MGI Symbol;Acc:MGI:1914497]	-
ENSMUSG00000024049	0.453857	0.218806	0.304344	-0.21767	-0.277486	-0.246859	-0.156996	-0.139795	-0.0261385	0.439844	-0.122333	-0.229573	Myom1	17	71002633	71126856	+	10459	protein_coding	myomesin 1 [Source:MGI Symbol;Acc:MGI:1341430]	-
ENSMUSG00000025278	-1.06584	-0.762463	-0.78272	-0.0260892	0.171953	0.0669144	0.538724	0.349698	0.377315	0.236737	0.373776	0.521991	Flnb	14	7817957	7951588	+	9198	protein_coding	filamin, beta [Source:MGI Symbol;Acc:MGI:2446089]	-
ENSMUSG00000041528	0.755759	0.430405	0.964932	-0.446986	-0.690149	-0.441286	-0.363339	-0.255928	-0.261332	-0.00325528	0.0177908	0.293387	Rnf123	9	108051534	108083346	-	6754	protein_coding	ring finger protein 123 [Source:MGI Symbol;Acc:MGI:2148796]	-
ENSMUSG00000005320	-0.569853	-0.428967	-0.562918	0.633582	0.401878	0.417621	-0.589342	-0.440336	-0.0531126	0.335243	0.278452	0.577753	Fgfr4	13	55152640	55168759	+	3542	protein_coding	fibroblast growth factor receptor 4 [Source:MGI Symbol;Acc:MGI:95525]	-
ENSMUSG00000026478	-0.297244	-0.254025	-0.202453	0.567808	1.02355	0.575115	0.713251	0.441845	0.390892	-0.701162	-1.08091	-1.17666	Lamc1	1	153218922	153332786	-	8272	protein_coding	laminin, gamma 1 [Source:MGI Symbol;Acc:MGI:99914]	-
ENSMUSG00000031641	-0.566457	-0.620771	-0.763089	0.338435	0.30015	0.182542	0.228674	0.227372	0.115109	0.222977	0.192397	0.142661	Cbr4	8	61487734	61506694	+	6259	protein_coding	carbonyl reductase 4 [Source:MGI Symbol;Acc:MGI:2384567]	-
ENSMUSG00000031129	-0.487434	-0.306621	-0.6261	0.543701	0.503176	0.26615	0.494177	0.108186	0.207638	0.119908	-0.467727	-0.355055	Slc9a9	9	94669909	95230445	+	5679	protein_coding	solute carrier family 9 (sodium/hydrogen exchanger), member 9 [Source:MGI Symbol;Acc:MGI:2679732]	-
ENSMUSG00000035864	-0.827152	-0.785378	-0.827152	-0.330123	-0.0840699	-0.540973	0.549696	0.584055	0.593776	0.680097	0.630663	0.356562	Syt1	10	108497650	109010982	-	8338	protein_coding	synaptotagmin I [Source:MGI Symbol;Acc:MGI:99667]	-
ENSMUSG00000039853	-1.56916	-0.935787	-1.56313	-0.107888	0.285365	-0.331788	0.375286	0.390646	0.84214	0.758817	0.89286	0.962638	Trim14	4	46493781	46536141	-	4338	protein_coding	tripartite motif-containing 14 [Source:MGI Symbol;Acc:MGI:1921985]	-
ENSMUSG00000035757	-1.21651	-1.37487	-0.957064	0.136519	-0.0418532	-0.251988	0.208297	0.0755271	0.776036	0.89471	0.977642	0.773559	Selenoo	15	89089084	89100340	+	3744	protein_coding	selenoprotein O [Source:MGI Symbol;Acc:MGI:1919007]	-
ENSMUSG00000067813	-2.01514	-1.78914	-1.83595	-0.652736	-0.502653	-0.602498	1.3391	1.66389	0.7909	1.07142	1.145	1.3878	Xkr9	1	13668771	13701723	+	1926	protein_coding	X-linked Kx blood group related 9 [Source:MGI Symbol;Acc:MGI:2686466]	-
ENSMUSG00000032531	-1.03628	-1.21745	-0.938292	-0.22941	0.0551467	-0.225413	0.541048	0.347635	0.725631	0.694089	0.718578	0.564725	Amotl2	9	102716672	102733418	+	6289	protein_coding	angiomotin-like 2 [Source:MGI Symbol;Acc:MGI:1929286]	-
ENSMUSG00000039238	-1.10989	-0.797347	-1.00221	0.305088	0.357369	-0.116098	0.282015	0.236918	0.497278	0.554571	0.290524	0.501784	Zfp750	11	121510978	121519333	-	3232	protein_coding	zinc finger protein 750 [Source:MGI Symbol;Acc:MGI:2442210]	-
ENSMUSG00000026618	-1.04011	-1.38954	-1.02249	-0.227887	-0.00422347	-0.351796	0.70841	0.838722	0.622082	0.562913	0.53502	0.768898	Iars2	1	185284726	185329396	-	8885	protein_coding	isoleucine-tRNA synthetase 2, mitochondrial [Source:MGI Symbol;Acc:MGI:1919586]	-
ENSMUSG00000035357	-0.639256	-0.437391	-0.576178	0.238625	0.379343	-0.0661839	0.512945	0.427964	0.663645	-0.121213	-0.193105	-0.189197	Pdzrn3	6	101149609	101377897	-	7256	protein_coding	PDZ domain containing RING finger 3 [Source:MGI Symbol;Acc:MGI:1933157]	-
ENSMUSG00000044037	-1.28418	-0.802602	-0.944109	-0.0494149	-0.0655466	0.309271	0.134155	0.141935	0.621396	0.564702	0.599452	0.774945	Als2cl	9	110879870	110900530	+	5883	protein_coding	ALS2 C-terminal like [Source:MGI Symbol;Acc:MGI:2447532]	-
ENSMUSG00000052539	-0.983902	-1.12359	-1.04575	-0.220947	-0.143754	-0.565227	0.880687	0.801767	0.33089	0.66681	0.698845	0.704177	Magi3	3	104013259	104220374	-	8520	protein_coding	membrane associated guanylate kinase, WW and PDZ domain containing 3 [Source:MGI Symbol;Acc:MGI:1923484]	-
ENSMUSG00000031438	-1.28441	-1.04679	-1.28592	-0.0128381	0.399852	-0.478179	0.858444	0.866109	0.729954	0.418668	0.390772	0.444343	Rnf128	X	139563316	139673145	+	3464	protein_coding	ring finger protein 128 [Source:MGI Symbol;Acc:MGI:1914139]	-
ENSMUSG00000036078	-1.15877	-0.874787	-0.658812	0.233453	0.0303421	0.333887	0.318351	0.361876	0.723895	0.384776	0.263803	0.0419859	Sigmar1	4	41738493	41756157	-	3136	protein_coding	sigma non-opioid intracellular receptor 1 [Source:MGI Symbol;Acc:MGI:1195268]	-
ENSMUSG00000022512	-0.51116	-0.910776	-1.60886	0.364706	0.679047	0.191332	0.345908	0.313627	0.205862	0.45209	0.366666	0.111555	Cldn1	16	26356642	26371841	-	4841	protein_coding	claudin 1 [Source:MGI Symbol;Acc:MGI:1276109]	-
ENSMUSG00000079227	-0.430807	-0.510447	-0.401217	0.0463091	0.224118	0.0464107	0.621666	0.669509	0.194519	-0.111376	-0.0393652	-0.309319	Ccr5	9	124121543	124147699	+	8434	protein_coding	chemokine (C-C motif) receptor 5 [Source:MGI Symbol;Acc:MGI:107182]	-
ENSMUSG00000019864	-1.05009	-0.976046	-0.890484	0.13938	-0.0290931	-0.0639952	0.467566	0.539936	0.541916	0.319239	0.305964	0.695707	Rtn4ip1	10	43901807	43957201	+	4554	protein_coding	reticulon 4 interacting protein 1 [Source:MGI Symbol;Acc:MGI:2178759]	-
ENSMUSG00000028402	-0.759867	-0.937129	-0.879247	-0.367242	-0.248938	-0.417033	0.590245	0.479494	0.366832	0.677857	0.648955	0.846073	Mpdz	4	81278500	81442815	-	12437	protein_coding	multiple PDZ domain protein [Source:MGI Symbol;Acc:MGI:1343489]	-
ENSMUSG00000040963	-1.1035	-0.318836	-0.6268	0.642747	0.424862	0.495806	-0.152232	-0.173617	0.0750428	0.396462	0.258977	0.0810846	Asgr2	11	70092644	70106187	+	1574	protein_coding	asialoglycoprotein receptor 2 [Source:MGI Symbol;Acc:MGI:88082]	-
ENSMUSG00000022108	-0.790351	-0.661472	-0.754779	0.189599	0.248405	0.0753748	0.0224359	-0.0414246	0.343617	0.53922	0.455284	0.374091	Itm2b	14	73362226	73385289	-	2732	protein_coding	integral membrane protein 2B [Source:MGI Symbol;Acc:MGI:1309517]	-
ENSMUSG00000050931	-1.42961	-1.49508	-1.28152	-0.683309	-0.265483	-0.534737	0.549958	0.398746	0.616584	1.34442	1.39451	1.38552	Sgms2	3	131318985	131491411	-	6227	protein_coding	sphingomyelin synthase 2 [Source:MGI Symbol;Acc:MGI:1921692]	-
ENSMUSG00000026589	-0.798603	-1.57294	-1.51426	-0.104357	0.223982	-0.153055	0.461423	0.536417	0.49687	0.593345	0.831828	0.999343	Sec16b	1	157506728	157568425	+	5410	protein_coding	SEC16 homolog B (S. cerevisiae) [Source:MGI Symbol;Acc:MGI:2148802]	-
ENSMUSG00000038145	-1.58212	-1.29942	-1.44716	-0.386844	-0.0354221	-0.769291	1.0094	0.9623	1.06733	0.986872	0.725852	0.768501	Snrk	9	122117266	122169702	+	5780	protein_coding	SNF related kinase [Source:MGI Symbol;Acc:MGI:108104]	-
ENSMUSG00000048191	0.22181	0.533631	0.564978	-0.201218	-0.125441	-0.0903639	-0.160179	-0.0860978	-0.174135	-0.16229	-0.173072	-0.147624	Muc6	7	141633456	141655319	-	9361	protein_coding	mucin 6, gastric [Source:MGI Symbol;Acc:MGI:2663233]	-
ENSMUSG00000024899	-1.09783	-1.79725	-1.85634	0.137964	0.0774806	-0.757059	1.48245	1.47304	1.11379	0.420742	0.588529	0.214491	Papss2	19	32620005	32667187	+	3635	protein_coding	3'-phosphoadenosine 5'-phosphosulfate synthase 2 [Source:MGI Symbol;Acc:MGI:1330223]	-
ENSMUSG00000058620	-0.220542	-0.331755	-0.273359	0.635614	0.984743	0.59216	-0.104492	-0.228326	-0.173763	-0.129803	-0.114327	-0.636151	Adra2b	2	127363208	127367221	+	4014	protein_coding	adrenergic receptor, alpha 2b [Source:MGI Symbol;Acc:MGI:87935]	-
ENSMUSG00000039109	0.599457	0.541582	0.307603	-0.186536	-0.160987	-0.0979972	-0.17782	-0.171364	-0.223762	-0.0198288	-0.187899	-0.222447	F13a1	13	36867178	37050244	-	6739	protein_coding	coagulation factor XIII, A1 subunit [Source:MGI Symbol;Acc:MGI:1921395]	-
ENSMUSG00000056643	-0.881808	-1.44098	-0.734348	0.213101	0.535144	0.957594	0.158125	0.246693	0.565226	0.0867899	0.165288	0.129176	Chst13	6	90308349	90325185	-	1653	protein_coding	carbohydrate (chondroitin 4) sulfotransferase 13 [Source:MGI Symbol;Acc:MGI:1919047]	-
ENSMUSG00000028572	-1.29638	-1.39978	-1.45714	-0.700293	-0.354395	-0.790369	1.29452	1.17651	0.62128	0.861625	1.05359	0.990839	Hook1	4	95967240	96025413	+	8318	protein_coding	hook microtubule tethering protein 1 [Source:MGI Symbol;Acc:MGI:1925213]	-
ENSMUSG00000019726	-0.528329	-0.639058	-0.560623	0.0423312	-0.0422863	-0.241888	0.561472	0.267592	0.211245	0.293074	0.335562	0.300908	Lyst	13	13590397	13778803	+	17459	protein_coding	lysosomal trafficking regulator [Source:MGI Symbol;Acc:MGI:107448]	-
ENSMUSG00000112569	0.048572	0.75888	0.804456	-0.179101	-0.179101	-0.179101	-0.179101	-0.179101	-0.179101	-0.179101	-0.179101	-0.179101	Gm33111	12	32073286	32080850	-	3388	lincRNA	predicted gene, 33111 [Source:MGI Symbol;Acc:MGI:5592270]	-
ENSMUSG00000028538	-1.31669	-0.461885	-0.617747	0.646444	0.354729	0.452929	-0.343883	-0.416995	0.260286	0.519317	0.345155	0.578338	St3gal3	4	117932154	118134914	-	2768	protein_coding	ST3 beta-galactoside alpha-2,3-sialyltransferase 3 [Source:MGI Symbol;Acc:MGI:1316659]	-
ENSMUSG00000029475	-0.472208	-0.543628	-0.519092	-0.0225409	0.177625	-0.219419	0.345008	0.368046	0.540224	0.0702558	0.180876	0.0948535	Kdm2b	5	122870665	122989823	-	10869	protein_coding	lysine (K)-specific demethylase 2B [Source:MGI Symbol;Acc:MGI:1354737]	-
ENSMUSG00000052698	-0.412416	-0.313606	-0.362103	0.0461032	0.0530944	0.167048	0.102573	-0.0347919	0.0993778	0.243296	0.0288002	0.382625	Tln2	9	67217087	67559703	-	18357	protein_coding	talin 2 [Source:MGI Symbol;Acc:MGI:1917799]	-
ENSMUSG00000074491	-0.848265	-0.908994	-0.0890171	0.89601	0.377909	1.26116	0.218987	-0.412019	0.447912	0.122335	-0.459759	-0.606259	Clec4g	8	3707064	3720651	-	2462	protein_coding	C-type lectin domain family 4, member g [Source:MGI Symbol;Acc:MGI:1923113]	-
ENSMUSG00000062054	-0.854496	-0.671712	-0.988594	0.29697	0.160862	0.0711212	0.16969	0.143273	0.426109	0.480056	0.438922	0.327799	Iah1	12	21316389	21323819	+	2631	protein_coding	isoamyl acetate-hydrolyzing esterase 1 homolog [Source:MGI Symbol;Acc:MGI:1914982]	-
ENSMUSG00000002881	-1.34404	-1.66312	-2.00686	-0.390866	-0.0686893	-0.800352	1.30649	1.19517	1.11076	0.903634	0.797125	0.960752	Nab1	1	52457294	52500679	-	4100	protein_coding	Ngfi-A binding protein 1 [Source:MGI Symbol;Acc:MGI:107564]	-
ENSMUSG00000014867	-0.811952	-0.53306	-0.677079	0.265829	0.302575	0.203834	0.0317422	0.105718	0.108586	0.297106	0.335422	0.37128	Surf4	2	26920040	26933928	-	3281	protein_coding	surfeit gene 4 [Source:MGI Symbol;Acc:MGI:98445]	-
ENSMUSG00000070661	-1.38088	-1.38088	-1.286	0.681404	0.485333	0.172724	0.396558	0.0226053	0.556836	0.626524	0.621945	0.483835	Rnf186	4	138967112	138968360	+	1249	protein_coding	ring finger protein 186 [Source:MGI Symbol;Acc:MGI:1914075]	-
ENSMUSG00000054545	-1.07257	-0.994654	-1.04427	-0.26833	-0.0698352	-0.574512	0.784589	1.05126	0.548221	0.569484	0.612584	0.458039	Ugt1a6a	1	88134809	88218997	+	4312	protein_coding	UDP glucuronosyltransferase 1 family, polypeptide A6A [Source:MGI Symbol;Acc:MGI:2137698]	-
ENSMUSG00000021884	-0.337403	-0.790734	-0.573213	0.596666	0.347911	0.519399	0.247458	0.393136	-0.0969766	-0.518593	0.0306449	0.181703	Hacl1	14	31598730	31641286	-	4945	protein_coding	2-hydroxyacyl-CoA lyase 1 [Source:MGI Symbol;Acc:MGI:1929657]	-
ENSMUSG00000035504	-1.30127	-0.360164	-0.390058	0.654194	0.453863	0.922366	-0.757551	-0.631631	-0.0416707	0.403463	0.355744	0.692719	Reep6	10	80329953	80336441	+	2506	protein_coding	receptor accessory protein 6 [Source:MGI Symbol;Acc:MGI:1917585]	-
ENSMUSG00000060450	-1.19791	-1.53226	-1.64067	-0.0290804	-0.0456538	-0.690892	1.0368	1.15205	0.611571	0.661916	0.873614	0.800515	Rnf14	18	38296635	38317847	+	3515	protein_coding	ring finger protein 14 [Source:MGI Symbol;Acc:MGI:1929668]	-
ENSMUSG00000020122	-0.335303	-0.537221	-0.897032	-2.36007	-1.67552	-1.75031	1.13174	0.492855	0.42646	1.66769	1.69493	2.14178	Egfr	11	16752203	16918158	+	11326	protein_coding	epidermal growth factor receptor [Source:MGI Symbol;Acc:MGI:95294]	-
ENSMUSG00000021186	-0.148388	-0.512452	-0.419875	0.460021	0.920729	0.450938	0.274155	0.00299247	0.347934	-0.056666	-0.520768	-0.798621	Fbln5	12	101746565	101819055	-	6911	protein_coding	fibulin 5 [Source:MGI Symbol;Acc:MGI:1346091]	-
ENSMUSG00000100005	-0.168115	-0.168115	-0.168115	0.031897	0.370314	0.000330514	0.14168	0.103071	-0.0181834	0.00395464	-0.0713043	-0.0574139	B130024G19Rik	7	70364910	70489972	+	9496	processed_transcript	RIKEN cDNA B130024G19 gene [Source:MGI Symbol;Acc:MGI:3604353]	-
ENSMUSG00000058934	-0.323432	-0.408194	-0.238353	0.563046	0.77896	0.842585	-0.495851	-0.159262	-0.209675	-0.148014	-0.141855	-0.0599555	Igf1os	10	87826377	87863381	-	2607	antisense	insulin-like growth factor 1, opposite strand [Source:MGI Symbol;Acc:MGI:3841250]	-
ENSMUSG00000030109	-1.02554	-1.25394	-0.515418	0.739238	0.29414	0.0529441	0.143287	0.455867	0.421603	0.31785	0.237932	0.132031	Slc6a12	6	121343076	121365775	+	3052	protein_coding	solute carrier family 6 (neurotransmitter transporter, betaine/GABA), member 12 [Source:MGI Symbol;Acc:MGI:95628]	-
ENSMUSG00000034435	-0.935145	-1.3599	-1.50224	-0.0442235	0.471031	-0.369839	0.474971	0.352554	0.60658	0.943898	0.694606	0.667708	Tmem30b	12	73543402	73546392	-	2991	protein_coding	transmembrane protein 30B [Source:MGI Symbol;Acc:MGI:2442082]	-
ENSMUSG00000060548	-0.773879	-0.558305	-0.706195	0.139427	0.479605	0.0635271	0.269129	0.576171	0.182482	0.346001	0.088152	-0.106116	Tnfrsf19	14	60963875	61046490	-	4738	protein_coding	tumor necrosis factor receptor superfamily, member 19 [Source:MGI Symbol;Acc:MGI:1352474]	-
ENSMUSG00000062949	-2.03592	-2.04422	-2.26195	-0.85262	-0.645081	-1.72679	1.62738	1.69633	0.995673	1.54754	1.83526	1.86441	Atp11c	X	60223290	60592698	-	7312	protein_coding	ATPase, class VI, type 11C [Source:MGI Symbol;Acc:MGI:1859661]	-
ENSMUSG00000025207	-1.12563	-0.563392	-0.448246	0.493579	0.349299	0.389001	-0.30763	-0.115096	0.210089	0.375841	0.483522	0.258664	Sema4g	19	44989101	45003397	+	4872	protein_coding	sema domain, immunoglobulin domain (Ig), transmembrane domain (TM) and short cytoplasmic domain, (semaphorin) 4G [Source:MGI Symbol;Acc:MGI:1347047]	-
ENSMUSG00000055866	-0.721524	-1.39758	-1.15044	-0.0726886	0.334332	-0.0569553	0.853195	1.09073	0.557505	0.121406	0.353589	0.0884303	Per2	1	91415982	91459324	-	5856	protein_coding	period circadian clock 2 [Source:MGI Symbol;Acc:MGI:1195265]	-
ENSMUSG00000022246	-0.816568	-0.773842	-1.10072	0.0359014	0.242857	-0.325422	0.422613	0.326513	0.170535	0.482924	0.495178	0.840034	Rai14	15	10568969	10714624	-	8462	protein_coding	retinoic acid induced 14 [Source:MGI Symbol;Acc:MGI:1922896]	-
ENSMUSG00000031445	-1.44587	-0.550279	-0.908725	0.308711	0.264904	0.158863	0.142465	0.210055	0.302199	0.42578	0.453347	0.638549	Proz	8	13060914	13076026	+	5549	protein_coding	protein Z, vitamin K-dependent plasma glycoprotein [Source:MGI Symbol;Acc:MGI:1860488]	-
ENSMUSG00000057068	-1.90056	-1.16636	-1.28925	-0.0885857	-0.0622895	0.142611	0.414804	0.099027	-0.297752	1.08191	1.61874	1.4477	Fam47e	5	92555069	92591279	+	2110	protein_coding	family with sequence similarity 47, member E [Source:MGI Symbol;Acc:MGI:2686227]	-
ENSMUSG00000032370	-1.84802	-1.35913	-1.90064	-0.10152	-0.287863	-0.712293	0.941774	0.806034	0.842997	1.21715	1.20815	1.19336	Lactb	9	66955388	66975484	-	2036	protein_coding	lactamase, beta [Source:MGI Symbol;Acc:MGI:1933395]	-
ENSMUSG00000034382	-1.05713	-0.582884	-0.673933	0.354919	0.106623	0.424101	-0.0674492	-0.10441	0.11335	0.611485	0.392114	0.483209	AI661453	17	47436615	47470638	+	5056	protein_coding	expressed sequence AI661453 [Source:MGI Symbol;Acc:MGI:2146908]	-
ENSMUSG00000031545	-1.29187	-0.942189	-1.18011	-0.0632464	-0.3462	-0.0537157	0.129848	0.315875	0.570466	0.895772	0.972066	0.993305	Gpat4	8	23171265	23208346	-	6682	protein_coding	glycerol-3-phosphate acyltransferase 4 [Source:MGI Symbol;Acc:MGI:2142716]	-
ENSMUSG00000031751	-1.18106	-1.58918	-1.81559	-0.253721	0.0509982	-0.733073	0.764569	0.745746	0.802092	0.990396	0.967486	1.25134	Amfr	8	93971588	94012842	-	4132	protein_coding	autocrine motility factor receptor [Source:MGI Symbol;Acc:MGI:1345634]	-
ENSMUSG00000019082	-0.521623	-0.627635	-0.901612	0.46744	0.675419	0.0146625	-0.16702	-0.0419139	0.684126	-0.0420255	0.30428	0.155903	Slc25a22	7	141429744	141437892	-	5992	protein_coding	solute carrier family 25 (mitochondrial carrier, glutamate), member 22 [Source:MGI Symbol;Acc:MGI:1915517]	-
ENSMUSG00000051652	-0.870073	-0.250875	-0.375006	0.740477	0.423955	0.697338	-0.266657	-0.126913	-0.165024	0.0345658	0.140543	0.0176687	Lrrc3	10	77897575	77902536	-	4296	protein_coding	leucine rich repeat containing 3 [Source:MGI Symbol;Acc:MGI:2447899]	-
ENSMUSG00000116993	-0.646337	-0.624747	-1.15562	0.552739	0.576756	0.574516	0.118361	0.122658	0.100116	0.369491	0.392516	-0.380451	AC135964.2	16	86770227	86806513	-	2016	lincRNA	novel transcript	-
ENSMUSG00000037363	0.470366	0.282321	0.839628	-0.472506	-0.308547	-0.221254	-0.158995	-0.234511	-0.134491	-0.198663	0.152495	-0.0158432	Letm2	8	25578490	25597582	-	7238	protein_coding	leucine zipper-EF-hand containing transmembrane protein 2 [Source:MGI Symbol;Acc:MGI:2444979]	-
ENSMUSG00000015143	-0.269216	-0.470394	-0.556561	0.533326	0.788652	0.345166	0.238123	0.182932	0.143219	-0.229072	-0.276283	-0.429893	Actn1	12	80167547	80260371	-	5533	protein_coding	actinin, alpha 1 [Source:MGI Symbol;Acc:MGI:2137706]	-
ENSMUSG00000028706	-0.702708	-0.712647	-0.956469	0.0458963	0.262949	0.0432229	0.250954	0.180094	0.255546	0.380179	0.371564	0.581419	Nsun4	4	116032842	116053876	-	5993	protein_coding	NOL1/NOP2/Sun domain family, member 4 [Source:MGI Symbol;Acc:MGI:1919431]	-
ENSMUSG00000032348	-0.514849	-0.234652	-0.719616	0.471721	0.59954	0.907525	-0.161731	0.278528	-0.313055	-0.0815846	0.0805009	-0.312327	Gsta4	9	78182774	78209349	+	1266	protein_coding	glutathione S-transferase, alpha 4 [Source:MGI Symbol;Acc:MGI:1309515]	-
ENSMUSG00000019718	-1.36988	-0.838639	-0.899796	0.0233971	0.361932	0.222397	0.195633	0.418612	0.579662	0.345759	0.396371	0.564557	L3hypdh	12	72073428	72085439	-	2679	protein_coding	L-3-hydroxyproline dehydratase (trans-) [Source:MGI Symbol;Acc:MGI:1914467]	-
ENSMUSG00000054469	-1.19854	-1.37789	-1.57594	-0.247093	0.0673087	-0.699366	1.00334	0.864731	0.863365	0.766185	0.621473	0.912415	Lclat1	17	73107985	73243368	+	4894	protein_coding	lysocardiolipin acyltransferase 1 [Source:MGI Symbol;Acc:MGI:2684937]	-
ENSMUSG00000023886	-0.526294	-0.303598	-0.311951	0.529177	0.559561	0.405638	1.16522	1.20756	-0.0653319	-0.509563	-1.13984	-1.01059	Smoc2	17	14279506	14404790	+	6951	protein_coding	SPARC related modular calcium binding 2 [Source:MGI Symbol;Acc:MGI:1929881]	-
ENSMUSG00000028327	-0.906899	-0.802389	-1.01269	0.217154	-0.0130947	-0.166025	-0.0194473	-0.239276	0.275095	0.772673	0.977851	0.917048	Stra6l	4	45848664	45887008	+	9567	protein_coding	STRA6-like [Source:MGI Symbol;Acc:MGI:1921402]	-
ENSMUSG00000003316	-1.36455	-1.0256	-1.08299	-0.1323	-0.0214534	-0.462531	0.906891	0.727266	0.632327	0.571596	0.612562	0.638776	Glg1	8	111154421	111259216	-	7090	protein_coding	golgi apparatus protein 1 [Source:MGI Symbol;Acc:MGI:104967]	-
ENSMUSG00000031775	-0.698855	-0.643381	-0.698855	0.77391	0.242349	0.780315	-0.403138	-0.412866	-0.021577	0.3551	0.398138	0.328861	Pllp	8	94674894	94696278	-	2083	protein_coding	plasma membrane proteolipid [Source:MGI Symbol;Acc:MGI:1915051]	-
ENSMUSG00000050069	-1.64669	-1.16197	-1.66106	-0.191434	-0.0210403	-0.702053	1.08608	1.18657	0.737868	0.864486	0.358908	1.15034	Grem2	1	174833785	174921819	-	3745	protein_coding	gremlin 2, DAN family BMP antagonist [Source:MGI Symbol;Acc:MGI:1344367]	-
ENSMUSG00000022464	-1.60068	-1.94385	-2.00303	-0.682074	-0.336331	-1.1336	0.968412	1.06482	1.24524	1.46863	1.54476	1.40769	Slc38a4	15	96994820	97055956	-	4261	protein_coding	solute carrier family 38, member 4 [Source:MGI Symbol;Acc:MGI:1916604]	-
ENSMUSG00000035325	-0.418954	-0.717753	-0.490097	0.401486	0.448575	0.293917	0.150185	0.16716	-0.0174897	-0.0852274	0.10059	0.16761	Sec31a	5	100361649	100416234	-	7884	protein_coding	Sec31 homolog A (S. cerevisiae) [Source:MGI Symbol;Acc:MGI:1916412]	-
ENSMUSG00000020228	0.719411	0.58745	-0.0518729	-0.780789	-0.679572	-0.724802	0.252877	0.223215	0.172457	0.109171	0.0875059	0.0849497	Helb	10	120083608	120112987	-	5011	protein_coding	helicase (DNA) B [Source:MGI Symbol;Acc:MGI:2152895]	-
ENSMUSG00000085826	-0.769286	-0.615768	-0.586869	0.153311	0.14114	0.0193764	0.000940823	-0.117868	-0.0520057	0.270751	0.46824	1.08804	Gm15638	16	45945606	45971370	+	4906	antisense	predicted gene 15638 [Source:MGI Symbol;Acc:MGI:3783082]	-
ENSMUSG00000008845	-1.24837	-1.37796	-1.15458	-0.313716	-0.499425	-0.549809	1.23647	1.06141	1.01256	0.69741	0.802858	0.333153	Cd163	6	124304656	124330527	+	5461	protein_coding	CD163 antigen [Source:MGI Symbol;Acc:MGI:2135946]	-
ENSMUSG00000020098	-0.918762	-0.40909	-0.439117	0.57787	0.357181	0.490541	-0.0640513	0.108702	0.227344	-0.0170395	0.0840759	0.00234612	Pcbd1	10	61089331	61094324	+	817	protein_coding	pterin 4 alpha carbinolamine dehydratase/dimerization cofactor of hepatocyte nuclear factor 1 alpha (TCF1) 1 [Source:MGI Symbol;Acc:MGI:94873]	-
ENSMUSG00000027828	-1.64141	-1.69589	-1.73107	-0.706631	-0.174463	-0.952969	1.2672	1.3241	0.951418	1.03321	1.13127	1.19524	Ssr3	3	65379655	65392623	-	4172	protein_coding	signal sequence receptor, gamma [Source:MGI Symbol;Acc:MGI:1914687]	-
ENSMUSG00000038591	-0.874548	-0.952836	-0.725126	0.138991	0.657816	-0.0987983	0.967884	0.395608	0.770924	0.5321	-0.0129099	-0.799105	Colec10	15	54410774	54466358	+	4587	protein_coding	collectin sub-family member 10 [Source:MGI Symbol;Acc:MGI:3606482]	-
ENSMUSG00000056851	-0.895886	-0.821334	-0.565725	0.0987666	0.370432	0.153266	0.312333	0.349196	0.333181	0.253319	0.100914	0.311538	Pcbp2	15	102470539	102500061	+	5203	protein_coding	poly(rC) binding protein 2 [Source:MGI Symbol;Acc:MGI:108202]	-
ENSMUSG00000022131	-0.916746	-1.11433	-1.36422	0.405005	0.167771	-0.183471	0.365247	0.189954	0.355051	0.687408	0.56475	0.843577	Gpr180	14	118137158	118163261	+	1875	protein_coding	G protein-coupled receptor 180 [Source:MGI Symbol;Acc:MGI:1930949]	-
ENSMUSG00000031422	-0.956631	-1.1868	-1.74341	0.225109	0.626262	-0.557758	0.745569	0.745262	0.292821	0.45014	0.662957	0.696484	Morf4l2	X	136732942	136743690	-	3135	protein_coding	mortality factor 4 like 2 [Source:MGI Symbol;Acc:MGI:1927167]	-
ENSMUSG00000022261	-1.1922	-1.14383	-1.34474	-0.12129	-0.0239035	-0.528202	0.757978	0.775536	0.58133	0.810396	0.845702	0.583218	Sdc2	15	32920723	33034935	+	3527	protein_coding	syndecan 2 [Source:MGI Symbol;Acc:MGI:1349165]	-
ENSMUSG00000094152	-0.461936	-0.461936	-0.345267	0.368555	0.603477	0.609757	-0.353108	-0.336797	-0.130885	0.229378	0.225362	0.0534	Slc6a16	7	45241085	45273367	+	3024	protein_coding	solute carrier family 6, member 16 [Source:MGI Symbol;Acc:MGI:2685930]	-
ENSMUSG00000020357	-0.389463	-0.172906	-0.195891	0.596603	0.796132	0.511259	0.266908	-0.115641	0.477258	-0.00995711	-0.754487	-1.00982	Flt4	11	49609263	49652739	+	8232	protein_coding	FMS-like tyrosine kinase 4 [Source:MGI Symbol;Acc:MGI:95561]	-
ENSMUSG00000049115	-0.84148	-0.716062	-0.926285	0.145594	0.459575	-0.029663	0.333133	0.245704	0.548916	0.332007	0.228367	0.220193	Agtr1a	13	30336441	30382867	+	2786	protein_coding	angiotensin II receptor, type 1a [Source:MGI Symbol;Acc:MGI:87964]	-
ENSMUSG00000004038	-3.05272	-2.75519	-2.10169	-0.95541	-1.25205	-1.13813	2.17985	3.71231	2.85688	0.721724	1.2862	0.498231	Gstm3	3	107963696	107969283	-	1311	protein_coding	glutathione S-transferase, mu 3 [Source:MGI Symbol;Acc:MGI:106026]	-
ENSMUSG00000020075	0.152296	0.55744	0.406635	-0.820586	-0.581106	-1.18866	0.678526	0.418619	0.0459949	0.015567	-0.0866772	0.401955	Ddx21	10	62580251	62602281	-	5177	protein_coding	DEAD (Asp-Glu-Ala-Asp) box polypeptide 21 [Source:MGI Symbol;Acc:MGI:1860494]	-
ENSMUSG00000039620	-0.493015	-0.493015	-0.4366	0.19462	0.137789	-0.129645	-0.0935368	0.0505989	0.293228	0.266919	0.202223	0.500435	Trmt9b	8	36457548	36516570	+	6387	protein_coding	tRNA methyltransferase 9B [Source:MGI Symbol;Acc:MGI:2442328]	-
ENSMUSG00000051853	-0.732505	-0.669664	-0.79603	0.268135	0.315087	0.00142801	0.172653	0.0549387	0.209132	0.464703	0.252729	0.459393	Arf3	15	98736634	98763214	-	4824	protein_coding	ADP-ribosylation factor 3 [Source:MGI Symbol;Acc:MGI:99432]	-
ENSMUSG00000038522	-1.54265	-2.01918	-2.08574	-0.622645	-0.456714	-0.807181	0.824869	0.607235	1.30328	1.75207	1.63987	1.40679	Mfsd4b1	10	40001575	40025268	-	2729	protein_coding	major facilitator superfamily domain containing 4B1 [Source:MGI Symbol;Acc:MGI:2143575]	-
ENSMUSG00000033688	-0.458929	-0.828367	-0.995762	0.551435	0.444554	0.00802907	-0.040944	-0.109069	0.216433	0.426058	0.400948	0.385613	1300017J02Rik	9	103250521	103305082	-	4508	protein_coding	RIKEN cDNA 1300017J02 gene [Source:MGI Symbol;Acc:MGI:1919025]	-
ENSMUSG00000021375	-0.923002	-0.846951	-0.856366	-0.182925	0.0648482	-0.431588	0.523686	0.468974	0.434344	0.589704	0.452521	0.706753	Kif13a	13	46749087	46929867	-	8094	protein_coding	kinesin family member 13A [Source:MGI Symbol;Acc:MGI:1098264]	-
ENSMUSG00000024921	-1.08096	-1.57714	-1.50602	-0.591008	-0.35951	-0.650891	0.769548	0.751387	0.672916	1.12065	1.17186	1.27917	Smarca2	19	26605050	26778322	+	14269	protein_coding	SWI/SNF related, matrix associated, actin dependent regulator of chromatin, subfamily a, member 2 [Source:MGI Symbol;Acc:MGI:99603]	-
ENSMUSG00000045414	-0.862501	-1.5018	-1.0143	0.132943	0.454455	-0.280468	0.705696	0.60675	0.278052	0.386437	0.387996	0.706739	1190002N15Rik	9	94517864	94538081	-	3950	protein_coding	RIKEN cDNA 1190002N15 gene [Source:MGI Symbol;Acc:MGI:1916111]	-
ENSMUSG00000020003	-0.802787	-1.11398	-1.28703	-0.0437116	0.0472712	-0.474821	0.540535	0.565554	0.730397	0.750986	0.522641	0.564944	Pex7	10	19853900	19907689	-	12092	protein_coding	peroxisomal biogenesis factor 7 [Source:MGI Symbol;Acc:MGI:1321392]	-
ENSMUSG00000067825	-0.678709	-1.07598	-0.800999	0.272696	0.231438	-0.0992112	0.141697	0.21139	0.642708	0.449542	0.0718792	0.633545	Pex26	6	121183667	121198837	+	5667	protein_coding	peroxisomal biogenesis factor 26 [Source:MGI Symbol;Acc:MGI:1921293]	-
ENSMUSG00000027993	-0.538852	-0.676696	-0.670442	-0.242336	-0.0731344	-0.0885483	0.598443	0.313264	0.208744	0.215938	0.460074	0.493546	Trim2	3	84160439	84306877	-	19751	protein_coding	tripartite motif-containing 2 [Source:MGI Symbol;Acc:MGI:1933163]	-
ENSMUSG00000037685	0.52878	0.415648	0.190546	-0.269916	-0.181961	-0.195933	0.0202434	0.143186	-0.129241	-0.205217	-0.0768827	-0.239254	Atp8a1	5	67618140	67847434	-	14278	protein_coding	ATPase, aminophospholipid transporter (APLT), class I, type 8A, member 1 [Source:MGI Symbol;Acc:MGI:1330848]	-
ENSMUSG00000003721	-1.3245	-1.81697	-1.83668	-0.0705478	-0.0183468	-1.03319	0.538931	0.400717	1.17368	1.15293	1.45763	1.37634	Insig2	1	121304353	121332589	-	3473	protein_coding	insulin induced gene 2 [Source:MGI Symbol;Acc:MGI:1920249]	-
ENSMUSG00000024440	-0.465136	-0.580149	-0.118274	0.536831	0.562301	0.576767	0.0883488	-0.182669	0.42262	0.273821	-0.53183	-0.582631	Pcdh12	18	38267092	38284402	-	6055	protein_coding	protocadherin 12 [Source:MGI Symbol;Acc:MGI:1855700]	-
ENSMUSG00000069520	-1.36287	-1.52706	-1.56852	-0.165961	-0.326283	-0.786263	0.280376	0.144986	0.545832	1.4185	1.5306	1.81666	Tmem19	10	115339674	115362501	-	3675	protein_coding	transmembrane protein 19 [Source:MGI Symbol;Acc:MGI:1914476]	-
ENSMUSG00000030465	-0.860826	-0.93808	-0.973839	-0.44096	-0.374853	-0.645984	0.882613	0.785477	0.597415	0.577648	0.692888	0.698501	Psd3	8	67689082	68212027	-	17632	protein_coding	pleckstrin and Sec7 domain containing 3 [Source:MGI Symbol;Acc:MGI:1918215]	-
ENSMUSG00000023022	-1.62256	-1.01147	-1.00872	-0.185782	-0.117017	-0.151512	0.159672	0.274868	0.738699	0.94401	0.857751	1.12206	Lima1	15	99778470	99875456	-	7608	protein_coding	LIM domain and actin binding 1 [Source:MGI Symbol;Acc:MGI:1920992]	-
ENSMUSG00000026715	-0.358445	-0.425655	-0.618626	0.581821	0.523693	0.258116	-0.044381	-0.0530086	0.0662002	0.004115	0.0962455	-0.0300746	Serpinc1	1	160978585	161005863	+	8546	protein_coding	serine (or cysteine) peptidase inhibitor, clade C (antithrombin), member 1 [Source:MGI Symbol;Acc:MGI:88095]	-
ENSMUSG00000025812	-0.925766	-0.753672	-0.982744	-0.241083	-0.142623	-0.143193	0.374735	0.344414	0.40383	0.671898	0.635211	0.758992	Pard3	8	127063893	127612286	+	14506	protein_coding	par-3 family cell polarity regulator [Source:MGI Symbol;Acc:MGI:2135608]	-
ENSMUSG00000047648	0.522646	-0.157557	0.210363	-0.759984	-0.866315	-0.822397	0.440998	0.582279	0.189728	0.112292	0.164416	0.383531	Fbxo30	10	11281330	11298052	+	5197	protein_coding	F-box protein 30 [Source:MGI Symbol;Acc:MGI:1919115]	-
ENSMUSG00000027957	-1.06752	-1.37834	-1.4114	-0.396815	-0.221312	-0.785145	0.999367	1.06896	0.642818	0.778821	0.901586	0.868986	Slc35a3	3	116669470	116712831	-	10786	protein_coding	solute carrier family 35 (UDP-N-acetylglucosamine (UDP-GlcNAc) transporter), member 3 [Source:MGI Symbol;Acc:MGI:1917648]	-
ENSMUSG00000042608	-0.561354	-0.145699	-0.0426519	0.843791	0.697163	0.813983	-0.400736	-0.532125	-0.299383	-0.180853	-0.109997	-0.0821374	Stk40	4	126103957	126141029	+	4117	protein_coding	serine/threonine kinase 40 [Source:MGI Symbol;Acc:MGI:1921428]	-
ENSMUSG00000030560	-0.852966	-0.833258	-1.24391	-0.162049	0.230583	0.00101962	0.372104	0.495861	0.326046	0.195787	0.635242	0.835539	Ctsc	7	88278085	88310888	+	5808	protein_coding	cathepsin C [Source:MGI Symbol;Acc:MGI:109553]	-
ENSMUSG00000073409	-0.835112	-1.30806	-1.38185	-0.33026	0.416278	0.177749	0.369915	1.28381	0.201595	0.548503	0.947608	-0.0901712	H2-Q6	17	35424850	35430055	+	2085	protein_coding	histocompatibility 2, Q region locus 6 [Source:MGI Symbol;Acc:MGI:95935]	-
ENSMUSG00000070985	-2.35993	-2.06714	-1.73809	-0.359309	-0.380099	-1.19988	1.69405	1.50011	1.1847	0.761587	1.53542	1.42858	Acnat1	4	49447105	49473912	-	2128	protein_coding	acyl-coenzyme A amino acid N-acyltransferase 1 [Source:MGI Symbol;Acc:MGI:2140197]	-
ENSMUSG00000039956	-0.830711	-0.658912	-0.557583	0.761973	0.466789	0.106708	-0.118794	0.293163	0.184114	-0.166719	0.136895	0.383076	Mrap	16	90738207	90749785	+	1581	protein_coding	melanocortin 2 receptor accessory protein [Source:MGI Symbol;Acc:MGI:1924287]	-
ENSMUSG00000068696	0.554373	0.678781	0.569946	-0.190821	-0.164823	-0.218245	-0.198865	-0.199563	-0.176049	-0.218245	-0.218245	-0.218245	Gpr88	3	116249654	116253503	-	3504	protein_coding	G-protein coupled receptor 88 [Source:MGI Symbol;Acc:MGI:1927653]	-
ENSMUSG00000025076	-0.763935	-1.38036	-1.57447	0.0206852	0.217918	0.0351111	0.73894	0.798754	0.557378	0.419913	0.327732	0.602333	Casp7	19	56397129	56442344	+	2350	protein_coding	caspase 7 [Source:MGI Symbol;Acc:MGI:109383]	-
ENSMUSG00000028385	-0.631725	-0.624203	-0.563867	0.00522585	0.322171	-0.0844673	0.369029	0.316389	0.434683	0.256802	0.0392653	0.160697	Snx30	4	59805840	59904737	+	7795	protein_coding	sorting nexin family member 30 [Source:MGI Symbol;Acc:MGI:2443882]	-
ENSMUSG00000027513	-1.18453	-1.52313	-1.79638	0.143485	0.0269372	-0.896401	0.896699	0.744528	1.19431	0.653005	0.873355	0.868126	Pck1	2	173153048	173159273	+	3429	protein_coding	phosphoenolpyruvate carboxykinase 1, cytosolic [Source:MGI Symbol;Acc:MGI:97501]	-
ENSMUSG00000026750	-0.84479	-1.38162	-1.26539	0.144022	0.0721964	-0.314065	0.231532	0.392142	0.662662	0.784659	0.724977	0.793677	Psmb7	2	38588036	38644087	-	3421	protein_coding	proteasome (prosome, macropain) subunit, beta type 7 [Source:MGI Symbol;Acc:MGI:107637]	-
ENSMUSG00000005069	-1.49396	-1.0234	-0.839738	0.0528744	-0.123456	0.0062835	0.0965401	0.173427	0.586081	0.758419	0.872895	0.93404	Pex5	6	124396816	124415067	-	3943	protein_coding	peroxisomal biogenesis factor 5 [Source:MGI Symbol;Acc:MGI:1098808]	-
ENSMUSG00000024589	0.635188	1.02388	0.556278	-0.374659	-0.191179	-0.268413	-0.264971	-0.591339	-0.391933	-0.487368	0.451544	-0.0970236	Nedd4l	18	64887705	65217831	+	14382	protein_coding	neural precursor cell expressed, developmentally down-regulated gene 4-like [Source:MGI Symbol;Acc:MGI:1933754]	-
ENSMUSG00000049106	-1.14885	-0.884456	-0.69253	0.2078	0.0220218	-0.0389206	0.0639373	0.235699	0.237014	0.691533	0.285753	1.02099	Dcaf5	12	80335848	80436601	-	5942	protein_coding	DDB1 and CUL4 associated factor 5 [Source:MGI Symbol;Acc:MGI:2444785]	-
ENSMUSG00000003053	-4.97206	-5.04802	-5.04802	-1.52436	-1.88684	-4.24309	3.41332	3.53869	3.68632	3.94023	4.24879	3.89504	Cyp2c29	19	39269405	39330713	+	3061	protein_coding	cytochrome P450, family 2, subfamily c, polypeptide 29 [Source:MGI Symbol;Acc:MGI:103238]	-
ENSMUSG00000040918	-1.45826	-2.14887	-1.72082	-0.55241	-0.421431	-0.866901	1.24246	1.06995	1.22479	1.0784	1.53255	1.02054	Slc19a2	1	164249046	164265385	+	3838	protein_coding	solute carrier family 19 (thiamine transporter), member 2 [Source:MGI Symbol;Acc:MGI:1928761]	-
ENSMUSG00000003518	-1.21557	-1.01232	-1.19511	-0.146482	0.142596	-0.447618	0.752042	0.442865	0.749602	0.657564	0.545282	0.727149	Dusp3	11	101971143	101987013	-	4682	protein_coding	dual specificity phosphatase 3 (vaccinia virus phosphatase VH1-related) [Source:MGI Symbol;Acc:MGI:1919599]	-
ENSMUSG00000021185	-1.4469	-1.68623	-1.53884	-0.231427	-0.357886	-1.08008	0.96952	0.968291	1.28531	0.886004	0.963345	1.2689	Dglucy	12	100779057	100896981	+	4599	protein_coding	D-glutamate cyclase [Source:MGI Symbol;Acc:MGI:2444813]	-
ENSMUSG00000054021	-0.802257	-0.459451	-0.907095	0.170942	0.246999	0.120843	0.144792	0.191391	0.249476	0.35058	0.436834	0.256946	Sirt5	13	43365496	43395203	+	6093	protein_coding	sirtuin 5 [Source:MGI Symbol;Acc:MGI:1915596]	-
ENSMUSG00000018796	-0.966362	-1.24149	-1.41282	-0.1221	0.351625	-0.516325	0.536633	0.398349	0.553056	0.670597	0.737821	1.01101	Acsl1	8	46471037	46536051	+	10483	protein_coding	acyl-CoA synthetase long-chain family member 1 [Source:MGI Symbol;Acc:MGI:102797]	-
ENSMUSG00000024843	0.0302815	-0.17313	-0.27787	0.555309	0.769667	1.02404	-0.509286	-1.00725	-0.465221	-0.15848	0.213645	-0.00170042	Chka	19	3851773	3894369	+	12024	protein_coding	choline kinase alpha [Source:MGI Symbol;Acc:MGI:107760]	-
ENSMUSG00000030986	-1.11965	-1.16783	-1.08592	0.197928	-0.289482	-0.263646	0.355274	0.287395	0.60968	0.835878	0.793106	0.847265	Dhx32	7	133720942	133782726	-	4172	protein_coding	DEAH (Asp-Glu-Ala-His) box polypeptide 32 [Source:MGI Symbol;Acc:MGI:2141813]	-
ENSMUSG00000062410	-1.26596	-0.200662	-0.554865	0.590249	0.442274	0.898563	-0.149758	-0.233282	-0.105741	0.194377	0.228281	0.156523	Hsd3b3	3	98741523	98763127	-	6396	protein_coding	hydroxy-delta-5-steroid dehydrogenase, 3 beta- and steroid delta-isomerase 3 [Source:MGI Symbol;Acc:MGI:96235]	-
ENSMUSG00000022110	-1.21766	-1.90114	-1.60597	-0.235783	-0.0340621	-0.803402	1.12505	1.14512	1.06615	0.720345	0.821634	0.919716	Sucla2	14	73525319	73596142	+	3988	protein_coding	succinate-Coenzyme A ligase, ADP-forming, beta subunit [Source:MGI Symbol;Acc:MGI:1306775]	-
ENSMUSG00000026944	-1.30895	-1.27026	-0.925209	-0.285255	-0.283149	-0.231181	0.259699	0.273623	0.577337	0.88778	1.09537	1.21019	Abca2	2	25428703	25448540	+	8346	protein_coding	ATP-binding cassette, sub-family A (ABC1), member 2 [Source:MGI Symbol;Acc:MGI:99606]	-
ENSMUSG00000027474	-0.519193	-0.643042	-0.0864577	0.799406	0.718336	0.897862	-0.0709445	-0.503325	0.133101	-0.0651524	-0.176267	-0.484323	Ccm2l	2	153065955	153081735	+	2407	protein_coding	cerebral cavernous malformation 2-like [Source:MGI Symbol;Acc:MGI:2385159]	-
ENSMUSG00000026811	-1.11037	-0.62192	-0.557875	0.237641	0.307323	0.292353	-0.283573	0.0333348	0.05105	0.48807	0.488745	0.675222	St6galnac6	2	32599709	32620806	+	4815	protein_coding	ST6 (alpha-N-acetyl-neuraminyl-2,3-beta-galactosyl-1,3)-N-acetylgalactosaminide alpha-2,6-sialyltransferase 6 [Source:MGI Symbol;Acc:MGI:1355316]	-
ENSMUSG00000016942	-0.655379	-0.182592	-0.255155	0.747741	0.491894	0.646945	-0.561652	-0.642543	0.109805	0.136979	0.0962075	0.0677482	Tmprss6	15	78439667	78468634	-	3359	protein_coding	transmembrane serine protease 6 [Source:MGI Symbol;Acc:MGI:1919003]	-
ENSMUSG00000032558	-0.516952	-0.604157	-0.651935	0.0750645	0.173503	0.0470955	0.155275	0.0837167	0.133905	0.439012	0.311055	0.35442	Nphp3	9	104002544	104043818	+	6617	protein_coding	nephronophthisis 3 (adolescent) [Source:MGI Symbol;Acc:MGI:1921275]	-
ENSMUSG00000024610	-0.114058	-0.41275	-0.601048	0.451056	0.695389	1.14551	-0.775137	0.716509	-0.500667	0.220722	0.197701	-1.02322	Cd74	18	60803848	60812646	+	1410	protein_coding	CD74 antigen (invariant polypeptide of major histocompatibility complex, class II antigen-associated) [Source:MGI Symbol;Acc:MGI:96534]	-
ENSMUSG00000042284	-0.579984	-0.719453	-0.705879	-0.016489	0.0249714	-0.33724	0.779877	0.680024	0.527686	0.202106	0.177323	-0.0329417	Itga1	13	114953096	115101964	-	18599	protein_coding	integrin alpha 1 [Source:MGI Symbol;Acc:MGI:96599]	-
[truncated: 6,695 more rows]

## Sheet: Downregulated genes
Table S1 . Differentially regulated genes in mouse liver during postnatal development. Part 1: Downregulated genes.
[truncated: 4,856 more rows]
