# Supplementary material for: YTHDC1 Is Essential for Postnatal Liver Development and Homeostasis
Source: Adv Sci (Weinh). 2025 Jun 19;12(35):e05725. doi: 10.1002/advs.202505725 (PMC12462980; doi:10.1002/advs.202505725)
Supplement: Supplementary file 4 — Supplemental Table 2 [file ADVS-12-e05725-s006.xlsx]

## Sheet: Upregulated RBPs
Table S2 . Differentially regulated RNA-binding proteins and transcriptional factors in mouse liver during postnatal development. Part 1: Upregulated RBPs.
	Upregulated RBPs
	REPIN1
	SMAD7
	SMAD9
	SMAD4
	SMAD5
	SMAD1
	SMAD2
	BAZ2A
	BAZ2B
	TFAM
	LIN28B
	CSDE1
	LIN28A
	CSDC2
	AFF4
	AFF3
	AFF1
	RNASE4
	CRYZ
	RBFOX2
	ANG
	HABP4
	PRDX1
	AKAP1
	APOBEC1
	KHDRBS3
	RRP1B
	IGF2BP1
	A1CF
	SEPSECS
	GFM2
	IARS2
	NSUN4
	PCBP2
	DDX21
	DHX32
	GFM1
	RBM47
	PTCD3
	ATXN1
	IPO8
	RPP40
	LARP4B
	UTP14A
	STAU1
	WDR61
	SRSF2
	SRSF4
	HARS2
	KIN
	ATXN2
	DDX27
	RBPMS2
	LARP1B
	RIOK3
	POLR1E
	MSI2
	ZCCHC2
	SNW1
	HEATR1
	ALKBH1
	ZCCHC14
	HEXIM1
	MEX3D
	ZC3H7B
	CSTF3
	ERN1
	MRPL18
	AGFG1
	LARS
	PAIP2B
	MRPS33
	MRPS22
	MRPL39
	XPOT
	AGO1
	EIF5A2
	RBMS3
	RNMT
	MTRF1
	NOLC1
	NOB1
	TEP1
	GPATCH4
	TRIM71
	MEX3B
	RANBP17
	TERT
	EIF2AK3
	PAIP1
	PRPF3
	RBM17
	FYTTD1
	SMG1
	DNMT3B
	G3BP2
	SPATS2L
	RTCA
	SSB
	PLD6
	XPO4
	PPARGC1A
	STAU2
	CAPRIN2
	PAPD5
	CTU1
	PABPN1
	DDX19B
	BZW2
	SRPK2
	AGO3
	TRMT2B
	METTL5
	EXO1
	MKRN2
	NARS2
	DZIP3
	DZIP1L
	ZC3H12D
	TSR1
	PABPC1L
	PNLDC1
	NOL8
	TDRKH
	DBR1
	PPARGC1B
	SECISBP2L
	IREB2
	DDX3X
	ASH1L
	PDCD4
	ACO1
	TNPO3
	CAPRIN1
	DDX6
	EIF3A
	BZW1
	DHX9
	SRP72
	SRPR
	CELF1
	CANX
	NXT2
	POLR2B
	C1D
	CCNT2
	ABCE1
	RANBP2
	EIF4G2
	YTHDF3
	DDX5
	ANKHD1
	ZCCHC24
	TNPO1
	DHX15
	CPEB2
	GRSF1
	HTATSF1
	UHMK1
	INTS8
	TFB2M
	HNRNPK
	DDX50
	ZFP36L2
	IPO7
	LARP4
	EIF4A2
	EIF5
	RBM33
	HNRNPH1
	LRRFIP1
	DDX17
	ANKRD17
	ALKBH5
	IFIH1
	SRSF1
	SETX
	EPRS
	PNN
	RBMS1
	KPNB1
	ZC3H12C
	UTP6
	RC3H2
	SLTM
	ADARB1
	CPEB3
	MSL3
	CPEB4
	NSUN3
	PRPF40A
	ZFC3H1
	KHNYN
	AKAP8
	FUBP1
	ZMAT3
	PUM1
	DIS3L
	PAPOLA
	PARP12
	CLK4
	ENOX2
	RC3H1
	LUC7L2
	PRPF4B
	EIF2AK2
	CDC40
	SRSF5
	LRPPRC
	CCNT1
	FAM120A
	RNGTT
	DEK
	PRPF38B
	CNOT6L
	HNRNPA2B1
	TNRC6A
	GUF1
	GTPBP10
	ZC3H11A
	NOP16
	NUP153
	SUZ12
	SETD1B
	TARSL2
	TRMT13
	PRPF39
	SRBD1
	ATXN1L
	RBM26
	SRRM2
	INTS6
	PNPT1
	YTHDC2
	HNRNPLL
	TLR8
	TOP1
	NUFIP2
	TDRD7
	CSTF2T
	TARS
	EIF2A
	XRN2
	PCF11
	SREK1
	SF3B1
	ZC3H7A
	DDX3Y
	NONO
	TPR
	SNRNP48
	STRBP
	WDR3
	LRRC47
	IARS
	PUS10
	EXOSC9
	CCAR1
	PSMA1
	RANBP6
	RBM41
	PPWD1
	TARDBP
	GCFC2
	MEX3C
	ZC3H14
	SETD7
	CEBPZ
	RBM25
	DHX29
	DDX58
	SRP9
	DHX36
	FMR1
	FAM120B
	GNL3L
	HNRNPH2
	TRA2A
	AGO4
	RNPC3
	SON
	SCAF8
	DHX30
	ESF1
	INTS9
	PRKRA
	CPSF6
	DGCR8
	MRPL1
	DHX33
	TRIM21
	DUSP11
	HELZ2
	GPKOW
	GPATCH8
	MRPS31
	DARS2
	LUC7L3
	CWF19L2
	TARBP1
	DNAJC21
	SLBP
	RSRC1
	THOC5
	WDR36
	ERI2
	IGHMBP2
	KRR1
	IFIT2
	CSTF2
	RBM27
	DDX60
	MTHFSD
	TGS1
	RNASEH1
	EARS2
	WDR4
	PRKDC
	RTF1
	PNO1
	MTO1
	MBNL2
	LSG1
	DICER1
	EDC4
	CLK1
	GSPT1
	MRPL32
	NGDN
	CMTR2
	RBM7
	TRMT11
	PURA
	FXR1
	THUMPD1
	FASTKD3
	RBM4B
	FASTKD1
	SYNCRIP
	TRMT10C
	FUBP3
	PTRHD1
	INTS2
	THOC2
	NCBP2
	YARS2
	GEMIN2
	PTBP3
	SWT1
	PUM2
	ZRANB2
	DARS
	SRSF11
	NSRP1
	CNBP
	FAM98A
	RIOK2
	TYW5
	BCLAF1
	TRUB2
	MCTS1
	MYEF2
	PAPD4
	EIF4E
	PDE12
	CNOT6
	UPF2
	CRNKL1
	CNOT7
	YTHDF2
	ZFR2
	RPP25
	THOC7
	U2SURP
	ZC3H10
	CPSF4L
	NUPL2
	FASTKD2
	EIF4E3
	MTIF3
	NOL11
	RPL39L
	JAKMIP1
	FAM120C
	TLR3
	TTF2
	CPEB1
	MTRF1L
	MATR3
	DZIP1
	PAPOLG
	UNKL
	TRDMT1
	TLR7
	MEX3A
	ADAT2
	TRMT61B
	RBM46
	ARHGEF28
	DNAAF2
	RBM20
	ZC3H8
	TDRD9
	PTRH1
	HNRNPM
	NSUN2
	MTIF2
	ZRSR1
	TRIM25
	CALR
	DHX40
	UTP3
	METTL3
	PARP4
	RNASE13
	MRPS18B
	ELAC1
	RRS1
	MRPL24
	RBM45
	TRUB1
	TSEN15
	SMG8
	LSM11
	THUMPD2
	NOVA2
	NSUN7
	PIH1D2
	CELF3
	EIF5B
	TNRC6B
	PRPF18
	HNRNPUL2
	YTHDC1
	DKC1
	RBBP6
	RBM28
	ZFR
	TRIM56
	GTPBP4
	MBNL1
	RBM15
	DDX46
	TRNT1
	FTSJ3
	PSIP1
	SMG7
	API5
	EIF2AK4
	SRRM4
	URB2
	SKIV2L2
	ZCCHC7
	SRSF10
	TRMT6
	PAN3
	ERI1
	NMD3
	NOM1
	NOC3L
	UTP18
	UTP20
	ALKBH8
	CPSF2
	CNOT4
	DDX10
	XRN1
	TRMT10A
	MPHOSPH10
	URB1
	TROVE2
	NKRF
	RBFOX3
	SIDT1
	REXO2
	PPP1R10
	EIF4B
	DDX42
	DHX58
	ADAR
	THOC1
	CELF2
	EXOG
	CALR3
	GSPT2
	ZC3HAV1L
	RBM44

## Sheet: Downregulated RBPs
Table S2 . Differentially regulated RNA-binding proteins and transcriptional factors in mouse liver during postnatal development. Part 2: Downregulated RBPs.
	Downregulated RBPs
	MAZ
	GTF3A
	SMAD6
	UBTF
	YBX3
	YBX2
	ISG20
	MKRN1
	RPL18
	EIF2AK1
	RPS3
	OAS3
	RPL18A
	XPO7
	VARS
	PABPC4
	RPLP2
	RPL41
	RPS5
	LSM4
	QTRT1
	RPL14
	FAU
	RPL37A
	RPL29
	RPS19
	RPS21
	RPS14
	RPL37
	EIF3K
	RPSA
	RPS26
	NOP2
	RPL32
	RPL39
	RPL12
	RPL35
	RPS2
	GTPBP1
	RPS16
	RPL13
	RPL13A
	RPLP1
	RPS15
	RRP9
	RPS12
	PPAN
	RPS8
	RPLP0
	RPL10A
	RUVBL2
	RPS18
	RPL17
	SNRPD2
	RPS9
	RPL36
	RPL34
	RPL8
	BYSL
	RPS15A
	RPL38
	RPS13
	SARS
	EXOSC5
	RPL21
	RPS25
	RPS29
	RPL28
	RNASEH2A
	RPS24
	IFIT1
	RPL31
	PABPC1
	RPS20
	RPS27
	RPS4X
	RPL26
	RPL19
	NHP2
	EEF2K
	NOP56
	WRAP53
	GAR1
	FBL
	MEPCE
	RPL27
	RPS11
	RPL6
	GTPBP2
	FCF1
	RPL3
	TRMT61A
	EIF5A
	SNRPG
	NPM3
	TXNL4A
	RPS23
	WDR43
	SNRNP25
	IPO4
	RRP1
	GRWD1
	XAB2
	RPL22
	RPL10
	FARSA
	RPL27A
	RALY
	CMSS1
	TSEN54
	SMG9
	NOL9
	SART1
	GTF2F1
	TRMT1
	SNRPB
	RPS17
	EIF3B
	DHX8
	EIF3G
	MAK16
	SF3B5
	CCDC86
	RPL15
	QARS
	MRPS36
	TUT1
	THOC6
	CACTIN
	DDX39B
	RPL9
	RNASEL
	SF3A2
	NSA2
	IPO13
	NOC4L
	MRPS11
	SYF2
	NPM1
	RPP21
	RNASEH2C
	SYMPK
	RPL23
	BARD1
	INTS5
	BRCA1
	RPL35A
	EEF1G
	FASTK
	POLR2F
	TRMT112
	MRPL54
	RPL11
	PUS1
	EIF2B2
	RPL36A
	NOL12
	BOP1
	LSM7
	DNAJC17
	HNRNPA1
	PHF5A
	BUD13
	NUDT16L1
	MRM1
	EIF6
	SMG5
	RIOK1
	DAZAP1
	MRTO4
	EIF3D
	LSM3
	RRP7A
	EXOSC4
	MRPS26
	PWP2
	ASCC1
	CLASRP
	SMN1
	EXOSC1
	RBPMS
	UBA52
	SETD1A
	RPS27A
	RPS28
	NOP10
	NSUN5
	CPSF4
	SNRPF
	NOL10
	RPL7A
	EXOSC8
	POLR2H
	POLR2J
	RRP15
	TCERG1
	SAFB2
	ZMAT5
	DND1
	RBM43
	PPIE
	GEMIN8
	ZC3H3
	RBM8A
	POLR2E
	ZCCHC3
	NOP58
	WDR46
	FAM98C
	CD3EAP
	THG1L
	NANOS3
	PINX1
	PEG10
	NPM2
	HEXIM2
	ERI3
	CIRBP
	MRPL23
	MRPL52
	RPUSD1
	DHX34
	SNRPA
	EIF4A3
	TBL3
	RPS19BP1
	URM1
	DDX41
	DUS3L
	POLR2I
	MRPL4
	EEF1D
	MOV10
	DXO
	RPS7
	SCAF1
	MRPL17
	DCP1B
	ZC3HC1
	PQBP1
	EIF1
	DYNLL1
	EFTUD2
	GNL1
	GEMIN7
	CNP
	SF3B4
	ENDOV
	SFSWAP
	CTU2
	SNRPC
	TRMT2A
	ABCF1
	EIF3H
	EIF3I
	REXO1
	RDM1
	MRPS21
	INTS1
	MRPS18A
	TCOF1
	RPS6
	SARS2
	RP9
	TARBP2
	PIH1D1
	U2AF2
	ATXN2L
	MRPL30
	MRPL28
	MRPL34
	MRPS24
	RPL23A
	LENG9
	RPP25L
	POP7
	CNOT3
	LSM2
	SF1
	RBM19
	CDK9
	ACIN1
	DRG2
	NXT1
	MVP
	EEF1B2
	MRPL11
	MRPL2
	RUVBL1
	PUF60
	RPL30
	POLRMT
	LSM12
	EXOSC2
	WARS
	PRPF31
	POLR2A
	TFIP11
	SRRT
	HNRNPA0
	PRR3
	UBAP2
	PRPF40B
	AKAP8L
	RPL7
	RNASEH2B
	MRPL38
	SNRPE
	CSTF1
	DHX38
	TRPT1
	MRPL14
	RPP38
	HNRNPD
	WDR83
	RRP36
	MRPL33
	PPIH
	MRPL41
	TBRG4
	ZCCHC17
	MRPL55
	U2AF1
	MRPL27
	TRMU
	KARS
	MRPS16
	EIF1AD
	DDX28
	DDX56
	PES1
	SARNP
	SUGP1
	PCBP4
	RPUSD3
	DCPS
	EIF4E2
	NELFE
	ARL6IP4
	MRPS28
	R3HCC1
	DQX1
	EEF2
	SRSF9
	EXOSC10
	POLR2G
	LSM5
	MRPL48
	SNRPA1
	ENDOG
	IGF2BP2
	ALYREF
	RBMX2
	PARK7
	TRNAU1AP
	PCBP3
	SNRPD1
	USB1
	SNRNP70
	TSR3
	POLR2L
	MRPL40
	MRPL12
	NAA38
	LSM10
	RPL24
	FBXO17
	GAPDH
	RNASE6
	PARS2
	DNMT1
	PRIM1
	IGF2BP3
	YARS
	RPL4
	CNOT10
	SRRM1
	SF3A3
	EZH2
	MRPS6
	SNRNP40
	DDX18
	PPP1R8
	RAN
	RPP30
	MPHOSPH6
	TSEN34
	MRPS34
	LCMT2
	ENDOU
	TIPARP
	RBM38

## Sheet: Upregulated TF
Table S2 . Differentially regulated RNA-binding proteins and transcriptional factors in mouse liver during postnatal development. Part 3: Upregulated TFs.
	Upregulated transcription factors
	Nfxl1
	Zmiz1
	Pias2
	Rnf138
	Cdip1
	Rere
	Gata5
	Gata2
	Gata3
	Gatad2b
	Egr1
	Repin1
	Sall1
	Klf3
	Zfp467
	Zfp146
	Sp5
	Zfp949
	Klf10
	Prdm5
	Zfp512b
	Sall4
	Ctcfl
	Zfp532
	Zfp386
	Zfp827
	Zscan26
	Zfp984
	Sall2
	Zfp113
	Zfp445
	Zfp683
	Hivep1
	Zfp39
	Zfp945
	Zfp946
	Zfp526
	Zfp324
	Zfp53
	Zfp213
	Zfp869
	Zfp111
	Zfp52
	Zfp711
	Zfp937
	AU041133
	Zfp566
	Zfp27
	Klf9
	Zkscan3
	Zfp970
	Zfp507
	Gm14403
	Zfp24
	Zfp91
	Rreb1
	Klf12
	Zfp874a
	Klf13
	Zkscan1
	Tshz1
	Rest
	Zfp148
	Zfp276
	Zfp866
	Zfp292
	Zfp770
	Zfp652
	Zfp955a
	Zfp955b
	AI987944
	Snai2
	Zfp654
	Zfp367
	Zfp263
	Zkscan7
	Zfp266
	Zfp933
	Zfp236
	Zfp169
	Zfp715
	Rlf
	Zfp597
	Zfp217
	Zfp790
	Zfp809
	2010315B03Rik
	Zfp110
	Zfp282
	Sp3
	Klf15
	Zfp664
	Zfp322a
	Prdm2
	Zfp26
	Hivep2
	Prdm10
	2610008E11Rik
	Gm14325
	Zfp568
	Zfp629
	Zfp758
	Zfx
	Zfp189
	Zfp617
	D3Ertd254e
	Zfp820
	Gfi1
	Zfp275
	Zfp64
	Zfp397
	Prdm15
	Zfp109
	Prdm9
	Zfp260
	Zfp563
	Zfp120
	AW146154
	Zfp180
	Zfp867
	Zfp995
	Hinfp
	Rbak
	Zfp958
	Zfp142
	Zfp606
	Zeb2
	Zfp729b
	Zfp760
	Zeb1
	Zfp329
	Zfp661
	Zfp961
	Zfp235
	Zfp160
	Zfp12
	Zfp101
	Zfp317
	Zfp943
	Zfp281
	Zfp62
	Zfp74
	Zfp759
	Zfp953
	Zfp870
	Zfp948
	Hivep3
	Zfp930
	Gm14326
	Zfp229
	Zfp963
	Zfp108
	Zfp141
	Zfp974
	Sp4
	Zfp729a
	Zfp975
	Zfp60
	Zfp65
	Zfp174
	Zscan29
	Zfp68
	Zfp738
	Klf7
	Zfp354a
	Zfp994
	Zfp2
	Mzf1
	Zfp119b
	Gm15446
	Zfp296
	Zfp952
	Gm10509
	Zfp976
	Zfp84
	Zfp85
	Zfp97
	Zfp51
	Zfp472
	2610021A01Rik
	Zfp825
	Zfp992
	Zfp932
	Zfp626
	Zfp558
	Zfp72
	Zfp9
	Zfp942
	Zfp54
	Gm14305
	Zfp182
	Osr2
	Zfp799
	Zfp947
	Zfp874b
	Gm14410
	Zfp931
	Zfp418
	Zfp939
	Gm14322
	Zfp551
	Zfp934
	Zfp59
	Glis2
	Zfp871
	Zfp846
	Zfp93
	Gm14418
	Zfp763
	Glis1
	Zfp239
	Zfp125
	Zfp469
	Zfp982
	Zfp944
	Zfp605
	9130023H24Rik
	Zfp938
	Gm14399
	Mecom
	Ikzf3
	Zfp747
	Zfp366
	Zfp619
	Zfp983
	Zfp663
	Zfp128
	Rslcan18
	Plag1
	9130019O22Rik
	Zfp707
	Zfp655
	Zfp872
	Zfp595
	Zscan20
	Zscan21
	Prdm6
	Zfp981
	Zfp977
	Zfp119a
	Gm12258
	Gm20939
	Zfp407
	Zfp90
	5430403G16Rik
	Zfp30
	Zfp973
	Zfp354b
	Zfp612
	Zfp429
	Zfp980
	Zfp780b
	Zfp420
	Zfp873
	Yy1
	Zfp800
	Aebp2
	Zfp35
	Vezf1
	Zfp398
	Zfp748
	Zfp882
	Zfp667
	Zfp316
	Zfp960
	Zfp959
	Zfp971
	Zfp607a
	Gli2
	Zfp969
	Zfp493
	Zfp40
	Trerf1
	Zscan12
	Zfp641
	Zfp423
	Tshz3
	Zfp941
	Zfpm2
	Gm38394
	Zbtb16
	Gzf1
	Zbtb12
	Zbtb20
	Zbtb18
	Zbtb8a
	Zbtb43
	Zbtb44
	Zbtb41
	Zbtb38
	Zbtb1
	Zbtb11
	Bcl6
	Zbtb14
	Zbtb34
	Zbtb40
	Zfp131
	Zbtb6
	Hic2
	Mynn
	Zbtb4
	Zbtb46
	Zbtb2
	Zbtb26
	Zbtb7c
	Zbtb8b
	Zbtb42
	Tulp4
	Tub
	Tulp1
	Tsc22d3
	Tsc22d2
	Nr1i3
	Rorc
	Thrb
	Pparg
	Nr1h3
	Nr1d2
	Vdr
	Rora
	Nr1d1
	Rarb
	Ppara
	Thap12
	Thap2
	Thap4
	Dbp
	Tef
	Hlf
	Mafk
	Mafb
	Nfe2l2
	Atf6
	Crebzf
	Nfe2l1
	Creb3l2
	Bach1
	Creb1
	Nfil3
	Creb3l4
	Atf1
	Atf2
	Fosb
	Crem
	Tead1
	Tbx3
	Tbx20
	Tbx19
	Mga
	Tbx1
	Stat5b
	Stat5a
	Stat4
	Mef2a
	Mef2b
	Nr5a2
	Nr5a1
	Gmeb1
	Rxrg
	Nr2f2
	Nr2f6
	Nr2c2
	Hnf4a
	Nr2c1
	Rxra
	Hnf4g
	Runx3
	Nfat5
	Rel
	Nfatc3
	Nfatc2
	Rfx5
	Rfx7
	Rfx3
	Rfx4
	Pou6f1
	Pax5
	Nr4a2
	Nfyb
	Myrf
	Mier3
	Ncor1
	Dmtf1
	Dnajc1
	Tada2b
	Rcor1
	Ttf1
	Zzz3
	Mysm1
	Smarcc1
	Terf2
	Rcor3
	Terf1
	Mybl1
	Nr0b2
	Smad7
	Smad9
	Smad4
	Smad5
	Smad1
	Smad2
	Baz2a
	Mbd1
	Mbd2
	Baz2b
	Irf9
	Irf1
	Irf2
	Irf6
	Lcorl
	Hsf2
	Hsf4
	Prox1
	Cers2
	Zfhx4
	Zfhx2
	Lhx6
	Tgif1
	Hopx
	Hoxa4
	Gsc
	Zhx2
	Meis1
	Lhx2
	Hoxa3
	Cers6
	Pbx4
	Meis2
	Zhx3
	Zhx1
	Hhex
	Zfhx3
	Adnp
	Homez
	Gbx2
	Prrx2
	Irx3
	Tgif2
	Pknox1
	Irx1
	Barhl1
	Hoxa5
	Hoxa1
	Tlx1
	Pitx3
	Hmga2
	Sox6
	Tcf7
	Sox7
	Sox17
	Sox5
	Hbp1
	Tfam
	Lef1
	Bbx
	Hmgb1
	Pbrm1
	Hmgxb4
	Tox2
	Pms1
	Sox9
	Hmgxb3
	Sox11
	Gtf2ird2
	Nr6a1
	Foxa2
	Foxo4
	Foxh1
	Foxa1
	Foxp3
	Foxo1
	Foxn3
	Foxn2
	Foxj3
	Foxo6
	Foxp2
	Foxq1
	Ets2
	Ets1
	Etv3
	Gabpa
	Elf1
	Elf2
	Fev
	Etv1
	Spdef
	Elf5
	Etv6
	Esr1
	Nr3c2
	Nr3c1
	Esrrg
	Ar
	E2f6
	Dmrta2
	Dmrt2
	Onecut2
	Onecut1
	Satb2
	Satb1
	Nfic
	Nfib
	Nfia
	Nfix
	Rbpj
	Lin28b
	Csde1
	Lin28a
	Csdc2
	Tfcp2l1
	Grhl1
	Ubp1
	Tfcp2
	Ebf4
	Camta1
	Cbfb
	Cebpb
	Cebpg
	Bhlhe40
	Mlxipl
	Tcf24
	Mycl
	Mlxip
	Id2
	Usf3
	Hey1
	Ascl2
	Bhlha15
	Olig1
	Clock
	Tcf12
	Arnt
	Ahr
	Mycn
	Mitf
	Hes6
	Tfec
	Atoh8
	Npas2
	Arntl
	Ascl1
	Bhlhe22
	Arid4a
	Arid5b
	Arid4b
	Kdm5d
	Kdm5b
	Arid3b
	Arid1b
	Kdm5a
	Arid1a
	Aff4
	Aff3
	Aff1

## Sheet: Downregulated TF
Table S2 . Differentially regulated RNA-binding proteins and transcriptional factors in mouse liver during postnatal development. Part 4: Downregulated TFs.
	Downregulated transcription factors
	Pias4
	Zmiz2
	Litaf
	Mta3
	Gata1
	Mta1
	Gata4
	Zfpm1
	Bcl11a
	Zfp628
	Zfp771
	Klf16
	Klf1
	Zfp653
	Maz
	Snai3
	Klf5
	Gfi1b
	Zim1
	Zfp341
	Zfp777
	Zfp689
	Zkscan14
	Zfp791
	Ikzf1
	Zfp575
	Zfp668
	Plagl1
	Zfp524
	Zscan2
	Zfp358
	Zfp513
	Zfp580
	Sp2
	Zfp574
	Peg3
	Zfp688
	Zfp444
	Zfp865
	Zfp692
	Zfp579
	Fiz1
	Osr1
	Wiz
	Zfp13
	Gli1
	Zfp362
	Zfp523
	Zfp787
	Zfp637
	Klf2
	Zfp57
	Zfp956
	Zfp105
	Zfp334
	Zfp618
	Plagl2
	Zfp41
	Snai1
	Zfp710
	Zfp775
	Gtf3a
	Zfp991
	2700081O15Rik
	Zbtb17
	Hic1
	Patz1
	Zfp651
	Zbtb45
	Bcl6b
	Zbtb48
	Tulp2
	Tulp3
	Tsc22d1
	Nr1h2
	Nr1h5
	Ppard
	Thra
	Rarg
	Rara
	Thap7
	Thap3
	Jun
	Jund
	Nfe2
	Ddit3
	Fos
	Jdp2
	Batf
	Atf5
	Junb
	Creb3l1
	Atf6b
	Batf3
	Atf3
	Maff
	Batf2
	Tead2
	Tead3
	Tbx6
	Tbx2
	Tbx21
	Srf
	Borcs8
	Sp140
	Deaf1
	Rxrb
	Runx1
	Nfkb2
	Relb
	Rela
	Nfatc4
	Rfx2
	Pou2f2
	Trp53
	Nrf1
	Nr4a1
	Nfyc
	Nfya
	Glmp
	Myb
	Mybl2
	Snapc4
	Rcor2
	Ncor2
	Smad6
	Setdb2
	Mbd3
	Mbd4
	Irf7
	Irf4
	Irf8
	Irf5
	Irf3
	Hsf1
	Hesx1
	Six5
	Hlx
	Pbx2
	Cers5
	Meis3
	Hnf1b
	Lbx2
	Barx1
	Hmga1
	Hmga1b
	Nsd2
	Ubtf
	Hmgb3
	Wdhd1
	Sox12
	Hmg20b
	Cic
	Sox10
	Sox18
	Tcf7l1
	Hmgb2
	Tox
	Sox13
	Gtf2ird1
	Foxo3
	Foxm1
	Foxf1
	Foxp4
	Foxs1
	Spi1
	Spib
	Erf
	Etv4
	Spic
	Fli1
	Elf4
	Elf3
	Elk3
	Esrra
	E2f2
	E2f4
	Tfdp2
	E2f8
	E2f7
	E2f1
	Cux2
	Ybx3
	Ybx2
	Gm9791
	Ebf1
	Camta2
	Cebpe
	Tal1
	Mxd1
	Hes1
	Myc
	Mxd3
	Srebf1
	Tcf21
	Heyl
	Tcf3
	Lyl1
	Usf1
	Id3
	Tfeb
	Usf2
	Hand2
	Id1
	Msc
	Mnt
	Arid5a
	Arid3a
