# Supplementary material for: YTHDC1 Is Essential for Postnatal Liver Development and Homeostasis
Source: Adv Sci (Weinh). 2025 Jun 19;12(35):e05725. doi: 10.1002/advs.202505725 (PMC12462980; doi:10.1002/advs.202505725)
Supplement: Supplementary file 5 — Supplemental Table 3 [file ADVS-12-e05725-s002.xlsx]

## Sheet: Downregulated peak-related gene
Table S3 . Differentially ATAC peak-related genes in Ythdc1-HKO livers. Part 1: Downregulated peak-related genes.
ENSMUSG00000000094
ENSMUSG00000000127
ENSMUSG00000000149
ENSMUSG00000000171
ENSMUSG00000000182
ENSMUSG00000000244
ENSMUSG00000000253
ENSMUSG00000000301
ENSMUSG00000000305
ENSMUSG00000000359
ENSMUSG00000000392
ENSMUSG00000000420
ENSMUSG00000000441
ENSMUSG00000000544
ENSMUSG00000000627
ENSMUSG00000000631
ENSMUSG00000000708
ENSMUSG00000000732
ENSMUSG00000000739
ENSMUSG00000000794
ENSMUSG00000000861
ENSMUSG00000001120
ENSMUSG00000001123
ENSMUSG00000001155
ENSMUSG00000001156
ENSMUSG00000001211
ENSMUSG00000001229
ENSMUSG00000001260
ENSMUSG00000001349
ENSMUSG00000001366
ENSMUSG00000001435
ENSMUSG00000001436
ENSMUSG00000001504
ENSMUSG00000001542
ENSMUSG00000001576
ENSMUSG00000001642
ENSMUSG00000001670
ENSMUSG00000001763
ENSMUSG00000001815
ENSMUSG00000001819
ENSMUSG00000001865
ENSMUSG00000001870
ENSMUSG00000001891
ENSMUSG00000001911
ENSMUSG00000001930
ENSMUSG00000002017
ENSMUSG00000002083
ENSMUSG00000002107
ENSMUSG00000002249
ENSMUSG00000002250
ENSMUSG00000002289
ENSMUSG00000002372
ENSMUSG00000002413
ENSMUSG00000002565
ENSMUSG00000002588
ENSMUSG00000002625
ENSMUSG00000002688
ENSMUSG00000002731
ENSMUSG00000002769
ENSMUSG00000002910
ENSMUSG00000002981
ENSMUSG00000002992
ENSMUSG00000003227
ENSMUSG00000003279
ENSMUSG00000003477
ENSMUSG00000003559
ENSMUSG00000003585
ENSMUSG00000003617
ENSMUSG00000003721
ENSMUSG00000003809
ENSMUSG00000003949
ENSMUSG00000004018
ENSMUSG00000004031
ENSMUSG00000004071
ENSMUSG00000004110
ENSMUSG00000004113
ENSMUSG00000004347
ENSMUSG00000004633
ENSMUSG00000004642
ENSMUSG00000004668
ENSMUSG00000004698
ENSMUSG00000004843
ENSMUSG00000004872
ENSMUSG00000004947
ENSMUSG00000004951
ENSMUSG00000005107
ENSMUSG00000005220
ENSMUSG00000005232
ENSMUSG00000005237
ENSMUSG00000005360
ENSMUSG00000005370
ENSMUSG00000005417
ENSMUSG00000005533
ENSMUSG00000005547
ENSMUSG00000005580
ENSMUSG00000005611
ENSMUSG00000005640
ENSMUSG00000005667
ENSMUSG00000005681
ENSMUSG00000005686
ENSMUSG00000005864
ENSMUSG00000005947
ENSMUSG00000005952
ENSMUSG00000006191
ENSMUSG00000006204
ENSMUSG00000006205
ENSMUSG00000006215
ENSMUSG00000006494
ENSMUSG00000006527
ENSMUSG00000006542
ENSMUSG00000006567
ENSMUSG00000006731
ENSMUSG00000006740
ENSMUSG00000006764
ENSMUSG00000006777
ENSMUSG00000006800
ENSMUSG00000006948
ENSMUSG00000007038
ENSMUSG00000007655
ENSMUSG00000007850
ENSMUSG00000007867
ENSMUSG00000008305
ENSMUSG00000008575
ENSMUSG00000008658
ENSMUSG00000008892
ENSMUSG00000009246
ENSMUSG00000009376
ENSMUSG00000009394
ENSMUSG00000009470
ENSMUSG00000009566
ENSMUSG00000009628
ENSMUSG00000009647
ENSMUSG00000009681
ENSMUSG00000009739
ENSMUSG00000009905
ENSMUSG00000010025
ENSMUSG00000010086
ENSMUSG00000010435
ENSMUSG00000010461
ENSMUSG00000010476
ENSMUSG00000010517
ENSMUSG00000010529
ENSMUSG00000010592
ENSMUSG00000010609
ENSMUSG00000010914
ENSMUSG00000011179
ENSMUSG00000011958
ENSMUSG00000012535
ENSMUSG00000012819
ENSMUSG00000013083
ENSMUSG00000013150
ENSMUSG00000013236
ENSMUSG00000013415
ENSMUSG00000014158
ENSMUSG00000014195
ENSMUSG00000014402
ENSMUSG00000014504
ENSMUSG00000014592
ENSMUSG00000014602
ENSMUSG00000014633
ENSMUSG00000014813
ENSMUSG00000015002
ENSMUSG00000015090
ENSMUSG00000015093
ENSMUSG00000015112
ENSMUSG00000015120
ENSMUSG00000015176
ENSMUSG00000015189
ENSMUSG00000015202
ENSMUSG00000015222
ENSMUSG00000015224
ENSMUSG00000015357
ENSMUSG00000015451
ENSMUSG00000015542
ENSMUSG00000015568
ENSMUSG00000015575
ENSMUSG00000015755
ENSMUSG00000015766
ENSMUSG00000015843
ENSMUSG00000015854
ENSMUSG00000015966
ENSMUSG00000016024
ENSMUSG00000016028
ENSMUSG00000016128
ENSMUSG00000016349
ENSMUSG00000016409
ENSMUSG00000016477
ENSMUSG00000016520
ENSMUSG00000016534
ENSMUSG00000016763
ENSMUSG00000016933
ENSMUSG00000017418
ENSMUSG00000017453
ENSMUSG00000017677
ENSMUSG00000017688
ENSMUSG00000017723
ENSMUSG00000017978
ENSMUSG00000018076
ENSMUSG00000018263
ENSMUSG00000018334
ENSMUSG00000018398
ENSMUSG00000018425
ENSMUSG00000018427
ENSMUSG00000018486
ENSMUSG00000018581
ENSMUSG00000018648
ENSMUSG00000018656
ENSMUSG00000018697
ENSMUSG00000018736
ENSMUSG00000018900
ENSMUSG00000018906
ENSMUSG00000018907
ENSMUSG00000018914
ENSMUSG00000019232
ENSMUSG00000019256
ENSMUSG00000019368
ENSMUSG00000019577
ENSMUSG00000019579
ENSMUSG00000019647
ENSMUSG00000019659
ENSMUSG00000019699
ENSMUSG00000019726
ENSMUSG00000019762
ENSMUSG00000019768
ENSMUSG00000019777
ENSMUSG00000019779
ENSMUSG00000019795
ENSMUSG00000019803
ENSMUSG00000019834
ENSMUSG00000019838
ENSMUSG00000019842
ENSMUSG00000019843
ENSMUSG00000019848
ENSMUSG00000019873
ENSMUSG00000019889
ENSMUSG00000019899
ENSMUSG00000019907
ENSMUSG00000019935
ENSMUSG00000019944
ENSMUSG00000019945
ENSMUSG00000019952
ENSMUSG00000019966
ENSMUSG00000019977
ENSMUSG00000019979
ENSMUSG00000019987
ENSMUSG00000019989
ENSMUSG00000019990
ENSMUSG00000019996
ENSMUSG00000020000
ENSMUSG00000020015
ENSMUSG00000020017
ENSMUSG00000020021
ENSMUSG00000020022
ENSMUSG00000020032
ENSMUSG00000020034
ENSMUSG00000020037
ENSMUSG00000020038
ENSMUSG00000020042
ENSMUSG00000020064
ENSMUSG00000020080
ENSMUSG00000020092
ENSMUSG00000020097
ENSMUSG00000020102
ENSMUSG00000020105
ENSMUSG00000020107
ENSMUSG00000020108
ENSMUSG00000020114
ENSMUSG00000020122
ENSMUSG00000020123
ENSMUSG00000020132
ENSMUSG00000020134
ENSMUSG00000020152
ENSMUSG00000020154
ENSMUSG00000020170
ENSMUSG00000020173
ENSMUSG00000020181
ENSMUSG00000020182
ENSMUSG00000020220
ENSMUSG00000020241
ENSMUSG00000020261
ENSMUSG00000020262
ENSMUSG00000020263
ENSMUSG00000020265
ENSMUSG00000020309
ENSMUSG00000020315
ENSMUSG00000020333
ENSMUSG00000020340
ENSMUSG00000020354
ENSMUSG00000020380
ENSMUSG00000020393
ENSMUSG00000020401
ENSMUSG00000020429
ENSMUSG00000020444
ENSMUSG00000020486
ENSMUSG00000020522
ENSMUSG00000020523
ENSMUSG00000020524
ENSMUSG00000020534
ENSMUSG00000020549
ENSMUSG00000020589
ENSMUSG00000020591
ENSMUSG00000020598
ENSMUSG00000020599
ENSMUSG00000020609
ENSMUSG00000020614
ENSMUSG00000020620
ENSMUSG00000020623
ENSMUSG00000020624
ENSMUSG00000020640
ENSMUSG00000020651
ENSMUSG00000020658
ENSMUSG00000020672
ENSMUSG00000020674
ENSMUSG00000020716
ENSMUSG00000020717
ENSMUSG00000020739
ENSMUSG00000020777
ENSMUSG00000020782
ENSMUSG00000020790
ENSMUSG00000020798
ENSMUSG00000020823
ENSMUSG00000020840
ENSMUSG00000020846
ENSMUSG00000020864
ENSMUSG00000020865
ENSMUSG00000020883
ENSMUSG00000020890
ENSMUSG00000020908
ENSMUSG00000020917
ENSMUSG00000020919
ENSMUSG00000020936
ENSMUSG00000020937
ENSMUSG00000020954
ENSMUSG00000020990
ENSMUSG00000021025
ENSMUSG00000021039
ENSMUSG00000021061
ENSMUSG00000021065
ENSMUSG00000021066
ENSMUSG00000021068
ENSMUSG00000021071
ENSMUSG00000021087
ENSMUSG00000021090
ENSMUSG00000021091
ENSMUSG00000021098
ENSMUSG00000021140
ENSMUSG00000021186
ENSMUSG00000021188
ENSMUSG00000021198
ENSMUSG00000021218
ENSMUSG00000021219
ENSMUSG00000021221
ENSMUSG00000021240
ENSMUSG00000021244
ENSMUSG00000021255
ENSMUSG00000021281
ENSMUSG00000021322
ENSMUSG00000021327
ENSMUSG00000021336
ENSMUSG00000021338
ENSMUSG00000021342
ENSMUSG00000021360
ENSMUSG00000021362
ENSMUSG00000021364
ENSMUSG00000021368
ENSMUSG00000021373
ENSMUSG00000021395
ENSMUSG00000021411
ENSMUSG00000021417
ENSMUSG00000021420
ENSMUSG00000021448
ENSMUSG00000021451
ENSMUSG00000021453
ENSMUSG00000021458
ENSMUSG00000021460
ENSMUSG00000021464
ENSMUSG00000021474
ENSMUSG00000021477
ENSMUSG00000021482
ENSMUSG00000021506
ENSMUSG00000021518
ENSMUSG00000021557
ENSMUSG00000021587
ENSMUSG00000021589
ENSMUSG00000021594
ENSMUSG00000021595
ENSMUSG00000021600
ENSMUSG00000021604
ENSMUSG00000021638
ENSMUSG00000021650
ENSMUSG00000021662
ENSMUSG00000021671
ENSMUSG00000021687
ENSMUSG00000021693
ENSMUSG00000021703
ENSMUSG00000021708
ENSMUSG00000021710
ENSMUSG00000021718
ENSMUSG00000021725
ENSMUSG00000021728
ENSMUSG00000021745
ENSMUSG00000021748
ENSMUSG00000021752
ENSMUSG00000021756
ENSMUSG00000021763
ENSMUSG00000021774
ENSMUSG00000021775
ENSMUSG00000021789
ENSMUSG00000021806
ENSMUSG00000021823
ENSMUSG00000021895
ENSMUSG00000021907
ENSMUSG00000021927
ENSMUSG00000021952
ENSMUSG00000021978
ENSMUSG00000021981
ENSMUSG00000021983
ENSMUSG00000021990
ENSMUSG00000021991
ENSMUSG00000022010
ENSMUSG00000022012
ENSMUSG00000022024
ENSMUSG00000022025
ENSMUSG00000022032
ENSMUSG00000022033
ENSMUSG00000022051
ENSMUSG00000022052
ENSMUSG00000022054
ENSMUSG00000022089
ENSMUSG00000022091
ENSMUSG00000022100
ENSMUSG00000022108
ENSMUSG00000022110
ENSMUSG00000022114
ENSMUSG00000022129
ENSMUSG00000022139
ENSMUSG00000022181
ENSMUSG00000022195
ENSMUSG00000022197
ENSMUSG00000022204
ENSMUSG00000022206
ENSMUSG00000022209
ENSMUSG00000022210
ENSMUSG00000022235
ENSMUSG00000022240
ENSMUSG00000022241
ENSMUSG00000022253
ENSMUSG00000022257
ENSMUSG00000022265
ENSMUSG00000022269
ENSMUSG00000022270
ENSMUSG00000022300
ENSMUSG00000022303
ENSMUSG00000022304
ENSMUSG00000022309
ENSMUSG00000022321
ENSMUSG00000022329
ENSMUSG00000022337
ENSMUSG00000022369
ENSMUSG00000022370
ENSMUSG00000022383
ENSMUSG00000022419
ENSMUSG00000022425
ENSMUSG00000022462
ENSMUSG00000022464
ENSMUSG00000022466
ENSMUSG00000022468
ENSMUSG00000022489
ENSMUSG00000022494
ENSMUSG00000022508
ENSMUSG00000022510
ENSMUSG00000022512
ENSMUSG00000022514
ENSMUSG00000022518
ENSMUSG00000022540
ENSMUSG00000022591
ENSMUSG00000022615
ENSMUSG00000022635
ENSMUSG00000022636
ENSMUSG00000022637
ENSMUSG00000022661
ENSMUSG00000022663
ENSMUSG00000022676
ENSMUSG00000022678
ENSMUSG00000022707
ENSMUSG00000022708
ENSMUSG00000022723
ENSMUSG00000022742
ENSMUSG00000022747
ENSMUSG00000022754
ENSMUSG00000022755
ENSMUSG00000022756
ENSMUSG00000022759
ENSMUSG00000022760
ENSMUSG00000022762
ENSMUSG00000022790
ENSMUSG00000022809
ENSMUSG00000022811
ENSMUSG00000022820
ENSMUSG00000022821
ENSMUSG00000022822
ENSMUSG00000022827
ENSMUSG00000022828
ENSMUSG00000022832
ENSMUSG00000022840
ENSMUSG00000022848
ENSMUSG00000022849
ENSMUSG00000022853
ENSMUSG00000022857
ENSMUSG00000022861
ENSMUSG00000022864
ENSMUSG00000022867
ENSMUSG00000022883
ENSMUSG00000022885
ENSMUSG00000022894
ENSMUSG00000022897
ENSMUSG00000022911
ENSMUSG00000022912
ENSMUSG00000022957
ENSMUSG00000022971
ENSMUSG00000022978
ENSMUSG00000023011
ENSMUSG00000023022
ENSMUSG00000023033
ENSMUSG00000023055
ENSMUSG00000023067
ENSMUSG00000023104
ENSMUSG00000023106
ENSMUSG00000023169
ENSMUSG00000023235
ENSMUSG00000023274
ENSMUSG00000023330
ENSMUSG00000023411
ENSMUSG00000023737
ENSMUSG00000023827
ENSMUSG00000023828
ENSMUSG00000023830
ENSMUSG00000023885
ENSMUSG00000023923
ENSMUSG00000023951
ENSMUSG00000023959
ENSMUSG00000023960
ENSMUSG00000023961
ENSMUSG00000023980
ENSMUSG00000024014
ENSMUSG00000024029
ENSMUSG00000024030
ENSMUSG00000024043
ENSMUSG00000024049
ENSMUSG00000024052
ENSMUSG00000024059
ENSMUSG00000024066
ENSMUSG00000024070
ENSMUSG00000024073
ENSMUSG00000024074
ENSMUSG00000024084
ENSMUSG00000024091
ENSMUSG00000024095
ENSMUSG00000024120
ENSMUSG00000024127
ENSMUSG00000024131
ENSMUSG00000024140
ENSMUSG00000024143
ENSMUSG00000024151
ENSMUSG00000024174
ENSMUSG00000024186
ENSMUSG00000024222
ENSMUSG00000024232
ENSMUSG00000024233
ENSMUSG00000024236
ENSMUSG00000024238
ENSMUSG00000024242
ENSMUSG00000024245
ENSMUSG00000024254
ENSMUSG00000024268
ENSMUSG00000024271
ENSMUSG00000024286
ENSMUSG00000024302
ENSMUSG00000024304
ENSMUSG00000024313
ENSMUSG00000024317
ENSMUSG00000024357
ENSMUSG00000024378
ENSMUSG00000024411
ENSMUSG00000024420
ENSMUSG00000024427
ENSMUSG00000024431
ENSMUSG00000024437
ENSMUSG00000024479
ENSMUSG00000024485
ENSMUSG00000024500
ENSMUSG00000024501
ENSMUSG00000024510
ENSMUSG00000024513
ENSMUSG00000024516
ENSMUSG00000024521
ENSMUSG00000024534
ENSMUSG00000024563
ENSMUSG00000024589
ENSMUSG00000024598
ENSMUSG00000024620
ENSMUSG00000024639
ENSMUSG00000024642
ENSMUSG00000024646
ENSMUSG00000024653
ENSMUSG00000024687
ENSMUSG00000024697
ENSMUSG00000024743
ENSMUSG00000024749
ENSMUSG00000024750
ENSMUSG00000024754
ENSMUSG00000024803
ENSMUSG00000024827
ENSMUSG00000024837
ENSMUSG00000024843
ENSMUSG00000024854
ENSMUSG00000024867
ENSMUSG00000024868
ENSMUSG00000024892
ENSMUSG00000024896
ENSMUSG00000024897
ENSMUSG00000024899
ENSMUSG00000024913
ENSMUSG00000024921
ENSMUSG00000024924
ENSMUSG00000024979
ENSMUSG00000024981
ENSMUSG00000024998
ENSMUSG00000025006
ENSMUSG00000025017
ENSMUSG00000025019
ENSMUSG00000025037
ENSMUSG00000025041
ENSMUSG00000025085
ENSMUSG00000025089
ENSMUSG00000025091
ENSMUSG00000025092
ENSMUSG00000025105
ENSMUSG00000025139
ENSMUSG00000025162
ENSMUSG00000025184
ENSMUSG00000025189
ENSMUSG00000025190
ENSMUSG00000025197
ENSMUSG00000025215
ENSMUSG00000025216
ENSMUSG00000025217
ENSMUSG00000025219
ENSMUSG00000025221
ENSMUSG00000025229
ENSMUSG00000025235
ENSMUSG00000025236
ENSMUSG00000025271
ENSMUSG00000025290
ENSMUSG00000025316
ENSMUSG00000025370
ENSMUSG00000025372
ENSMUSG00000025375
ENSMUSG00000025427
ENSMUSG00000025437
ENSMUSG00000025477
ENSMUSG00000025496
ENSMUSG00000025519
ENSMUSG00000025533
ENSMUSG00000025557
ENSMUSG00000025558
ENSMUSG00000025574
ENSMUSG00000025576
ENSMUSG00000025583
ENSMUSG00000025609
ENSMUSG00000025612
ENSMUSG00000025626
ENSMUSG00000025665
ENSMUSG00000025754
ENSMUSG00000025782
ENSMUSG00000025784
ENSMUSG00000025789
ENSMUSG00000025790
ENSMUSG00000025791
ENSMUSG00000025870
ENSMUSG00000025875
ENSMUSG00000025885
ENSMUSG00000025903
ENSMUSG00000025920
ENSMUSG00000025927
ENSMUSG00000025935
ENSMUSG00000025946
ENSMUSG00000025991
ENSMUSG00000026000
ENSMUSG00000026064
ENSMUSG00000026068
ENSMUSG00000026072
ENSMUSG00000026074
ENSMUSG00000026077
ENSMUSG00000026078
ENSMUSG00000026090
ENSMUSG00000026109
ENSMUSG00000026113
ENSMUSG00000026123
ENSMUSG00000026153
ENSMUSG00000026155
ENSMUSG00000026156
ENSMUSG00000026170
ENSMUSG00000026185
ENSMUSG00000026208
ENSMUSG00000026249
ENSMUSG00000026260
ENSMUSG00000026270
ENSMUSG00000026272
ENSMUSG00000026278
ENSMUSG00000026279
ENSMUSG00000026295
ENSMUSG00000026301
ENSMUSG00000026305
ENSMUSG00000026317
ENSMUSG00000026348
ENSMUSG00000026349
ENSMUSG00000026356
ENSMUSG00000026358
ENSMUSG00000026389
ENSMUSG00000026398
ENSMUSG00000026425
ENSMUSG00000026436
ENSMUSG00000026469
ENSMUSG00000026470
ENSMUSG00000026475
ENSMUSG00000026479
ENSMUSG00000026489
ENSMUSG00000026490
ENSMUSG00000026491
ENSMUSG00000026502
ENSMUSG00000026556
ENSMUSG00000026566
ENSMUSG00000026571
ENSMUSG00000026574
ENSMUSG00000026575
ENSMUSG00000026584
ENSMUSG00000026587
ENSMUSG00000026609
ENSMUSG00000026618
ENSMUSG00000026621
ENSMUSG00000026626
ENSMUSG00000026640
ENSMUSG00000026655
ENSMUSG00000026657
ENSMUSG00000026672
ENSMUSG00000026686
ENSMUSG00000026705
ENSMUSG00000026712
ENSMUSG00000026740
ENSMUSG00000026761
ENSMUSG00000026767
ENSMUSG00000026768
ENSMUSG00000026787
ENSMUSG00000026796
ENSMUSG00000026799
ENSMUSG00000026807
ENSMUSG00000026819
ENSMUSG00000026833
ENSMUSG00000026842
ENSMUSG00000026858
ENSMUSG00000026874
ENSMUSG00000026880
ENSMUSG00000026885
ENSMUSG00000026887
ENSMUSG00000026888
ENSMUSG00000026904
ENSMUSG00000026915
ENSMUSG00000026922
ENSMUSG00000026971
ENSMUSG00000026977
ENSMUSG00000027007
ENSMUSG00000027016
ENSMUSG00000027030
ENSMUSG00000027068
ENSMUSG00000027070
ENSMUSG00000027082
ENSMUSG00000027109
ENSMUSG00000027130
ENSMUSG00000027176
ENSMUSG00000027186
ENSMUSG00000027187
ENSMUSG00000027188
ENSMUSG00000027189
ENSMUSG00000027198
ENSMUSG00000027208
ENSMUSG00000027210
ENSMUSG00000027238
ENSMUSG00000027313
ENSMUSG00000027340
ENSMUSG00000027346
ENSMUSG00000027359
ENSMUSG00000027360
ENSMUSG00000027404
ENSMUSG00000027446
ENSMUSG00000027463
ENSMUSG00000027484
ENSMUSG00000027487
ENSMUSG00000027496
ENSMUSG00000027502
ENSMUSG00000027505
ENSMUSG00000027513
ENSMUSG00000027559
ENSMUSG00000027583
ENSMUSG00000027602
ENSMUSG00000027630
ENSMUSG00000027641
ENSMUSG00000027649
ENSMUSG00000027660
ENSMUSG00000027668
ENSMUSG00000027684
ENSMUSG00000027703
ENSMUSG00000027706
ENSMUSG00000027750
ENSMUSG00000027751
ENSMUSG00000027762
ENSMUSG00000027793
ENSMUSG00000027831
ENSMUSG00000027865
ENSMUSG00000027868
ENSMUSG00000027875
ENSMUSG00000027882
ENSMUSG00000027931
ENSMUSG00000027962
ENSMUSG00000027966
ENSMUSG00000027985
ENSMUSG00000027996
ENSMUSG00000027997
ENSMUSG00000028005
ENSMUSG00000028008
ENSMUSG00000028013
ENSMUSG00000028015
ENSMUSG00000028017
ENSMUSG00000028030
ENSMUSG00000028053
ENSMUSG00000028082
ENSMUSG00000028086
ENSMUSG00000028121
ENSMUSG00000028125
ENSMUSG00000028133
ENSMUSG00000028163
ENSMUSG00000028179
ENSMUSG00000028197
ENSMUSG00000028214
ENSMUSG00000028240
ENSMUSG00000028244
ENSMUSG00000028343
ENSMUSG00000028345
ENSMUSG00000028358
ENSMUSG00000028360
ENSMUSG00000028370
ENSMUSG00000028389
ENSMUSG00000028399
ENSMUSG00000028402
ENSMUSG00000028412
ENSMUSG00000028423
ENSMUSG00000028436
ENSMUSG00000028437
ENSMUSG00000028439
ENSMUSG00000028456
ENSMUSG00000028479
ENSMUSG00000028487
ENSMUSG00000028488
ENSMUSG00000028494
ENSMUSG00000028496
ENSMUSG00000028514
ENSMUSG00000028519
ENSMUSG00000028524
ENSMUSG00000028525
ENSMUSG00000028527
ENSMUSG00000028532
ENSMUSG00000028542
ENSMUSG00000028546
ENSMUSG00000028550
ENSMUSG00000028572
ENSMUSG00000028601
ENSMUSG00000028614
ENSMUSG00000028619
ENSMUSG00000028626
ENSMUSG00000028640
ENSMUSG00000028645
ENSMUSG00000028649
ENSMUSG00000028653
ENSMUSG00000028664
ENSMUSG00000028677
ENSMUSG00000028707
ENSMUSG00000028715
ENSMUSG00000028719
ENSMUSG00000028736
ENSMUSG00000028738
ENSMUSG00000028744
ENSMUSG00000028786
ENSMUSG00000028788
ENSMUSG00000028809
ENSMUSG00000028811
ENSMUSG00000028821
ENSMUSG00000028822
ENSMUSG00000028834
ENSMUSG00000028907
ENSMUSG00000028926
ENSMUSG00000028937
ENSMUSG00000028949
ENSMUSG00000028952
ENSMUSG00000028977
ENSMUSG00000029009
ENSMUSG00000029012
ENSMUSG00000029029
ENSMUSG00000029063
ENSMUSG00000029088
ENSMUSG00000029092
ENSMUSG00000029093
ENSMUSG00000029094
ENSMUSG00000029108
ENSMUSG00000029134
ENSMUSG00000029141
ENSMUSG00000029154
ENSMUSG00000029173
ENSMUSG00000029201
ENSMUSG00000029202
ENSMUSG00000029207
ENSMUSG00000029217
ENSMUSG00000029223
ENSMUSG00000029227
ENSMUSG00000029250
ENSMUSG00000029254
ENSMUSG00000029273
ENSMUSG00000029281
ENSMUSG00000029282
ENSMUSG00000029287
ENSMUSG00000029304
ENSMUSG00000029310
ENSMUSG00000029313
ENSMUSG00000029331
ENSMUSG00000029334
ENSMUSG00000029338
ENSMUSG00000029344
ENSMUSG00000029361
ENSMUSG00000029369
ENSMUSG00000029380
ENSMUSG00000029385
ENSMUSG00000029406
ENSMUSG00000029416
ENSMUSG00000029439
ENSMUSG00000029440
ENSMUSG00000029458
ENSMUSG00000029466
ENSMUSG00000029468
ENSMUSG00000029475
ENSMUSG00000029512
ENSMUSG00000029534
ENSMUSG00000029544
ENSMUSG00000029554
ENSMUSG00000029561
ENSMUSG00000029578
ENSMUSG00000029596
ENSMUSG00000029598
ENSMUSG00000029603
ENSMUSG00000029608
ENSMUSG00000029629
ENSMUSG00000029630
ENSMUSG00000029635
ENSMUSG00000029650
ENSMUSG00000029651
ENSMUSG00000029655
ENSMUSG00000029658
ENSMUSG00000029661
ENSMUSG00000029669
ENSMUSG00000029671
ENSMUSG00000029673
ENSMUSG00000029675
ENSMUSG00000029683
ENSMUSG00000029735
ENSMUSG00000029752
ENSMUSG00000029757
ENSMUSG00000029763
ENSMUSG00000029765
ENSMUSG00000029772
ENSMUSG00000029777
ENSMUSG00000029778
ENSMUSG00000029802
ENSMUSG00000029804
ENSMUSG00000029816
ENSMUSG00000029822
ENSMUSG00000029832
ENSMUSG00000029862
ENSMUSG00000029869
ENSMUSG00000030042
ENSMUSG00000030046
ENSMUSG00000030060
ENSMUSG00000030064
ENSMUSG00000030067
ENSMUSG00000030068
ENSMUSG00000030086
ENSMUSG00000030088
ENSMUSG00000030091
ENSMUSG00000030102
ENSMUSG00000030104
ENSMUSG00000030126
ENSMUSG00000030131
ENSMUSG00000030207
ENSMUSG00000030214
ENSMUSG00000030223
ENSMUSG00000030228
ENSMUSG00000030231
ENSMUSG00000030235
ENSMUSG00000030244
ENSMUSG00000030257
ENSMUSG00000030259
ENSMUSG00000030287
ENSMUSG00000030304
ENSMUSG00000030352
ENSMUSG00000030363
ENSMUSG00000030378
ENSMUSG00000030421
ENSMUSG00000030470
ENSMUSG00000030494
ENSMUSG00000030498
ENSMUSG00000030500
ENSMUSG00000030513
ENSMUSG00000030516
ENSMUSG00000030518
ENSMUSG00000030527
ENSMUSG00000030530
ENSMUSG00000030555
ENSMUSG00000030560
ENSMUSG00000030600
ENSMUSG00000030621
ENSMUSG00000030629
ENSMUSG00000030643
ENSMUSG00000030650
ENSMUSG00000030652
ENSMUSG00000030660
ENSMUSG00000030714
ENSMUSG00000030726
ENSMUSG00000030757
ENSMUSG00000030772
ENSMUSG00000030779
ENSMUSG00000030787
ENSMUSG00000030792
ENSMUSG00000030798
ENSMUSG00000030822
ENSMUSG00000030849
ENSMUSG00000030870
ENSMUSG00000030930
ENSMUSG00000030934
ENSMUSG00000030946
ENSMUSG00000030967
ENSMUSG00000030968
ENSMUSG00000030987
ENSMUSG00000030994
ENSMUSG00000031024
ENSMUSG00000031028
ENSMUSG00000031118
ENSMUSG00000031119
ENSMUSG00000031169
ENSMUSG00000031173
ENSMUSG00000031216
ENSMUSG00000031229
ENSMUSG00000031284
ENSMUSG00000031299
ENSMUSG00000031357
ENSMUSG00000031358
ENSMUSG00000031377
ENSMUSG00000031382
ENSMUSG00000031431
ENSMUSG00000031432
ENSMUSG00000031438
ENSMUSG00000031442
ENSMUSG00000031453
ENSMUSG00000031465
ENSMUSG00000031478
ENSMUSG00000031481
ENSMUSG00000031482
ENSMUSG00000031503
ENSMUSG00000031512
ENSMUSG00000031520
ENSMUSG00000031523
ENSMUSG00000031535
ENSMUSG00000031543
ENSMUSG00000031561
ENSMUSG00000031583
ENSMUSG00000031586
ENSMUSG00000031590
ENSMUSG00000031596
ENSMUSG00000031601
ENSMUSG00000031613
ENSMUSG00000031620
ENSMUSG00000031622
ENSMUSG00000031626
ENSMUSG00000031639
ENSMUSG00000031645
ENSMUSG00000031672
ENSMUSG00000031681
ENSMUSG00000031684
ENSMUSG00000031691
ENSMUSG00000031712
ENSMUSG00000031725
ENSMUSG00000031760
ENSMUSG00000031772
ENSMUSG00000031788
ENSMUSG00000031796
ENSMUSG00000031835
ENSMUSG00000031842
ENSMUSG00000031924
ENSMUSG00000031925
ENSMUSG00000031930
ENSMUSG00000031934
ENSMUSG00000031950
ENSMUSG00000031952
ENSMUSG00000031963
ENSMUSG00000031990
ENSMUSG00000032014
ENSMUSG00000032017
ENSMUSG00000032020
ENSMUSG00000032028
ENSMUSG00000032030
ENSMUSG00000032053
ENSMUSG00000032118
ENSMUSG00000032207
ENSMUSG00000032220
ENSMUSG00000032228
ENSMUSG00000032235
ENSMUSG00000032238
ENSMUSG00000032249
ENSMUSG00000032259
ENSMUSG00000032271
ENSMUSG00000032278
ENSMUSG00000032280
ENSMUSG00000032297
ENSMUSG00000032300
ENSMUSG00000032314
ENSMUSG00000032324
ENSMUSG00000032332
ENSMUSG00000032349
ENSMUSG00000032350
ENSMUSG00000032352
ENSMUSG00000032380
ENSMUSG00000032452
ENSMUSG00000032463
ENSMUSG00000032475
ENSMUSG00000032485
ENSMUSG00000032498
ENSMUSG00000032503
ENSMUSG00000032504
ENSMUSG00000032507
ENSMUSG00000032523
ENSMUSG00000032527
ENSMUSG00000032530
ENSMUSG00000032540
ENSMUSG00000032560
ENSMUSG00000032625
ENSMUSG00000032702
ENSMUSG00000032743
ENSMUSG00000032776
ENSMUSG00000032796
ENSMUSG00000032827
ENSMUSG00000032840
ENSMUSG00000032845
ENSMUSG00000032860
ENSMUSG00000032883
ENSMUSG00000032898
ENSMUSG00000032985
ENSMUSG00000033004
ENSMUSG00000033016
ENSMUSG00000033022
ENSMUSG00000033032
ENSMUSG00000033088
ENSMUSG00000033102
ENSMUSG00000033107
ENSMUSG00000033182
ENSMUSG00000033237
ENSMUSG00000033253
ENSMUSG00000033278
ENSMUSG00000033295
ENSMUSG00000033306
ENSMUSG00000033307
ENSMUSG00000033308
ENSMUSG00000033350
ENSMUSG00000033352
ENSMUSG00000033355
ENSMUSG00000033392
ENSMUSG00000033411
ENSMUSG00000033420
ENSMUSG00000033436
ENSMUSG00000033444
ENSMUSG00000033488
ENSMUSG00000033491
ENSMUSG00000033530
ENSMUSG00000033554
ENSMUSG00000033557
ENSMUSG00000033581
ENSMUSG00000033610
ENSMUSG00000033615
ENSMUSG00000033628
ENSMUSG00000033653
ENSMUSG00000033713
ENSMUSG00000033717
ENSMUSG00000033721
ENSMUSG00000033722
ENSMUSG00000033767
ENSMUSG00000033769
ENSMUSG00000033805
ENSMUSG00000033819
ENSMUSG00000033854
ENSMUSG00000033871
ENSMUSG00000033885
ENSMUSG00000033898
ENSMUSG00000033949
ENSMUSG00000033953
ENSMUSG00000033965
ENSMUSG00000033987
ENSMUSG00000033998
ENSMUSG00000034031
ENSMUSG00000034037
ENSMUSG00000034066
ENSMUSG00000034101
ENSMUSG00000034109
ENSMUSG00000034118
ENSMUSG00000034135
ENSMUSG00000034154
ENSMUSG00000034156
ENSMUSG00000034165
ENSMUSG00000034171
ENSMUSG00000034187
ENSMUSG00000034235
ENSMUSG00000034265
ENSMUSG00000034269
ENSMUSG00000034271
ENSMUSG00000034403
ENSMUSG00000034467
ENSMUSG00000034473
ENSMUSG00000034480
ENSMUSG00000034484
ENSMUSG00000034485
ENSMUSG00000034525
ENSMUSG00000034528
ENSMUSG00000034560
ENSMUSG00000034574
ENSMUSG00000034584
ENSMUSG00000034656
ENSMUSG00000034687
ENSMUSG00000034708
ENSMUSG00000034709
ENSMUSG00000034731
ENSMUSG00000034738
ENSMUSG00000034751
ENSMUSG00000034755
ENSMUSG00000034761
ENSMUSG00000034771
ENSMUSG00000034774
ENSMUSG00000034780
ENSMUSG00000034813
ENSMUSG00000034832
ENSMUSG00000034903
ENSMUSG00000034926
ENSMUSG00000034931
ENSMUSG00000034936
ENSMUSG00000034997
ENSMUSG00000035021
ENSMUSG00000035107
ENSMUSG00000035139
ENSMUSG00000035158
ENSMUSG00000035168
ENSMUSG00000035189
ENSMUSG00000035238
ENSMUSG00000035258
ENSMUSG00000035270
ENSMUSG00000035274
ENSMUSG00000035283
ENSMUSG00000035284
ENSMUSG00000035354
ENSMUSG00000035364
ENSMUSG00000035376
ENSMUSG00000035392
ENSMUSG00000035394
ENSMUSG00000035399
ENSMUSG00000035448
ENSMUSG00000035459
ENSMUSG00000035491
ENSMUSG00000035575
ENSMUSG00000035606
ENSMUSG00000035637
ENSMUSG00000035775
ENSMUSG00000035798
ENSMUSG00000035804
ENSMUSG00000035842
ENSMUSG00000035878
ENSMUSG00000035910
ENSMUSG00000035933
ENSMUSG00000035969
ENSMUSG00000036019
ENSMUSG00000036083
ENSMUSG00000036095
ENSMUSG00000036109
ENSMUSG00000036114
ENSMUSG00000036158
ENSMUSG00000036160
ENSMUSG00000036198
ENSMUSG00000036218
ENSMUSG00000036225
ENSMUSG00000036257
ENSMUSG00000036264
ENSMUSG00000036273
ENSMUSG00000036285
ENSMUSG00000036291
ENSMUSG00000036353
ENSMUSG00000036402
ENSMUSG00000036450
ENSMUSG00000036452
ENSMUSG00000036466
ENSMUSG00000036501
ENSMUSG00000036503
ENSMUSG00000036526
ENSMUSG00000036533
ENSMUSG00000036545
ENSMUSG00000036585
ENSMUSG00000036611
ENSMUSG00000036766
ENSMUSG00000036832
ENSMUSG00000036863
ENSMUSG00000036893
ENSMUSG00000036904
ENSMUSG00000036907
ENSMUSG00000036959
ENSMUSG00000036966
ENSMUSG00000037035
ENSMUSG00000037053
ENSMUSG00000037086
ENSMUSG00000037104
ENSMUSG00000037106
ENSMUSG00000037138
ENSMUSG00000037139
ENSMUSG00000037143
ENSMUSG00000037174
ENSMUSG00000037202
ENSMUSG00000037242
ENSMUSG00000037260
ENSMUSG00000037270
ENSMUSG00000037287
ENSMUSG00000037295
ENSMUSG00000037296
ENSMUSG00000037339
ENSMUSG00000037346
ENSMUSG00000037370
ENSMUSG00000037375
ENSMUSG00000037393
ENSMUSG00000037395
ENSMUSG00000037419
ENSMUSG00000037432
ENSMUSG00000037455
ENSMUSG00000037580
ENSMUSG00000037610
ENSMUSG00000037622
ENSMUSG00000037625
ENSMUSG00000037646
ENSMUSG00000037656
ENSMUSG00000037669
ENSMUSG00000037689
ENSMUSG00000037692
ENSMUSG00000037706
ENSMUSG00000037736
ENSMUSG00000037784
ENSMUSG00000037798
ENSMUSG00000037826
ENSMUSG00000037890
ENSMUSG00000037916
ENSMUSG00000037953
ENSMUSG00000037973
ENSMUSG00000037974
ENSMUSG00000037989
ENSMUSG00000037993
ENSMUSG00000037994
ENSMUSG00000038022
ENSMUSG00000038077
ENSMUSG00000038092
ENSMUSG00000038115
ENSMUSG00000038127
ENSMUSG00000038143
ENSMUSG00000038146
ENSMUSG00000038151
ENSMUSG00000038155
ENSMUSG00000038168
ENSMUSG00000038172
ENSMUSG00000038173
ENSMUSG00000038175
ENSMUSG00000038192
ENSMUSG00000038233
ENSMUSG00000038240
ENSMUSG00000038244
ENSMUSG00000038291
ENSMUSG00000038332
ENSMUSG00000038347
ENSMUSG00000038349
ENSMUSG00000038368
ENSMUSG00000038369
ENSMUSG00000038375
ENSMUSG00000038388
ENSMUSG00000038415
ENSMUSG00000038459
ENSMUSG00000038463
ENSMUSG00000038485
ENSMUSG00000038491
ENSMUSG00000038508
ENSMUSG00000038533
ENSMUSG00000038535
ENSMUSG00000038541
ENSMUSG00000038576
ENSMUSG00000038582
ENSMUSG00000038587
ENSMUSG00000038594
ENSMUSG00000038599
ENSMUSG00000038600
ENSMUSG00000038602
ENSMUSG00000038608
ENSMUSG00000038679
ENSMUSG00000038709
ENSMUSG00000038729
ENSMUSG00000038754
ENSMUSG00000038766
ENSMUSG00000038780
ENSMUSG00000038784
ENSMUSG00000038807
ENSMUSG00000038872
ENSMUSG00000038917
ENSMUSG00000038949
ENSMUSG00000038967
ENSMUSG00000038984
ENSMUSG00000039004
ENSMUSG00000039005
ENSMUSG00000039032
ENSMUSG00000039046
ENSMUSG00000039058
ENSMUSG00000039067
ENSMUSG00000039070
ENSMUSG00000039099
ENSMUSG00000039115
ENSMUSG00000039145
ENSMUSG00000039159
ENSMUSG00000039191
ENSMUSG00000039194
ENSMUSG00000039197
ENSMUSG00000039219
ENSMUSG00000039233
ENSMUSG00000039234
ENSMUSG00000039242
ENSMUSG00000039254
ENSMUSG00000039286
ENSMUSG00000039298
ENSMUSG00000039323
ENSMUSG00000039349
ENSMUSG00000039385
ENSMUSG00000039410
ENSMUSG00000039414
ENSMUSG00000039419
ENSMUSG00000039431
ENSMUSG00000039473
ENSMUSG00000039519
ENSMUSG00000039542
ENSMUSG00000039601
ENSMUSG00000039607
ENSMUSG00000039621
ENSMUSG00000039637
ENSMUSG00000039639
ENSMUSG00000039648
ENSMUSG00000039653
ENSMUSG00000039671
ENSMUSG00000039672
ENSMUSG00000039680
ENSMUSG00000039682
ENSMUSG00000039720
ENSMUSG00000039745
ENSMUSG00000039770
ENSMUSG00000039782
ENSMUSG00000039801
ENSMUSG00000039804
ENSMUSG00000039809
ENSMUSG00000039831
ENSMUSG00000039853
ENSMUSG00000039883
ENSMUSG00000039908
ENSMUSG00000039911
ENSMUSG00000040003
ENSMUSG00000040006
ENSMUSG00000040028
ENSMUSG00000040029
ENSMUSG00000040035
ENSMUSG00000040093
ENSMUSG00000040111
ENSMUSG00000040136
ENSMUSG00000040147
ENSMUSG00000040209
ENSMUSG00000040270
ENSMUSG00000040274
ENSMUSG00000040283
ENSMUSG00000040310
ENSMUSG00000040455
ENSMUSG00000040467
ENSMUSG00000040481
ENSMUSG00000040506
ENSMUSG00000040520
ENSMUSG00000040522
ENSMUSG00000040536
ENSMUSG00000040548
ENSMUSG00000040594
ENSMUSG00000040606
ENSMUSG00000040624
ENSMUSG00000040640
ENSMUSG00000040648
ENSMUSG00000040693
ENSMUSG00000040711
ENSMUSG00000040732
ENSMUSG00000040760
ENSMUSG00000040848
ENSMUSG00000040850
ENSMUSG00000040865
ENSMUSG00000040913
ENSMUSG00000040928
ENSMUSG00000040957
ENSMUSG00000040963
ENSMUSG00000040997
ENSMUSG00000040998
ENSMUSG00000041052
ENSMUSG00000041112
ENSMUSG00000041115
ENSMUSG00000041119
ENSMUSG00000041126
ENSMUSG00000041132
ENSMUSG00000041141
ENSMUSG00000041144
ENSMUSG00000041164
ENSMUSG00000041180
ENSMUSG00000041225
ENSMUSG00000041235
ENSMUSG00000041238
ENSMUSG00000041293
ENSMUSG00000041298
ENSMUSG00000041378
ENSMUSG00000041415
ENSMUSG00000041444
ENSMUSG00000041476
ENSMUSG00000041482
ENSMUSG00000041483
ENSMUSG00000041498
ENSMUSG00000041515
ENSMUSG00000041540
ENSMUSG00000041548
ENSMUSG00000041556
ENSMUSG00000041607
ENSMUSG00000041632
ENSMUSG00000041650
ENSMUSG00000041670
ENSMUSG00000041688
ENSMUSG00000041698
ENSMUSG00000041729
ENSMUSG00000041737
ENSMUSG00000041765
ENSMUSG00000041782
ENSMUSG00000041789
ENSMUSG00000041797
ENSMUSG00000041836
ENSMUSG00000041930
ENSMUSG00000041939
ENSMUSG00000041949
ENSMUSG00000041961
ENSMUSG00000041975
ENSMUSG00000041992
ENSMUSG00000041997
ENSMUSG00000042042
ENSMUSG00000042064
ENSMUSG00000042129
ENSMUSG00000042148
ENSMUSG00000042179
ENSMUSG00000042202
ENSMUSG00000042213
ENSMUSG00000042216
ENSMUSG00000042246
ENSMUSG00000042268
ENSMUSG00000042348
ENSMUSG00000042359
ENSMUSG00000042425
ENSMUSG00000042473
ENSMUSG00000042474
ENSMUSG00000042476
ENSMUSG00000042496
ENSMUSG00000042514
ENSMUSG00000042524
ENSMUSG00000042581
ENSMUSG00000042589
ENSMUSG00000042590
ENSMUSG00000042607
ENSMUSG00000042608
ENSMUSG00000042616
ENSMUSG00000042625
ENSMUSG00000042641
ENSMUSG00000042644
ENSMUSG00000042659
ENSMUSG00000042680
ENSMUSG00000042700
ENSMUSG00000042742
ENSMUSG00000042744
ENSMUSG00000042757
ENSMUSG00000042788
ENSMUSG00000042793
ENSMUSG00000042807
ENSMUSG00000042810
ENSMUSG00000042846
ENSMUSG00000042938
ENSMUSG00000042961
ENSMUSG00000042993
ENSMUSG00000043004
ENSMUSG00000043020
ENSMUSG00000043065
ENSMUSG00000043067
ENSMUSG00000043252
ENSMUSG00000043329
ENSMUSG00000043336
ENSMUSG00000043424
ENSMUSG00000043557
ENSMUSG00000043671
ENSMUSG00000043673
ENSMUSG00000043850
ENSMUSG00000043903
ENSMUSG00000043940
ENSMUSG00000043969
ENSMUSG00000043972
ENSMUSG00000044033
ENSMUSG00000044086
ENSMUSG00000044164
ENSMUSG00000044224
ENSMUSG00000044292
ENSMUSG00000044308
ENSMUSG00000044309
ENSMUSG00000044317
ENSMUSG00000044378
ENSMUSG00000044387
ENSMUSG00000044452
ENSMUSG00000044468
ENSMUSG00000044469
ENSMUSG00000044477
ENSMUSG00000044534
ENSMUSG00000044633
ENSMUSG00000044645
ENSMUSG00000044646
ENSMUSG00000044674
ENSMUSG00000044689
ENSMUSG00000044694
ENSMUSG00000044707
ENSMUSG00000044748
ENSMUSG00000044751
ENSMUSG00000044813
ENSMUSG00000044847
ENSMUSG00000044991
ENSMUSG00000045083
ENSMUSG00000045104
ENSMUSG00000045107
ENSMUSG00000045180
ENSMUSG00000045268
ENSMUSG00000045287
ENSMUSG00000045288
ENSMUSG00000045314
ENSMUSG00000045318
ENSMUSG00000045441
ENSMUSG00000045482
ENSMUSG00000045508
ENSMUSG00000045515
ENSMUSG00000045555
ENSMUSG00000045594
ENSMUSG00000045648
ENSMUSG00000045658
ENSMUSG00000045671
ENSMUSG00000045672
ENSMUSG00000045680
ENSMUSG00000045690
ENSMUSG00000045730
ENSMUSG00000045761
ENSMUSG00000045817
ENSMUSG00000045827
ENSMUSG00000046005
ENSMUSG00000046079
ENSMUSG00000046096
ENSMUSG00000046167
ENSMUSG00000046178
ENSMUSG00000046230
ENSMUSG00000046242
ENSMUSG00000046311
ENSMUSG00000046330
ENSMUSG00000046463
ENSMUSG00000046585
ENSMUSG00000046667
ENSMUSG00000046723
ENSMUSG00000046794
ENSMUSG00000046808
ENSMUSG00000046876
ENSMUSG00000046982
ENSMUSG00000046993
ENSMUSG00000047094
ENSMUSG00000047109
ENSMUSG00000047129
ENSMUSG00000047216
ENSMUSG00000047222
ENSMUSG00000047261
ENSMUSG00000047369
ENSMUSG00000047394
ENSMUSG00000047446
ENSMUSG00000047497
ENSMUSG00000047676
ENSMUSG00000047716
ENSMUSG00000047731
ENSMUSG00000047759
ENSMUSG00000047767
ENSMUSG00000047773
ENSMUSG00000047786
ENSMUSG00000047793
ENSMUSG00000047810
ENSMUSG00000047965
ENSMUSG00000048070
ENSMUSG00000048078
ENSMUSG00000048138
ENSMUSG00000048251
ENSMUSG00000048271
ENSMUSG00000048284
ENSMUSG00000048307
ENSMUSG00000048371
ENSMUSG00000048376
ENSMUSG00000048377
ENSMUSG00000048387
ENSMUSG00000048402
ENSMUSG00000048406
ENSMUSG00000048416
ENSMUSG00000048450
ENSMUSG00000048489
ENSMUSG00000048490
ENSMUSG00000048572
ENSMUSG00000048612
ENSMUSG00000048617
ENSMUSG00000048626
ENSMUSG00000048652
ENSMUSG00000048747
ENSMUSG00000048756
ENSMUSG00000048782
ENSMUSG00000048826
ENSMUSG00000049013
ENSMUSG00000049044
ENSMUSG00000049115
ENSMUSG00000049154
ENSMUSG00000049191
ENSMUSG00000049336
ENSMUSG00000049353
ENSMUSG00000049362
ENSMUSG00000049658
ENSMUSG00000049672
ENSMUSG00000049686
ENSMUSG00000049690
ENSMUSG00000049692
ENSMUSG00000049719
ENSMUSG00000049878
ENSMUSG00000049908
ENSMUSG00000049940
ENSMUSG00000049969
ENSMUSG00000049971
ENSMUSG00000050017
ENSMUSG00000050064
ENSMUSG00000050069
ENSMUSG00000050100
ENSMUSG00000050114
ENSMUSG00000050121
ENSMUSG00000050122
ENSMUSG00000050243
ENSMUSG00000050271
ENSMUSG00000050299
ENSMUSG00000050315
ENSMUSG00000050395
ENSMUSG00000050445
ENSMUSG00000050447
ENSMUSG00000050473
ENSMUSG00000050520
ENSMUSG00000050541
ENSMUSG00000050553
ENSMUSG00000050640
ENSMUSG00000050663
ENSMUSG00000050812
ENSMUSG00000050860
ENSMUSG00000050917
ENSMUSG00000050931
ENSMUSG00000050953
ENSMUSG00000050965
ENSMUSG00000050994
ENSMUSG00000051000
ENSMUSG00000051065
ENSMUSG00000051098
ENSMUSG00000051136
ENSMUSG00000051166
ENSMUSG00000051198
ENSMUSG00000051225
ENSMUSG00000051236
ENSMUSG00000051246
ENSMUSG00000051276
ENSMUSG00000051285
ENSMUSG00000051306
ENSMUSG00000051335
ENSMUSG00000051339
ENSMUSG00000051359
ENSMUSG00000051361
ENSMUSG00000051379
ENSMUSG00000051392
ENSMUSG00000051495
ENSMUSG00000051497
ENSMUSG00000051506
ENSMUSG00000051671
ENSMUSG00000051675
ENSMUSG00000051758
ENSMUSG00000051805
ENSMUSG00000051860
ENSMUSG00000051864
ENSMUSG00000051900
ENSMUSG00000051910
ENSMUSG00000051980
ENSMUSG00000051986
ENSMUSG00000052013
ENSMUSG00000052105
ENSMUSG00000052133
ENSMUSG00000052142
ENSMUSG00000052221
ENSMUSG00000052253
ENSMUSG00000052291
ENSMUSG00000052302
ENSMUSG00000052331
ENSMUSG00000052395
ENSMUSG00000052407
ENSMUSG00000052430
ENSMUSG00000052477
ENSMUSG00000052504
ENSMUSG00000052512
ENSMUSG00000052520
ENSMUSG00000052534
ENSMUSG00000052551
ENSMUSG00000052557
ENSMUSG00000052584
ENSMUSG00000052613
ENSMUSG00000052632
ENSMUSG00000052698
ENSMUSG00000052707
ENSMUSG00000052712
ENSMUSG00000052738
ENSMUSG00000052748
ENSMUSG00000052769
ENSMUSG00000052889
ENSMUSG00000052949
ENSMUSG00000053004
ENSMUSG00000053007
ENSMUSG00000053038
ENSMUSG00000053049
ENSMUSG00000053063
ENSMUSG00000053110
ENSMUSG00000053141
ENSMUSG00000053153
ENSMUSG00000053164
ENSMUSG00000053216
ENSMUSG00000053219
ENSMUSG00000053279
ENSMUSG00000053353
ENSMUSG00000053367
ENSMUSG00000053398
ENSMUSG00000053469
ENSMUSG00000053470
ENSMUSG00000053519
ENSMUSG00000053536
ENSMUSG00000053559
ENSMUSG00000053580
ENSMUSG00000053617
ENSMUSG00000053641
ENSMUSG00000053702
ENSMUSG00000053740
ENSMUSG00000053768
ENSMUSG00000053825
ENSMUSG00000053889
ENSMUSG00000053964
ENSMUSG00000053965
ENSMUSG00000053979
ENSMUSG00000054003
ENSMUSG00000054013
ENSMUSG00000054027
ENSMUSG00000054052
ENSMUSG00000054196
ENSMUSG00000054199
ENSMUSG00000054237
ENSMUSG00000054258
ENSMUSG00000054263
ENSMUSG00000054277
ENSMUSG00000054360
ENSMUSG00000054434
ENSMUSG00000054477
ENSMUSG00000054510
ENSMUSG00000054537
ENSMUSG00000054555
ENSMUSG00000054589
ENSMUSG00000054594
ENSMUSG00000054672
ENSMUSG00000054693
ENSMUSG00000054733
ENSMUSG00000054843
ENSMUSG00000054863
ENSMUSG00000054901
ENSMUSG00000054938
ENSMUSG00000054966
ENSMUSG00000054978
ENSMUSG00000055044
ENSMUSG00000055067
ENSMUSG00000055116
ENSMUSG00000055125
ENSMUSG00000055198
ENSMUSG00000055254
ENSMUSG00000055403
ENSMUSG00000055407
ENSMUSG00000055435
ENSMUSG00000055471
ENSMUSG00000055538
ENSMUSG00000055567
ENSMUSG00000055653
ENSMUSG00000055737
ENSMUSG00000055745
ENSMUSG00000055771
ENSMUSG00000055799
ENSMUSG00000055811
ENSMUSG00000055833
ENSMUSG00000055972
ENSMUSG00000055994
ENSMUSG00000056004
ENSMUSG00000056035
ENSMUSG00000056130
ENSMUSG00000056174
ENSMUSG00000056211
ENSMUSG00000056222
ENSMUSG00000056258
ENSMUSG00000056288
ENSMUSG00000056310
ENSMUSG00000056370
ENSMUSG00000056383
ENSMUSG00000056486
ENSMUSG00000056492
ENSMUSG00000056493
ENSMUSG00000056600
ENSMUSG00000056602
ENSMUSG00000056632
ENSMUSG00000056673
ENSMUSG00000056698
ENSMUSG00000056706
ENSMUSG00000056716
ENSMUSG00000056737
ENSMUSG00000056749
ENSMUSG00000056752
ENSMUSG00000056755
ENSMUSG00000056758
ENSMUSG00000056770
ENSMUSG00000056772
ENSMUSG00000056966
ENSMUSG00000057003
ENSMUSG00000057060
ENSMUSG00000057098
ENSMUSG00000057110
ENSMUSG00000057133
ENSMUSG00000057173
ENSMUSG00000057228
ENSMUSG00000057315
ENSMUSG00000057440
ENSMUSG00000057522
ENSMUSG00000057531
ENSMUSG00000057561
ENSMUSG00000057615
ENSMUSG00000057685
ENSMUSG00000057691
ENSMUSG00000057722
ENSMUSG00000057738
ENSMUSG00000057766
ENSMUSG00000057880
ENSMUSG00000057897
ENSMUSG00000057914
ENSMUSG00000058056
ENSMUSG00000058099
ENSMUSG00000058145
ENSMUSG00000058248
ENSMUSG00000058275
ENSMUSG00000058318
ENSMUSG00000058360
ENSMUSG00000058444
ENSMUSG00000058446
ENSMUSG00000058492
ENSMUSG00000058607
ENSMUSG00000058620
ENSMUSG00000058626
ENSMUSG00000058638
ENSMUSG00000058655
ENSMUSG00000058656
ENSMUSG00000058665
ENSMUSG00000058806
ENSMUSG00000058835
ENSMUSG00000058881
ENSMUSG00000058897
ENSMUSG00000058933
[truncated: 2,468 more rows]

## Sheet: Upregulated peak-related genes
Table S3 . Differentially ATAC peak-related genes in Ythdc1-HKO livers. Part 2: Upregulated peak-related genes.
ENSMUSG00000000127
ENSMUSG00000000318
ENSMUSG00000000385
ENSMUSG00000000386
ENSMUSG00000000420
ENSMUSG00000000489
ENSMUSG00000000530
ENSMUSG00000000732
ENSMUSG00000000811
ENSMUSG00000000938
ENSMUSG00000000982
ENSMUSG00000001089
ENSMUSG00000001168
ENSMUSG00000001240
ENSMUSG00000001424
ENSMUSG00000001473
ENSMUSG00000001707
ENSMUSG00000001768
ENSMUSG00000001829
ENSMUSG00000001847
ENSMUSG00000001855
ENSMUSG00000001986
ENSMUSG00000002107
ENSMUSG00000002257
ENSMUSG00000002504
ENSMUSG00000002808
ENSMUSG00000002845
ENSMUSG00000002944
ENSMUSG00000003053
ENSMUSG00000003062
ENSMUSG00000003153
ENSMUSG00000003271
ENSMUSG00000003534
ENSMUSG00000003541
ENSMUSG00000003810
ENSMUSG00000003847
ENSMUSG00000004099
ENSMUSG00000004266
ENSMUSG00000004296
ENSMUSG00000004530
ENSMUSG00000004843
ENSMUSG00000005087
ENSMUSG00000005251
ENSMUSG00000005268
ENSMUSG00000005312
ENSMUSG00000005360
ENSMUSG00000005510
ENSMUSG00000005533
ENSMUSG00000005547
ENSMUSG00000005621
ENSMUSG00000005672
ENSMUSG00000005800
ENSMUSG00000005803
ENSMUSG00000005823
ENSMUSG00000005824
ENSMUSG00000005973
ENSMUSG00000006154
ENSMUSG00000006219
ENSMUSG00000006281
ENSMUSG00000006362
ENSMUSG00000006527
ENSMUSG00000006574
ENSMUSG00000006720
ENSMUSG00000006740
ENSMUSG00000007034
ENSMUSG00000007411
ENSMUSG00000007815
ENSMUSG00000008398
ENSMUSG00000008540
ENSMUSG00000008932
ENSMUSG00000009216
ENSMUSG00000009356
ENSMUSG00000009585
ENSMUSG00000009614
ENSMUSG00000009687
ENSMUSG00000009876
ENSMUSG00000009900
ENSMUSG00000010095
ENSMUSG00000010342
ENSMUSG00000010609
ENSMUSG00000010721
ENSMUSG00000011034
ENSMUSG00000012123
ENSMUSG00000012126
ENSMUSG00000012187
ENSMUSG00000012282
ENSMUSG00000012428
ENSMUSG00000012443
ENSMUSG00000012535
ENSMUSG00000012609
ENSMUSG00000013974
ENSMUSG00000014030
ENSMUSG00000014074
ENSMUSG00000014303
ENSMUSG00000014353
ENSMUSG00000014470
ENSMUSG00000014852
ENSMUSG00000014956
ENSMUSG00000015133
ENSMUSG00000015214
ENSMUSG00000015441
ENSMUSG00000015522
ENSMUSG00000015597
ENSMUSG00000015647
ENSMUSG00000015709
ENSMUSG00000015852
ENSMUSG00000015942
ENSMUSG00000015962
ENSMUSG00000016028
ENSMUSG00000016382
ENSMUSG00000016494
ENSMUSG00000016496
ENSMUSG00000016510
ENSMUSG00000016529
ENSMUSG00000017132
ENSMUSG00000017144
ENSMUSG00000017485
ENSMUSG00000017491
ENSMUSG00000017631
ENSMUSG00000017776
ENSMUSG00000017929
ENSMUSG00000017943
ENSMUSG00000017969
ENSMUSG00000018171
ENSMUSG00000018500
ENSMUSG00000018501
ENSMUSG00000018654
ENSMUSG00000018796
ENSMUSG00000018819
ENSMUSG00000018858
ENSMUSG00000018865
ENSMUSG00000018868
ENSMUSG00000018906
ENSMUSG00000019158
ENSMUSG00000019768
ENSMUSG00000019790
ENSMUSG00000019791
ENSMUSG00000019792
ENSMUSG00000019795
ENSMUSG00000019813
ENSMUSG00000019842
ENSMUSG00000019849
ENSMUSG00000019850
ENSMUSG00000019864
ENSMUSG00000019872
ENSMUSG00000019889
ENSMUSG00000019899
ENSMUSG00000019907
ENSMUSG00000019933
ENSMUSG00000019947
ENSMUSG00000019951
ENSMUSG00000019970
ENSMUSG00000019971
ENSMUSG00000019978
ENSMUSG00000020015
ENSMUSG00000020023
ENSMUSG00000020027
ENSMUSG00000020053
ENSMUSG00000020067
ENSMUSG00000020076
ENSMUSG00000020122
ENSMUSG00000020166
ENSMUSG00000020176
ENSMUSG00000020189
ENSMUSG00000020205
ENSMUSG00000020220
ENSMUSG00000020231
ENSMUSG00000020272
ENSMUSG00000020290
ENSMUSG00000020315
ENSMUSG00000020349
ENSMUSG00000020376
ENSMUSG00000020377
ENSMUSG00000020395
ENSMUSG00000020399
ENSMUSG00000020422
ENSMUSG00000020435
ENSMUSG00000020461
ENSMUSG00000020463
ENSMUSG00000020484
ENSMUSG00000020546
ENSMUSG00000020573
ENSMUSG00000020580
ENSMUSG00000020590
ENSMUSG00000020610
ENSMUSG00000020630
ENSMUSG00000020640
ENSMUSG00000020656
ENSMUSG00000020686
ENSMUSG00000020689
ENSMUSG00000020787
ENSMUSG00000020788
ENSMUSG00000020814
ENSMUSG00000020826
ENSMUSG00000020886
ENSMUSG00000020889
ENSMUSG00000020902
ENSMUSG00000020905
ENSMUSG00000020922
ENSMUSG00000020929
ENSMUSG00000020946
ENSMUSG00000020974
ENSMUSG00000021003
ENSMUSG00000021024
ENSMUSG00000021028
ENSMUSG00000021068
ENSMUSG00000021087
ENSMUSG00000021094
ENSMUSG00000021147
ENSMUSG00000021149
ENSMUSG00000021176
ENSMUSG00000021179
ENSMUSG00000021188
ENSMUSG00000021190
ENSMUSG00000021208
ENSMUSG00000021214
ENSMUSG00000021263
ENSMUSG00000021326
ENSMUSG00000021338
ENSMUSG00000021348
ENSMUSG00000021357
ENSMUSG00000021366
ENSMUSG00000021420
ENSMUSG00000021451
ENSMUSG00000021457
ENSMUSG00000021458
ENSMUSG00000021461
ENSMUSG00000021537
ENSMUSG00000021552
ENSMUSG00000021608
ENSMUSG00000021612
ENSMUSG00000021614
ENSMUSG00000021676
ENSMUSG00000021699
ENSMUSG00000021709
ENSMUSG00000021720
ENSMUSG00000021725
ENSMUSG00000021745
ENSMUSG00000021754
ENSMUSG00000021770
ENSMUSG00000021774
ENSMUSG00000021779
ENSMUSG00000021843
ENSMUSG00000021870
ENSMUSG00000021879
ENSMUSG00000021884
ENSMUSG00000021918
ENSMUSG00000021929
ENSMUSG00000021932
ENSMUSG00000021933
ENSMUSG00000021939
ENSMUSG00000022015
ENSMUSG00000022021
ENSMUSG00000022033
ENSMUSG00000022074
ENSMUSG00000022094
ENSMUSG00000022095
ENSMUSG00000022102
ENSMUSG00000022105
ENSMUSG00000022122
ENSMUSG00000022141
ENSMUSG00000022191
ENSMUSG00000022201
ENSMUSG00000022245
ENSMUSG00000022263
ENSMUSG00000022272
ENSMUSG00000022307
ENSMUSG00000022337
ENSMUSG00000022339
ENSMUSG00000022350
ENSMUSG00000022351
ENSMUSG00000022353
ENSMUSG00000022375
ENSMUSG00000022433
ENSMUSG00000022434
ENSMUSG00000022439
ENSMUSG00000022494
ENSMUSG00000022498
ENSMUSG00000022510
ENSMUSG00000022512
ENSMUSG00000022523
ENSMUSG00000022534
ENSMUSG00000022538
ENSMUSG00000022543
ENSMUSG00000022610
ENSMUSG00000022629
ENSMUSG00000022637
ENSMUSG00000022639
ENSMUSG00000022641
ENSMUSG00000022656
ENSMUSG00000022685
ENSMUSG00000022707
ENSMUSG00000022708
ENSMUSG00000022750
ENSMUSG00000022801
ENSMUSG00000022812
ENSMUSG00000022816
ENSMUSG00000022836
ENSMUSG00000022875
ENSMUSG00000022883
ENSMUSG00000022884
ENSMUSG00000022885
ENSMUSG00000022905
ENSMUSG00000022952
ENSMUSG00000022983
ENSMUSG00000022996
ENSMUSG00000023017
ENSMUSG00000023026
ENSMUSG00000023045
ENSMUSG00000023084
ENSMUSG00000023153
ENSMUSG00000023169
ENSMUSG00000023391
ENSMUSG00000023411
ENSMUSG00000023764
ENSMUSG00000023800
ENSMUSG00000023802
ENSMUSG00000023805
ENSMUSG00000023827
ENSMUSG00000023828
ENSMUSG00000023885
ENSMUSG00000023915
ENSMUSG00000023923
ENSMUSG00000023951
ENSMUSG00000023966
ENSMUSG00000023972
ENSMUSG00000024006
ENSMUSG00000024030
ENSMUSG00000024034
ENSMUSG00000024042
ENSMUSG00000024044
ENSMUSG00000024052
ENSMUSG00000024059
ENSMUSG00000024077
ENSMUSG00000024078
ENSMUSG00000024082
ENSMUSG00000024095
ENSMUSG00000024096
ENSMUSG00000024107
ENSMUSG00000024109
ENSMUSG00000024112
ENSMUSG00000024135
ENSMUSG00000024158
ENSMUSG00000024164
ENSMUSG00000024187
ENSMUSG00000024236
ENSMUSG00000024238
ENSMUSG00000024240
ENSMUSG00000024247
ENSMUSG00000024286
ENSMUSG00000024294
ENSMUSG00000024378
ENSMUSG00000024386
ENSMUSG00000024487
ENSMUSG00000024503
ENSMUSG00000024513
ENSMUSG00000024524
ENSMUSG00000024533
ENSMUSG00000024548
ENSMUSG00000024558
ENSMUSG00000024566
ENSMUSG00000024589
ENSMUSG00000024622
ENSMUSG00000024642
ENSMUSG00000024647
ENSMUSG00000024653
ENSMUSG00000024661
ENSMUSG00000024691
ENSMUSG00000024694
ENSMUSG00000024713
ENSMUSG00000024747
ENSMUSG00000024750
ENSMUSG00000024862
ENSMUSG00000024867
ENSMUSG00000024907
ENSMUSG00000024921
ENSMUSG00000024924
ENSMUSG00000024936
ENSMUSG00000024941
ENSMUSG00000024974
ENSMUSG00000024985
ENSMUSG00000024986
ENSMUSG00000024998
ENSMUSG00000025004
ENSMUSG00000025059
ENSMUSG00000025085
ENSMUSG00000025184
ENSMUSG00000025201
ENSMUSG00000025215
ENSMUSG00000025221
ENSMUSG00000025277
ENSMUSG00000025321
ENSMUSG00000025425
ENSMUSG00000025477
ENSMUSG00000025525
ENSMUSG00000025571
ENSMUSG00000025612
ENSMUSG00000025665
ENSMUSG00000025786
ENSMUSG00000025787
ENSMUSG00000025804
ENSMUSG00000025810
ENSMUSG00000025812
ENSMUSG00000025816
ENSMUSG00000025854
ENSMUSG00000025915
ENSMUSG00000025922
ENSMUSG00000025933
ENSMUSG00000025934
ENSMUSG00000025958
ENSMUSG00000025964
ENSMUSG00000025980
ENSMUSG00000026000
ENSMUSG00000026012
ENSMUSG00000026042
ENSMUSG00000026069
ENSMUSG00000026074
ENSMUSG00000026082
ENSMUSG00000026094
ENSMUSG00000026131
ENSMUSG00000026153
ENSMUSG00000026207
ENSMUSG00000026255
ENSMUSG00000026271
ENSMUSG00000026288
ENSMUSG00000026341
ENSMUSG00000026342
ENSMUSG00000026365
ENSMUSG00000026390
ENSMUSG00000026421
ENSMUSG00000026424
ENSMUSG00000026490
ENSMUSG00000026499
ENSMUSG00000026527
ENSMUSG00000026574
ENSMUSG00000026575
ENSMUSG00000026584
ENSMUSG00000026589
ENSMUSG00000026623
ENSMUSG00000026627
ENSMUSG00000026639
ENSMUSG00000026668
ENSMUSG00000026672
ENSMUSG00000026674
ENSMUSG00000026686
ENSMUSG00000026718
ENSMUSG00000026721
ENSMUSG00000026737
ENSMUSG00000026768
ENSMUSG00000026775
ENSMUSG00000026796
ENSMUSG00000026799
ENSMUSG00000026832
ENSMUSG00000026836
ENSMUSG00000026915
ENSMUSG00000026933
ENSMUSG00000026950
ENSMUSG00000026960
ENSMUSG00000026970
ENSMUSG00000026987
ENSMUSG00000026988
ENSMUSG00000026991
ENSMUSG00000027163
ENSMUSG00000027194
ENSMUSG00000027195
ENSMUSG00000027221
ENSMUSG00000027261
ENSMUSG00000027263
ENSMUSG00000027272
ENSMUSG00000027276
ENSMUSG00000027304
ENSMUSG00000027341
ENSMUSG00000027347
ENSMUSG00000027349
ENSMUSG00000027356
ENSMUSG00000027358
ENSMUSG00000027366
ENSMUSG00000027368
ENSMUSG00000027380
ENSMUSG00000027386
ENSMUSG00000027424
ENSMUSG00000027428
ENSMUSG00000027442
ENSMUSG00000027455
ENSMUSG00000027522
ENSMUSG00000027523
ENSMUSG00000027525
ENSMUSG00000027544
ENSMUSG00000027546
ENSMUSG00000027575
ENSMUSG00000027589
ENSMUSG00000027598
ENSMUSG00000027605
ENSMUSG00000027612
ENSMUSG00000027615
ENSMUSG00000027624
ENSMUSG00000027639
ENSMUSG00000027643
ENSMUSG00000027651
ENSMUSG00000027671
ENSMUSG00000027706
ENSMUSG00000027709
ENSMUSG00000027716
ENSMUSG00000027748
ENSMUSG00000027774
ENSMUSG00000027784
ENSMUSG00000027792
ENSMUSG00000027827
ENSMUSG00000027884
ENSMUSG00000027893
ENSMUSG00000027939
ENSMUSG00000027966
ENSMUSG00000028013
ENSMUSG00000028037
ENSMUSG00000028051
ENSMUSG00000028059
ENSMUSG00000028073
ENSMUSG00000028085
ENSMUSG00000028096
ENSMUSG00000028149
ENSMUSG00000028163
ENSMUSG00000028184
ENSMUSG00000028194
ENSMUSG00000028197
ENSMUSG00000028238
ENSMUSG00000028240
ENSMUSG00000028243
ENSMUSG00000028247
ENSMUSG00000028248
ENSMUSG00000028273
ENSMUSG00000028291
ENSMUSG00000028292
ENSMUSG00000028332
ENSMUSG00000028343
ENSMUSG00000028356
ENSMUSG00000028358
ENSMUSG00000028362
ENSMUSG00000028370
ENSMUSG00000028381
ENSMUSG00000028399
ENSMUSG00000028434
ENSMUSG00000028435
ENSMUSG00000028456
ENSMUSG00000028483
ENSMUSG00000028517
ENSMUSG00000028518
ENSMUSG00000028519
ENSMUSG00000028524
ENSMUSG00000028555
ENSMUSG00000028572
ENSMUSG00000028573
ENSMUSG00000028580
ENSMUSG00000028599
ENSMUSG00000028600
ENSMUSG00000028601
ENSMUSG00000028602
ENSMUSG00000028603
ENSMUSG00000028626
ENSMUSG00000028634
ENSMUSG00000028751
ENSMUSG00000028778
ENSMUSG00000028796
ENSMUSG00000028869
ENSMUSG00000028886
ENSMUSG00000028906
ENSMUSG00000028923
ENSMUSG00000028931
ENSMUSG00000028937
ENSMUSG00000028960
ENSMUSG00000028977
ENSMUSG00000028999
ENSMUSG00000029004
ENSMUSG00000029094
ENSMUSG00000029095
ENSMUSG00000029119
ENSMUSG00000029131
ENSMUSG00000029167
ENSMUSG00000029195
ENSMUSG00000029202
ENSMUSG00000029204
ENSMUSG00000029254
ENSMUSG00000029260
ENSMUSG00000029291
ENSMUSG00000029368
ENSMUSG00000029369
ENSMUSG00000029370
ENSMUSG00000029406
ENSMUSG00000029477
ENSMUSG00000029530
ENSMUSG00000029534
ENSMUSG00000029552
ENSMUSG00000029621
ENSMUSG00000029633
ENSMUSG00000029646
ENSMUSG00000029700
ENSMUSG00000029710
ENSMUSG00000029763
ENSMUSG00000029804
ENSMUSG00000029814
ENSMUSG00000029822
ENSMUSG00000029920
ENSMUSG00000029992
ENSMUSG00000029993
ENSMUSG00000029994
ENSMUSG00000030001
ENSMUSG00000030016
ENSMUSG00000030031
ENSMUSG00000030046
ENSMUSG00000030047
ENSMUSG00000030067
ENSMUSG00000030077
ENSMUSG00000030084
ENSMUSG00000030096
ENSMUSG00000030102
ENSMUSG00000030144
ENSMUSG00000030148
ENSMUSG00000030213
ENSMUSG00000030214
ENSMUSG00000030228
ENSMUSG00000030235
ENSMUSG00000030236
ENSMUSG00000030247
ENSMUSG00000030263
ENSMUSG00000030268
ENSMUSG00000030275
ENSMUSG00000030306
ENSMUSG00000030314
ENSMUSG00000030316
ENSMUSG00000030342
ENSMUSG00000030352
ENSMUSG00000030365
ENSMUSG00000030411
ENSMUSG00000030452
ENSMUSG00000030465
ENSMUSG00000030472
ENSMUSG00000030491
ENSMUSG00000030492
ENSMUSG00000030498
ENSMUSG00000030513
ENSMUSG00000030523
ENSMUSG00000030553
ENSMUSG00000030613
ENSMUSG00000030636
ENSMUSG00000030657
ENSMUSG00000030662
ENSMUSG00000030707
ENSMUSG00000030751
ENSMUSG00000030754
ENSMUSG00000030757
ENSMUSG00000030769
ENSMUSG00000030770
ENSMUSG00000030774
ENSMUSG00000030779
ENSMUSG00000030785
ENSMUSG00000030788
ENSMUSG00000030806
ENSMUSG00000030844
ENSMUSG00000030865
ENSMUSG00000030882
ENSMUSG00000030895
ENSMUSG00000030956
ENSMUSG00000030980
ENSMUSG00000031015
ENSMUSG00000031085
ENSMUSG00000031119
ENSMUSG00000031150
ENSMUSG00000031176
ENSMUSG00000031216
ENSMUSG00000031278
ENSMUSG00000031337
ENSMUSG00000031342
ENSMUSG00000031380
ENSMUSG00000031438
ENSMUSG00000031523
ENSMUSG00000031557
ENSMUSG00000031558
ENSMUSG00000031565
ENSMUSG00000031605
ENSMUSG00000031641
ENSMUSG00000031652
ENSMUSG00000031659
ENSMUSG00000031703
ENSMUSG00000031755
ENSMUSG00000031767
ENSMUSG00000031827
ENSMUSG00000031886
ENSMUSG00000031959
ENSMUSG00000031981
ENSMUSG00000031985
ENSMUSG00000032020
ENSMUSG00000032038
ENSMUSG00000032068
ENSMUSG00000032116
ENSMUSG00000032238
ENSMUSG00000032253
ENSMUSG00000032261
ENSMUSG00000032263
ENSMUSG00000032290
ENSMUSG00000032307
ENSMUSG00000032311
ENSMUSG00000032313
ENSMUSG00000032333
ENSMUSG00000032336
ENSMUSG00000032380
ENSMUSG00000032382
ENSMUSG00000032411
ENSMUSG00000032415
ENSMUSG00000032462
ENSMUSG00000032463
ENSMUSG00000032475
ENSMUSG00000032497
ENSMUSG00000032570
ENSMUSG00000032577
ENSMUSG00000032624
ENSMUSG00000032656
ENSMUSG00000032702
ENSMUSG00000032724
ENSMUSG00000032776
ENSMUSG00000032786
ENSMUSG00000032808
ENSMUSG00000032812
ENSMUSG00000032849
ENSMUSG00000033004
ENSMUSG00000033060
ENSMUSG00000033066
ENSMUSG00000033228
ENSMUSG00000033278
ENSMUSG00000033306
ENSMUSG00000033308
ENSMUSG00000033323
ENSMUSG00000033352
ENSMUSG00000033355
ENSMUSG00000033386
ENSMUSG00000033423
ENSMUSG00000033429
ENSMUSG00000033565
ENSMUSG00000033671
ENSMUSG00000033697
ENSMUSG00000033713
ENSMUSG00000033721
ENSMUSG00000033768
ENSMUSG00000033882
ENSMUSG00000033943
ENSMUSG00000033985
ENSMUSG00000033991
ENSMUSG00000034021
ENSMUSG00000034022
ENSMUSG00000034024
ENSMUSG00000034127
ENSMUSG00000034135
ENSMUSG00000034220
ENSMUSG00000034224
ENSMUSG00000034252
ENSMUSG00000034282
ENSMUSG00000034312
ENSMUSG00000034390
ENSMUSG00000034413
ENSMUSG00000034438
ENSMUSG00000034453
ENSMUSG00000034457
ENSMUSG00000034480
ENSMUSG00000034484
ENSMUSG00000034557
ENSMUSG00000034591
ENSMUSG00000034602
ENSMUSG00000034612
ENSMUSG00000034613
ENSMUSG00000034647
ENSMUSG00000034674
ENSMUSG00000034709
ENSMUSG00000034723
ENSMUSG00000034730
ENSMUSG00000034845
ENSMUSG00000034867
ENSMUSG00000034919
ENSMUSG00000035020
ENSMUSG00000035031
ENSMUSG00000035032
ENSMUSG00000035042
ENSMUSG00000035049
ENSMUSG00000035131
ENSMUSG00000035199
ENSMUSG00000035202
ENSMUSG00000035311
ENSMUSG00000035354
ENSMUSG00000035394
ENSMUSG00000035472
ENSMUSG00000035491
ENSMUSG00000035498
ENSMUSG00000035513
ENSMUSG00000035517
ENSMUSG00000035576
ENSMUSG00000035686
ENSMUSG00000035770
ENSMUSG00000035778
ENSMUSG00000035780
ENSMUSG00000035919
ENSMUSG00000035954
ENSMUSG00000035967
ENSMUSG00000036054
ENSMUSG00000036099
ENSMUSG00000036155
ENSMUSG00000036225
ENSMUSG00000036273
ENSMUSG00000036322
ENSMUSG00000036353
ENSMUSG00000036501
ENSMUSG00000036526
ENSMUSG00000036586
ENSMUSG00000036594
ENSMUSG00000036617
ENSMUSG00000036698
ENSMUSG00000036840
ENSMUSG00000036885
ENSMUSG00000036918
ENSMUSG00000037012
ENSMUSG00000037031
ENSMUSG00000037032
ENSMUSG00000037062
ENSMUSG00000037106
ENSMUSG00000037210
ENSMUSG00000037263
ENSMUSG00000037280
ENSMUSG00000037286
ENSMUSG00000037325
ENSMUSG00000037341
ENSMUSG00000037363
ENSMUSG00000037370
ENSMUSG00000037426
ENSMUSG00000037458
ENSMUSG00000037470
ENSMUSG00000037486
ENSMUSG00000037487
ENSMUSG00000037605
ENSMUSG00000037646
ENSMUSG00000037656
ENSMUSG00000037679
ENSMUSG00000037762
ENSMUSG00000037788
ENSMUSG00000037815
ENSMUSG00000037820
ENSMUSG00000037860
ENSMUSG00000037872
ENSMUSG00000037890
ENSMUSG00000037962
ENSMUSG00000037982
ENSMUSG00000038011
ENSMUSG00000038024
ENSMUSG00000038058
ENSMUSG00000038079
ENSMUSG00000038094
ENSMUSG00000038095
ENSMUSG00000038135
ENSMUSG00000038147
ENSMUSG00000038156
ENSMUSG00000038172
ENSMUSG00000038178
ENSMUSG00000038212
ENSMUSG00000038215
ENSMUSG00000038276
ENSMUSG00000038301
ENSMUSG00000038305
ENSMUSG00000038368
ENSMUSG00000038372
ENSMUSG00000038388
ENSMUSG00000038400
ENSMUSG00000038415
ENSMUSG00000038473
ENSMUSG00000038495
ENSMUSG00000038518
ENSMUSG00000038524
ENSMUSG00000038537
ENSMUSG00000038608
ENSMUSG00000038644
ENSMUSG00000038665
ENSMUSG00000038696
ENSMUSG00000038717
ENSMUSG00000038793
ENSMUSG00000038843
ENSMUSG00000038910
ENSMUSG00000039007
ENSMUSG00000039046
ENSMUSG00000039089
ENSMUSG00000039115
ENSMUSG00000039126
ENSMUSG00000039128
ENSMUSG00000039131
ENSMUSG00000039155
ENSMUSG00000039156
ENSMUSG00000039199
ENSMUSG00000039208
ENSMUSG00000039234
ENSMUSG00000039275
ENSMUSG00000039285
ENSMUSG00000039286
ENSMUSG00000039316
ENSMUSG00000039318
ENSMUSG00000039339
ENSMUSG00000039384
ENSMUSG00000039428
ENSMUSG00000039496
ENSMUSG00000039601
ENSMUSG00000039607
ENSMUSG00000039621
ENSMUSG00000039701
ENSMUSG00000039741
ENSMUSG00000039754
ENSMUSG00000039831
ENSMUSG00000039865
ENSMUSG00000039879
ENSMUSG00000039929
ENSMUSG00000039943
ENSMUSG00000040209
ENSMUSG00000040225
ENSMUSG00000040265
ENSMUSG00000040272
ENSMUSG00000040329
ENSMUSG00000040456
ENSMUSG00000040473
ENSMUSG00000040506
ENSMUSG00000040528
ENSMUSG00000040537
ENSMUSG00000040560
ENSMUSG00000040576
ENSMUSG00000040640
ENSMUSG00000040690
ENSMUSG00000040711
ENSMUSG00000040724
ENSMUSG00000040732
ENSMUSG00000040738
ENSMUSG00000040782
ENSMUSG00000040855
ENSMUSG00000040964
ENSMUSG00000040990
ENSMUSG00000041078
ENSMUSG00000041112
ENSMUSG00000041153
ENSMUSG00000041219
ENSMUSG00000041248
ENSMUSG00000041268
ENSMUSG00000041272
ENSMUSG00000041351
ENSMUSG00000041362
ENSMUSG00000041417
ENSMUSG00000041540
ENSMUSG00000041594
ENSMUSG00000041607
ENSMUSG00000041654
ENSMUSG00000041660
ENSMUSG00000041669
ENSMUSG00000041685
ENSMUSG00000041688
ENSMUSG00000041710
ENSMUSG00000041729
ENSMUSG00000041779
ENSMUSG00000041798
ENSMUSG00000041801
ENSMUSG00000041879
ENSMUSG00000041959
ENSMUSG00000041961
ENSMUSG00000041975
ENSMUSG00000041992
ENSMUSG00000042010
ENSMUSG00000042055
ENSMUSG00000042078
ENSMUSG00000042082
ENSMUSG00000042096
ENSMUSG00000042190
ENSMUSG00000042248
ENSMUSG00000042249
ENSMUSG00000042258
ENSMUSG00000042348
ENSMUSG00000042371
ENSMUSG00000042548
ENSMUSG00000042599
ENSMUSG00000042631
ENSMUSG00000042638
ENSMUSG00000042677
ENSMUSG00000042699
ENSMUSG00000042742
ENSMUSG00000042751
ENSMUSG00000042807
ENSMUSG00000042817
ENSMUSG00000042961
ENSMUSG00000043008
ENSMUSG00000043013
ENSMUSG00000043019
ENSMUSG00000043024
ENSMUSG00000043067
ENSMUSG00000043079
ENSMUSG00000043119
ENSMUSG00000043257
ENSMUSG00000043336
ENSMUSG00000043411
ENSMUSG00000043448
ENSMUSG00000043587
ENSMUSG00000043618
ENSMUSG00000043733
ENSMUSG00000043832
ENSMUSG00000043987
ENSMUSG00000044033
ENSMUSG00000044162
ENSMUSG00000044330
ENSMUSG00000044340
ENSMUSG00000044348
ENSMUSG00000044378
ENSMUSG00000044471
ENSMUSG00000044518
ENSMUSG00000044641
ENSMUSG00000044645
ENSMUSG00000044646
ENSMUSG00000044701
ENSMUSG00000044712
ENSMUSG00000044719
ENSMUSG00000044772
ENSMUSG00000044950
ENSMUSG00000044976
ENSMUSG00000045027
ENSMUSG00000045065
ENSMUSG00000045100
ENSMUSG00000045165
ENSMUSG00000045312
ENSMUSG00000045326
ENSMUSG00000045328
ENSMUSG00000045506
ENSMUSG00000045514
ENSMUSG00000045629
ENSMUSG00000045636
ENSMUSG00000045658
ENSMUSG00000045659
ENSMUSG00000045694
ENSMUSG00000045730
ENSMUSG00000045777
ENSMUSG00000045934
ENSMUSG00000045962
ENSMUSG00000045991
ENSMUSG00000046049
ENSMUSG00000046159
ENSMUSG00000046167
ENSMUSG00000046192
ENSMUSG00000046207
ENSMUSG00000046334
ENSMUSG00000046447
ENSMUSG00000046463
ENSMUSG00000046487
ENSMUSG00000046500
ENSMUSG00000046532
ENSMUSG00000046610
ENSMUSG00000046634
ENSMUSG00000046719
ENSMUSG00000046727
ENSMUSG00000046808
ENSMUSG00000046836
ENSMUSG00000046961
ENSMUSG00000046982
ENSMUSG00000047248
ENSMUSG00000047361
ENSMUSG00000047368
ENSMUSG00000047409
ENSMUSG00000047415
ENSMUSG00000047495
ENSMUSG00000047746
ENSMUSG00000047810
ENSMUSG00000047821
ENSMUSG00000047880
ENSMUSG00000047907
ENSMUSG00000047989
ENSMUSG00000048000
ENSMUSG00000048012
ENSMUSG00000048188
ENSMUSG00000048271
ENSMUSG00000048279
ENSMUSG00000048285
ENSMUSG00000048349
ENSMUSG00000048440
ENSMUSG00000048482
ENSMUSG00000048498
ENSMUSG00000048550
ENSMUSG00000048583
ENSMUSG00000048731
ENSMUSG00000048772
ENSMUSG00000048779
ENSMUSG00000048799
ENSMUSG00000048852
ENSMUSG00000048865
ENSMUSG00000048874
ENSMUSG00000048960
ENSMUSG00000049001
ENSMUSG00000049018
ENSMUSG00000049044
ENSMUSG00000049076
ENSMUSG00000049303
ENSMUSG00000049313
ENSMUSG00000049493
ENSMUSG00000049506
ENSMUSG00000049625
ENSMUSG00000049764
ENSMUSG00000049800
ENSMUSG00000050050
ENSMUSG00000050272
ENSMUSG00000050359
ENSMUSG00000050471
ENSMUSG00000050612
ENSMUSG00000050822
ENSMUSG00000051076
ENSMUSG00000051166
ENSMUSG00000051177
ENSMUSG00000051344
ENSMUSG00000051495
ENSMUSG00000051615
ENSMUSG00000051758
ENSMUSG00000051855
ENSMUSG00000051910
ENSMUSG00000052087
ENSMUSG00000052139
ENSMUSG00000052160
ENSMUSG00000052384
ENSMUSG00000052397
ENSMUSG00000052430
ENSMUSG00000052468
ENSMUSG00000052512
ENSMUSG00000052562
ENSMUSG00000052609
ENSMUSG00000052613
ENSMUSG00000052673
ENSMUSG00000052688
ENSMUSG00000052698
ENSMUSG00000052726
ENSMUSG00000052798
ENSMUSG00000052812
ENSMUSG00000052833
ENSMUSG00000052850
ENSMUSG00000052920
ENSMUSG00000052997
ENSMUSG00000053004
ENSMUSG00000053024
ENSMUSG00000053081
ENSMUSG00000053178
ENSMUSG00000053216
ENSMUSG00000053279
ENSMUSG00000053297
ENSMUSG00000053303
ENSMUSG00000053318
ENSMUSG00000053360
ENSMUSG00000053465
ENSMUSG00000053477
ENSMUSG00000053646
ENSMUSG00000053702
ENSMUSG00000053716
ENSMUSG00000053819
ENSMUSG00000054003
ENSMUSG00000054079
ENSMUSG00000054321
ENSMUSG00000054342
ENSMUSG00000054423
ENSMUSG00000054434
ENSMUSG00000054459
ENSMUSG00000054469
ENSMUSG00000054618
ENSMUSG00000054733
ENSMUSG00000054822
ENSMUSG00000054823
ENSMUSG00000054843
ENSMUSG00000054966
ENSMUSG00000055067
ENSMUSG00000055072
ENSMUSG00000055138
ENSMUSG00000055235
ENSMUSG00000055254
ENSMUSG00000055312
ENSMUSG00000055320
ENSMUSG00000055322
ENSMUSG00000055371
ENSMUSG00000055435
ENSMUSG00000055485
ENSMUSG00000055546
ENSMUSG00000055632
ENSMUSG00000055737
ENSMUSG00000055799
ENSMUSG00000055805
ENSMUSG00000055817
ENSMUSG00000055926
ENSMUSG00000055945
ENSMUSG00000056069
ENSMUSG00000056124
ENSMUSG00000056133
ENSMUSG00000056211
ENSMUSG00000056220
ENSMUSG00000056342
ENSMUSG00000056394
ENSMUSG00000056413
ENSMUSG00000056493
ENSMUSG00000056671
ENSMUSG00000056716
ENSMUSG00000056888
ENSMUSG00000056895
ENSMUSG00000056899
ENSMUSG00000057036
ENSMUSG00000057133
ENSMUSG00000057329
ENSMUSG00000057400
ENSMUSG00000057497
ENSMUSG00000057534
ENSMUSG00000057606
ENSMUSG00000057738
ENSMUSG00000057990
ENSMUSG00000058022
ENSMUSG00000058163
ENSMUSG00000058258
ENSMUSG00000058281
ENSMUSG00000058317
ENSMUSG00000058355
ENSMUSG00000058444
ENSMUSG00000058470
ENSMUSG00000058571
ENSMUSG00000058869
ENSMUSG00000058932
ENSMUSG00000058934
ENSMUSG00000059060
ENSMUSG00000059089
ENSMUSG00000059119
ENSMUSG00000059149
ENSMUSG00000059397
ENSMUSG00000059439
ENSMUSG00000059456
ENSMUSG00000059493
ENSMUSG00000059498
ENSMUSG00000059602
ENSMUSG00000059695
ENSMUSG00000059852
ENSMUSG00000059920
ENSMUSG00000059994
ENSMUSG00000060131
ENSMUSG00000060212
ENSMUSG00000060397
ENSMUSG00000060459
ENSMUSG00000060509
ENSMUSG00000060560
ENSMUSG00000060613
ENSMUSG00000060647
ENSMUSG00000060860
ENSMUSG00000060961
ENSMUSG00000061039
ENSMUSG00000061082
ENSMUSG00000061100
ENSMUSG00000061136
ENSMUSG00000061244
ENSMUSG00000061411
ENSMUSG00000061436
ENSMUSG00000061489
ENSMUSG00000061603
ENSMUSG00000061607
ENSMUSG00000061665
ENSMUSG00000061684
ENSMUSG00000061947
ENSMUSG00000062007
ENSMUSG00000062070
ENSMUSG00000062078
ENSMUSG00000062181
ENSMUSG00000062203
ENSMUSG00000062210
ENSMUSG00000062300
ENSMUSG00000062365
ENSMUSG00000062391
ENSMUSG00000062410
ENSMUSG00000062515
ENSMUSG00000062590
ENSMUSG00000062624
ENSMUSG00000062627
ENSMUSG00000062826
ENSMUSG00000062866
ENSMUSG00000062995
ENSMUSG00000063011
ENSMUSG00000063087
ENSMUSG00000063193
ENSMUSG00000063317
ENSMUSG00000063388
ENSMUSG00000063450
ENSMUSG00000063458
ENSMUSG00000063506
ENSMUSG00000063522
ENSMUSG00000063590
ENSMUSG00000063779
ENSMUSG00000063889
ENSMUSG00000063911
ENSMUSG00000063952
ENSMUSG00000063972
ENSMUSG00000064065
ENSMUSG00000064105
ENSMUSG00000064267
ENSMUSG00000064293
ENSMUSG00000064389
ENSMUSG00000064395
ENSMUSG00000064412
ENSMUSG00000064414
ENSMUSG00000064541
ENSMUSG00000064609
ENSMUSG00000064670
ENSMUSG00000064732
ENSMUSG00000064764
ENSMUSG00000064836
ENSMUSG00000064855
ENSMUSG00000064930
ENSMUSG00000064992
ENSMUSG00000065055
ENSMUSG00000065187
ENSMUSG00000065195
ENSMUSG00000065196
ENSMUSG00000065270
ENSMUSG00000065422
ENSMUSG00000065516
ENSMUSG00000065533
ENSMUSG00000065643
ENSMUSG00000065653
ENSMUSG00000065722
ENSMUSG00000065732
ENSMUSG00000065763
ENSMUSG00000065769
ENSMUSG00000065789
ENSMUSG00000065825
ENSMUSG00000065926
ENSMUSG00000066007
ENSMUSG00000066037
ENSMUSG00000066113
ENSMUSG00000066224
ENSMUSG00000066364
ENSMUSG00000066389
ENSMUSG00000066392
ENSMUSG00000066440
ENSMUSG00000066607
ENSMUSG00000066983
ENSMUSG00000067158
ENSMUSG00000067206
ENSMUSG00000067220
ENSMUSG00000067224
ENSMUSG00000067338
ENSMUSG00000067341
ENSMUSG00000067597
ENSMUSG00000067656
ENSMUSG00000067825
ENSMUSG00000067851
ENSMUSG00000067882
ENSMUSG00000068141
ENSMUSG00000068154
ENSMUSG00000068263
ENSMUSG00000068323
ENSMUSG00000068663
ENSMUSG00000068794
ENSMUSG00000068882
ENSMUSG00000069094
ENSMUSG00000069255
ENSMUSG00000069303
ENSMUSG00000069376
ENSMUSG00000069378
ENSMUSG00000069495
ENSMUSG00000069520
ENSMUSG00000069769
ENSMUSG00000069962
ENSMUSG00000070107
ENSMUSG00000070368
ENSMUSG00000070601
ENSMUSG00000070713
ENSMUSG00000070720
ENSMUSG00000070738
ENSMUSG00000071014
ENSMUSG00000071036
ENSMUSG00000071068
ENSMUSG00000071180
ENSMUSG00000071185
ENSMUSG00000071229
ENSMUSG00000071280
ENSMUSG00000071379
ENSMUSG00000071454
ENSMUSG00000071532
ENSMUSG00000071715
ENSMUSG00000071796
ENSMUSG00000071858
ENSMUSG00000072188
ENSMUSG00000072294
ENSMUSG00000072437
ENSMUSG00000072591
ENSMUSG00000073007
ENSMUSG00000073377
ENSMUSG00000073514
ENSMUSG00000073563
ENSMUSG00000073610
ENSMUSG00000073725
ENSMUSG00000073755
ENSMUSG00000073804
ENSMUSG00000073856
ENSMUSG00000074108
ENSMUSG00000074207
ENSMUSG00000074221
ENSMUSG00000074238
ENSMUSG00000074243
ENSMUSG00000074254
ENSMUSG00000074343
ENSMUSG00000074344
ENSMUSG00000074412
ENSMUSG00000074435
ENSMUSG00000074465
ENSMUSG00000074521
ENSMUSG00000074570
ENSMUSG00000074577
ENSMUSG00000074607
ENSMUSG00000074627
ENSMUSG00000074634
ENSMUSG00000074783
ENSMUSG00000074785
ENSMUSG00000074882
ENSMUSG00000074923
ENSMUSG00000075023
ENSMUSG00000075028
ENSMUSG00000075033
ENSMUSG00000075044
ENSMUSG00000075268
ENSMUSG00000075437
ENSMUSG00000075502
ENSMUSG00000076136
ENSMUSG00000076366
ENSMUSG00000076377
ENSMUSG00000076432
ENSMUSG00000076609
ENSMUSG00000076633
ENSMUSG00000076924
ENSMUSG00000077153
ENSMUSG00000077155
ENSMUSG00000077208
ENSMUSG00000077248
ENSMUSG00000077252
ENSMUSG00000077253
ENSMUSG00000077260
ENSMUSG00000077283
ENSMUSG00000077336
ENSMUSG00000077408
ENSMUSG00000077410
ENSMUSG00000077425
ENSMUSG00000077456
ENSMUSG00000077476
ENSMUSG00000077567
ENSMUSG00000077608
ENSMUSG00000077624
ENSMUSG00000077644
ENSMUSG00000077673
ENSMUSG00000077708
ENSMUSG00000077736
ENSMUSG00000077758
ENSMUSG00000077789
ENSMUSG00000077799
ENSMUSG00000077948
ENSMUSG00000078235
ENSMUSG00000078495
ENSMUSG00000078498
ENSMUSG00000078578
ENSMUSG00000078612
ENSMUSG00000078627
ENSMUSG00000078635
ENSMUSG00000078648
ENSMUSG00000078685
ENSMUSG00000078783
ENSMUSG00000078868
ENSMUSG00000078921
ENSMUSG00000078945
ENSMUSG00000078965
ENSMUSG00000079012
ENSMUSG00000079177
ENSMUSG00000079227
ENSMUSG00000079333
ENSMUSG00000079434
ENSMUSG00000079445
ENSMUSG00000079466
ENSMUSG00000079469
ENSMUSG00000079481
ENSMUSG00000079562
ENSMUSG00000079740
ENSMUSG00000080054
ENSMUSG00000080158
ENSMUSG00000080430
ENSMUSG00000080666
ENSMUSG00000080698
ENSMUSG00000080728
ENSMUSG00000080734
ENSMUSG00000080750
ENSMUSG00000080772
ENSMUSG00000080820
ENSMUSG00000080848
ENSMUSG00000080942
ENSMUSG00000080961
ENSMUSG00000080982
ENSMUSG00000081051
ENSMUSG00000081106
ENSMUSG00000081126
ENSMUSG00000081181
ENSMUSG00000081279
ENSMUSG00000081434
ENSMUSG00000081441
ENSMUSG00000081576
ENSMUSG00000081579
ENSMUSG00000081609
ENSMUSG00000081614
ENSMUSG00000081731
ENSMUSG00000081734
ENSMUSG00000081783
ENSMUSG00000081844
ENSMUSG00000081849
ENSMUSG00000081905
ENSMUSG00000081906
ENSMUSG00000081913
ENSMUSG00000081919
ENSMUSG00000082013
ENSMUSG00000082079
ENSMUSG00000082169
ENSMUSG00000082272
ENSMUSG00000082283
ENSMUSG00000082286
ENSMUSG00000082497
ENSMUSG00000082498
ENSMUSG00000082501
ENSMUSG00000082502
ENSMUSG00000082515
ENSMUSG00000082556
ENSMUSG00000082561
ENSMUSG00000082576
ENSMUSG00000082626
ENSMUSG00000082692
ENSMUSG00000082758
ENSMUSG00000082786
ENSMUSG00000082790
ENSMUSG00000082796
ENSMUSG00000082844
ENSMUSG00000082864
ENSMUSG00000082874
ENSMUSG00000082978
ENSMUSG00000083036
ENSMUSG00000083097
ENSMUSG00000083269
ENSMUSG00000083270
ENSMUSG00000083352
ENSMUSG00000083384
ENSMUSG00000083397
ENSMUSG00000083453
ENSMUSG00000083491
ENSMUSG00000083518
ENSMUSG00000083695
ENSMUSG00000083717
ENSMUSG00000083791
ENSMUSG00000083860
ENSMUSG00000083976
ENSMUSG00000084013
ENSMUSG00000084071
ENSMUSG00000084108
ENSMUSG00000084113
ENSMUSG00000084192
ENSMUSG00000084250
ENSMUSG00000084278
ENSMUSG00000084325
ENSMUSG00000084373
ENSMUSG00000084401
ENSMUSG00000084442
ENSMUSG00000084453
ENSMUSG00000084474
ENSMUSG00000084496
ENSMUSG00000084512
ENSMUSG00000084537
ENSMUSG00000084558
ENSMUSG00000084647
ENSMUSG00000084671
ENSMUSG00000084725
ENSMUSG00000084755
ENSMUSG00000084772
ENSMUSG00000084853
ENSMUSG00000084978
ENSMUSG00000084981
ENSMUSG00000084996
ENSMUSG00000085058
ENSMUSG00000085074
ENSMUSG00000085082
ENSMUSG00000085091
ENSMUSG00000085106
ENSMUSG00000085122
ENSMUSG00000085129
ENSMUSG00000085156
ENSMUSG00000085260
ENSMUSG00000085264
ENSMUSG00000085267
ENSMUSG00000085314
ENSMUSG00000085329
ENSMUSG00000085333
ENSMUSG00000085369
ENSMUSG00000085371
ENSMUSG00000085375
ENSMUSG00000085389
ENSMUSG00000085417
ENSMUSG00000085427
ENSMUSG00000085470
ENSMUSG00000085488
ENSMUSG00000085511
ENSMUSG00000085564
ENSMUSG00000085574
ENSMUSG00000085603
ENSMUSG00000085628
ENSMUSG00000085694
ENSMUSG00000085695
ENSMUSG00000085796
ENSMUSG00000085799
ENSMUSG00000085845
ENSMUSG00000085876
ENSMUSG00000085961
ENSMUSG00000086034
ENSMUSG00000086070
ENSMUSG00000086092
ENSMUSG00000086125
ENSMUSG00000086129
ENSMUSG00000086141
ENSMUSG00000086151
ENSMUSG00000086179
ENSMUSG00000086202
ENSMUSG00000086203
ENSMUSG00000086228
ENSMUSG00000086251
ENSMUSG00000086263
ENSMUSG00000086333
ENSMUSG00000086348
ENSMUSG00000086353
ENSMUSG00000086402
ENSMUSG00000086423
ENSMUSG00000086482
ENSMUSG00000086485
ENSMUSG00000086527
ENSMUSG00000086530
ENSMUSG00000086544
ENSMUSG00000086550
ENSMUSG00000086591
ENSMUSG00000086614
ENSMUSG00000086653
ENSMUSG00000086694
ENSMUSG00000087041
ENSMUSG00000087058
ENSMUSG00000087060
ENSMUSG00000087066
ENSMUSG00000087107
ENSMUSG00000087117
ENSMUSG00000087158
ENSMUSG00000087192
ENSMUSG00000087197
ENSMUSG00000087236
ENSMUSG00000087268
ENSMUSG00000087305
ENSMUSG00000087475
ENSMUSG00000087547
ENSMUSG00000087552
ENSMUSG00000087575
ENSMUSG00000087627
ENSMUSG00000087654
ENSMUSG00000087792
ENSMUSG00000087805
ENSMUSG00000087838
ENSMUSG00000087842
ENSMUSG00000087850
ENSMUSG00000087869
ENSMUSG00000087887
ENSMUSG00000087895
ENSMUSG00000087908
ENSMUSG00000087930
ENSMUSG00000087992
ENSMUSG00000087995
ENSMUSG00000088063
ENSMUSG00000088162
ENSMUSG00000088175
ENSMUSG00000088227
ENSMUSG00000088266
ENSMUSG00000088293
ENSMUSG00000088304
ENSMUSG00000088308
ENSMUSG00000088327
ENSMUSG00000088331
ENSMUSG00000088367
ENSMUSG00000088377
ENSMUSG00000088384
ENSMUSG00000088404
ENSMUSG00000088428
ENSMUSG00000088447
ENSMUSG00000088450
ENSMUSG00000088501
ENSMUSG00000088606
ENSMUSG00000088635
ENSMUSG00000088653
ENSMUSG00000088670
ENSMUSG00000088684
ENSMUSG00000088713
ENSMUSG00000088758
ENSMUSG00000088776
ENSMUSG00000088852
ENSMUSG00000088870
ENSMUSG00000088883
ENSMUSG00000088885
ENSMUSG00000088942
ENSMUSG00000088951
ENSMUSG00000089052
ENSMUSG00000089069
ENSMUSG00000089088
ENSMUSG00000089095
ENSMUSG00000089107
ENSMUSG00000089182
ENSMUSG00000089222
ENSMUSG00000089252
ENSMUSG00000089256
ENSMUSG00000089392
ENSMUSG00000089442
ENSMUSG00000089450
ENSMUSG00000089488
ENSMUSG00000089622
ENSMUSG00000089635
ENSMUSG00000089653
ENSMUSG00000089678
ENSMUSG00000089699
ENSMUSG00000089711
ENSMUSG00000089767
ENSMUSG00000089797
ENSMUSG00000089807
ENSMUSG00000089819
ENSMUSG00000089849
ENSMUSG00000089862
ENSMUSG00000089889
ENSMUSG00000089904
ENSMUSG00000089936
ENSMUSG00000090043
ENSMUSG00000090084
ENSMUSG00000090095
ENSMUSG00000090112
ENSMUSG00000090131
ENSMUSG00000090254
ENSMUSG00000090305
ENSMUSG00000090306
ENSMUSG00000090427
ENSMUSG00000090533
ENSMUSG00000090549
ENSMUSG00000090556
ENSMUSG00000090570
ENSMUSG00000090623
ENSMUSG00000090674
ENSMUSG00000090675
ENSMUSG00000090750
ENSMUSG00000090863
ENSMUSG00000090990
ENSMUSG00000091014
ENSMUSG00000091058
ENSMUSG00000091119
ENSMUSG00000091198
ENSMUSG00000091337
ENSMUSG00000091367
ENSMUSG00000091479
ENSMUSG00000091548
ENSMUSG00000091561
ENSMUSG00000092008
ENSMUSG00000092021
ENSMUSG00000092040
ENSMUSG00000092075
ENSMUSG00000092201
ENSMUSG00000092239
ENSMUSG00000092541
ENSMUSG00000092660
ENSMUSG00000092811
ENSMUSG00000092903
ENSMUSG00000093021
ENSMUSG00000093029
ENSMUSG00000093037
ENSMUSG00000093051
ENSMUSG00000093058
ENSMUSG00000093065
ENSMUSG00000093091
ENSMUSG00000093101
ENSMUSG00000093156
ENSMUSG00000093176
ENSMUSG00000093241
ENSMUSG00000093562
ENSMUSG00000093644
ENSMUSG00000093668
ENSMUSG00000093677
ENSMUSG00000093695
ENSMUSG00000093753
ENSMUSG00000093894
ENSMUSG00000093933
ENSMUSG00000094134
ENSMUSG00000094256
ENSMUSG00000094257
ENSMUSG00000094292
ENSMUSG00000094326
ENSMUSG00000094344
ENSMUSG00000094374
ENSMUSG00000094429
ENSMUSG00000094523
ENSMUSG00000094787
ENSMUSG00000094790
ENSMUSG00000094896
ENSMUSG00000094910
ENSMUSG00000094946
ENSMUSG00000095035
ENSMUSG00000095037
ENSMUSG00000095071
ENSMUSG00000095086
ENSMUSG00000095169
ENSMUSG00000095184
ENSMUSG00000095289
ENSMUSG00000095307
ENSMUSG00000095366
ENSMUSG00000095541
ENSMUSG00000095624
ENSMUSG00000095712
ENSMUSG00000095720
ENSMUSG00000095729
ENSMUSG00000095930
ENSMUSG00000096035
ENSMUSG00000096054
ENSMUSG00000096080
ENSMUSG00000096114
ENSMUSG00000096156
ENSMUSG00000096195
ENSMUSG00000096351
ENSMUSG00000096388
ENSMUSG00000096425
ENSMUSG00000096633
ENSMUSG00000096804
ENSMUSG00000096878
ENSMUSG00000096921
ENSMUSG00000097008
ENSMUSG00000097023
ENSMUSG00000097039
ENSMUSG00000097065
ENSMUSG00000097103
ENSMUSG00000097172
ENSMUSG00000097208
ENSMUSG00000097222
ENSMUSG00000097282
ENSMUSG00000097296
ENSMUSG00000097329
ENSMUSG00000097393
ENSMUSG00000097469
ENSMUSG00000097514
ENSMUSG00000097543
ENSMUSG00000097557
ENSMUSG00000097619
ENSMUSG00000097621
ENSMUSG00000097640
ENSMUSG00000097641
ENSMUSG00000097668
ENSMUSG00000097705
ENSMUSG00000097707
ENSMUSG00000097737
ENSMUSG00000097766
ENSMUSG00000097792
ENSMUSG00000097839
ENSMUSG00000097848
ENSMUSG00000097855
ENSMUSG00000097857
ENSMUSG00000097882
ENSMUSG00000097893
ENSMUSG00000097896
ENSMUSG00000097912
ENSMUSG00000097914
ENSMUSG00000097928
ENSMUSG00000097950
ENSMUSG00000098052
ENSMUSG00000098055
ENSMUSG00000098074
ENSMUSG00000098092
ENSMUSG00000098104
ENSMUSG00000098139
ENSMUSG00000098200
ENSMUSG00000098208
ENSMUSG00000098272
ENSMUSG00000098315
ENSMUSG00000098441
ENSMUSG00000098478
ENSMUSG00000098480
ENSMUSG00000098539
ENSMUSG00000098573
ENSMUSG00000098658
ENSMUSG00000098675
ENSMUSG00000098708
ENSMUSG00000098759
ENSMUSG00000098829
ENSMUSG00000098855
ENSMUSG00000098866
ENSMUSG00000098965
ENSMUSG00000098980
ENSMUSG00000098983
ENSMUSG00000099016
ENSMUSG00000099066
ENSMUSG00000099141
ENSMUSG00000099192
ENSMUSG00000099269
ENSMUSG00000099326
ENSMUSG00000099381
ENSMUSG00000099387
ENSMUSG00000099404
ENSMUSG00000099427
ENSMUSG00000099428
ENSMUSG00000099470
ENSMUSG00000099583
ENSMUSG00000099702
ENSMUSG00000099779
ENSMUSG00000099827
ENSMUSG00000099871
ENSMUSG00000099936
ENSMUSG00000100084
ENSMUSG00000100221
ENSMUSG00000100301
ENSMUSG00000100335
ENSMUSG00000100367
ENSMUSG00000100394
ENSMUSG00000100417
ENSMUSG00000100426
ENSMUSG00000100441
ENSMUSG00000100481
ENSMUSG00000100486
ENSMUSG00000100536
ENSMUSG00000100546
ENSMUSG00000100550
ENSMUSG00000100707
ENSMUSG00000100733
ENSMUSG00000100738
ENSMUSG00000100770
ENSMUSG00000100782
ENSMUSG00000100857
ENSMUSG00000100912
ENSMUSG00000101054
ENSMUSG00000101275
ENSMUSG00000101316
ENSMUSG00000101394
ENSMUSG00000101433
ENSMUSG00000101498
ENSMUSG00000101526
ENSMUSG00000101535
ENSMUSG00000101711
ENSMUSG00000101746
ENSMUSG00000101801
ENSMUSG00000101886
ENSMUSG00000101968
ENSMUSG00000102069
ENSMUSG00000102095
ENSMUSG00000102123
ENSMUSG00000102157
ENSMUSG00000102192
ENSMUSG00000102217
ENSMUSG00000102326
ENSMUSG00000102381
ENSMUSG00000102405
ENSMUSG00000102430
ENSMUSG00000102443
ENSMUSG00000102448
ENSMUSG00000102556
ENSMUSG00000102559
ENSMUSG00000102564
ENSMUSG00000102565
ENSMUSG00000102594
ENSMUSG00000102605
ENSMUSG00000102608
ENSMUSG00000102629
ENSMUSG00000102699
ENSMUSG00000102700
ENSMUSG00000102741
ENSMUSG00000102746
ENSMUSG00000102893
ENSMUSG00000102967
ENSMUSG00000102980
ENSMUSG00000102984
ENSMUSG00000103015
ENSMUSG00000103045
ENSMUSG00000103089
ENSMUSG00000103119
ENSMUSG00000103175
ENSMUSG00000103178
ENSMUSG00000103196
ENSMUSG00000103233
ENSMUSG00000103264
ENSMUSG00000103266
ENSMUSG00000103280
ENSMUSG00000103301
ENSMUSG00000103308
ENSMUSG00000103348
ENSMUSG00000103391
ENSMUSG00000103423
ENSMUSG00000103485
ENSMUSG00000103570
ENSMUSG00000103571
ENSMUSG00000103617
ENSMUSG00000103620
ENSMUSG00000103625
ENSMUSG00000103635
ENSMUSG00000103676
ENSMUSG00000103744
ENSMUSG00000103759
ENSMUSG00000103778
ENSMUSG00000103781
ENSMUSG00000103816
ENSMUSG00000103876
ENSMUSG00000103886
ENSMUSG00000103923
[truncated: 358 more rows]
