# Supplementary material for: YTHDC1 Is Essential for Postnatal Liver Development and Homeostasis
Source: Adv Sci (Weinh). 2025 Jun 19;12(35):e05725. doi: 10.1002/advs.202505725 (PMC12462980; doi:10.1002/advs.202505725)
Supplement: Supplementary file 6 — Supplemental Table 4 [file ADVS-12-e05725-s003.xlsx]

## Sheet: RIP_genes_with_peak
Table S4. RIP-seq analyses revealed genes with YTHDC1 binding peaks.
ENSMUSG00000000078	Klf6	Zinc finger C2H2 superfamily||-||Zinc finger C2H2-type
ENSMUSG00000000159	Igsf5	Immunoglobulin-like domain||Immunoglobulin I-set||Immunoglobulin subtype||Immunoglobulin superfamily member 5||Immunoglobulin-like domain superfamily||Immunoglobulin-like fold
ENSMUSG00000000567	Sox9	High mobility group box domain superfamily||Sox developmental protein N-terminal||High mobility group box domain
ENSMUSG00000000568	Hnrnpd	Nucleotide-binding alpha-beta plait domain superfamily||CARG-binding factor, N-terminal||RNA recognition motif domain||RNA-binding domain superfamily||-
ENSMUSG00000000605	Clcn4	Chloride channel, core||CBS domain||Chloride channel ClC-4||-||CBS domain superfamily||Chloride channel, voltage gated
ENSMUSG00000000776	Polr3d	DNA-directed RNA polymerase III subunit RPC4
ENSMUSG00000000915	Hip1r	I/LWEQ domain||Huntingtin-interacting protein 1, clathrin-binding domain||ENTH domain||I/LWEQ domain superfamily||-||ENTH/VHS||AP180 N-terminal homology (ANTH) domain||Sla2 family
ENSMUSG00000000957	Mmp14	Peptidase M10, metallopeptidase||Metallopeptidase, catalytic domain superfamily||Hemopexin-like repeats||-||PGBD superfamily||Peptidase M10A, cysteine switch, zinc binding site||Peptidase M10A, matrix metallopeptidase, C-terminal||Hemopexin-like domain superfamily||PGBD-like superfamily||Hemopexin-like domain||Peptidase, metallopeptidase||Peptidoglycan binding-like||Hemopexin, conserved site||Pep…
ENSMUSG00000001052	Sec24b	Zinc finger, Sec23/Sec24-type superfamily||Sec23/Sec24 beta-sandwich||Gelsolin-like domain superfamily||Gelsolin-like domain||ADF-H/Gelsolin-like domain superfamily||von Willebrand factor A-like domain superfamily||Sec24-like, trunk domain||Zinc finger, Sec23/Sec24-type||Sec23/Sec24, helical domain||-||Sec23/Sec24, trunk domain||Sec23/Sec24 helical domain superfamily
ENSMUSG00000001247	Lsr	Immunoglobulin subtype||-||Immunoglobulin-like domain superfamily||Immunoglobulin-like fold||LISCH7
ENSMUSG00000001383	Zmat2	Zinc finger, double-stranded RNA binding||U4/U6.U5 small nuclear ribonucleoprotein component Snu23||Matrin/U1-C-like, C2H2-type zinc finger||Zinc finger C2H2 superfamily
ENSMUSG00000001445	Mrpl10	Ribosomal protein L10P||Ribosomal protein L10-like domain superfamily
ENSMUSG00000001467	Cyp51	Cytochrome P450||Cytochrome P450, conserved site||Cytochrome P450, E-class, group IV||Cytochrome P450 superfamily
ENSMUSG00000001542	Ell2	ELL/occludin family||Occludin homology domain||E3 ubiquitin-protein ligase ELL-like||-||RNA polymerase II elongation factor ELL, N-terminal||Winged helix DNA-binding domain superfamily
ENSMUSG00000001630	Stk38l	Protein kinase, ATP binding site||Serine/threonine-protein kinase, active site||AGC-kinase, C-terminal||-||Protein kinase-like domain superfamily||Protein kinase domain||Protein kinase, C-terminal
ENSMUSG00000001751	Naglu	Beta-hexosaminidase-like, domain 2||Alpha-N-acetylglucosaminidase||Alpha-N-acetylglucosaminidase, N-terminal||Alpha-N-acetylglucosaminidase, tim-barrel domain||Alpha-N-acetylglucosaminidase, C-terminal
ENSMUSG00000001767	Crnkl1	Tetratricopeptide-like helical domain superfamily||Pre-mRNA-splicing factor Syf1-like||HAT (Half-A-TPR) repeat
ENSMUSG00000001833	Septin7	Septin-type guanine nucleotide-binding (G) domain||P-loop containing nucleoside triphosphate hydrolase||Septin||Septin 7
ENSMUSG00000001962	Fam50a	XAP5 protein
ENSMUSG00000002017	Fam98a	FAM98
ENSMUSG00000002083	Bbc3	Bcl-2-binding component 3
ENSMUSG00000002222	Rmnd5a	LIS1 homology motif||CTLH, C-terminal LisH motif||Fyv10 family||Protein RMD5 homologue A, degenerated RING finger||Gid-type RING finger domain||Zinc finger, RING/FYVE/PHD-type||Zinc finger, RING-type, eukaryotic||CRA domain||CTLH/CRA C-terminal to LisH motif domain
ENSMUSG00000002233	Rhoc	Small GTPase Rho||P-loop containing nucleoside triphosphate hydrolase||Small GTPase||Small GTP-binding protein domain
ENSMUSG00000002289	Angptl4	Fibrinogen, conserved site||Fibrinogen, alpha/beta/gamma chain, C-terminal globular, subdomain 1||Fibrinogen, alpha/beta/gamma chain, C-terminal globular domain||-||Fibrinogen-like, C-terminal
ENSMUSG00000002718	Cse1l	Armadillo-type fold||Exportin-2, C-terminal||Importin-beta, N-terminal domain||-||Exportin-2, central domain||Armadillo-like helical
ENSMUSG00000002768	Mea1	Male enhanced antigen 1
ENSMUSG00000002797	Ggct	Gamma-glutamyl cyclotransferase-like||Gamma-glutamyl cyclotransferase-like superfamily||-||Gamma-glutamylcyclotransferase
ENSMUSG00000002881	Nab1	NAB family||Nab, N-terminal||NAB co-repressor domain 2 superfamily||Nab1, C-terminal||NAB co-repressor, domain
ENSMUSG00000003032	Klf4	-||Zinc finger C2H2-type||Zinc finger C2H2 superfamily
ENSMUSG00000003039	Fam32a	Protein FAM32A
ENSMUSG00000003053	Cyp2c29	Cytochrome P450 superfamily||Cytochrome P450, E-class, group I||-||Cytochrome P450, E-class, group I, CYP2B-like||Cytochrome P450, conserved site||Cytochrome P450
ENSMUSG00000003068	Stk11	Protein kinase-like domain superfamily||Protein kinase domain||Serine/Threonine kinase LKB1, catalytic domain||-||Serine/threonine-protein kinase, active site||Protein kinase, ATP binding site
ENSMUSG00000003135	Cnot11	CCR4-NOT transcription complex subunit 11
ENSMUSG00000003226	Ranbp2	Nup358/RanBP2 E3 ligase domain||Cyclophilin-like domain superfamily||Zinc finger, RanBP2-type||Cyclophilin-type peptidyl-prolyl cis-trans isomerase domain||PH-like domain superfamily||Zinc finger, RanBP2-type superfamily||Tetratricopeptide-like helical domain superfamily||Cyclophilin-type peptidyl-prolyl cis-trans isomerase, conserved site||Ran binding domain||Ran binding protein RanBP1-like||Tet…
ENSMUSG00000003279	Dlgap1	SAPAP family
ENSMUSG00000003308	Keap1	Kelch-like ECH-associated protein 1, BACK domain||Kelch-type beta propeller||BTB/POZ domain||BTB-kelch protein||Kelch-like ECH-associated protein 1, BTB/POZ domain||Kelch repeat type 1||BTB/Kelch-associated||SKP1/BTB/POZ domain superfamily
ENSMUSG00000003437	Paf1	RNA polymerase II associated factor Paf1
ENSMUSG00000003458	Ncstn	Nicastrin, small lobe||Nicastrin||-
ENSMUSG00000003541	Ier3	Radiation-inducible immediate-early gene IEX-1
ENSMUSG00000003752	Itpkc	Inositol polyphosphate kinase superfamily||Inositol polyphosphate kinase
ENSMUSG00000003812	Dnase2a	Deoxyribonuclease II
ENSMUSG00000003814	Calr	Calreticulin/calnexin, conserved site||Concanavalin A-like lectin/glucanase domain superfamily||Calreticulin/calnexin, P domain superfamily||Calreticulin||Calreticulin/calnexin
ENSMUSG00000003923	Tfam	High mobility group box domain||High mobility group box domain superfamily
ENSMUSG00000004054	Map3k11	Protein kinase, ATP binding site||SH3 domain||Serine-threonine/tyrosine-protein kinase, catalytic domain||-||Protein kinase domain||MLK1-3, SH3 domain||Serine/threonine-protein kinase, active site||SH3-like domain superfamily||Mitogen-activated protein (MAP) kinase kinase kinase, MLK1-4||Protein kinase-like domain superfamily
ENSMUSG00000004100	Ppan	Protein Peter Pan-like||Brix domain||-
ENSMUSG00000004364	Cul3	Winged helix DNA-binding domain superfamily||Cullin homology domain||Cullin protein, neddylation domain||Cullin homology domain superfamily||Cullin, N-terminal||-||Cullin, conserved site||Cullin repeat-like-containing domain superfamily||Winged helix-like DNA-binding domain superfamily||Cullin
ENSMUSG00000004460	Dnajb11	Chaperone J-domain superfamily||DnaJ domain, conserved site||HSP40/DnaJ peptide-binding||Chaperone DnaJ, C-terminal||DnaJ domain
ENSMUSG00000004896	Rrnad1	S-adenosyl-L-methionine-dependent methyltransferase superfamily||Methyltransferase domain||-
ENSMUSG00000004934	Pias4	SAP domain superfamily||Zinc finger, MIZ-type||PINIT domain superfamily||SAP domain||Zinc finger, RING/FYVE/PHD-type||PINIT domain||-
ENSMUSG00000005204	Senp3	Sentrin-specific protease 3/5, conserved domain||Papain-like cysteine peptidase superfamily||Ulp1 protease family, C-terminal catalytic domain
ENSMUSG00000005378	Bud23	S-adenosyl-L-methionine-dependent methyltransferase superfamily||-||18S rRNA (guanine(1575)-N(7))-methyltransferase Bud23, C-terminal||18S rRNA (guanine(1575)-N(7))-methyltransferase Bud23-like||Methyltransferase domain 25||Methyltransferase type 11
ENSMUSG00000005413	Hmox1	Haem oxygenase-like||Haem oxygenase-like, multi-helical||Haem oxygenase conserved site||Haem oxygenase
ENSMUSG00000005483	Dnajb1	Chaperone J-domain superfamily||HSP40/DnaJ peptide-binding||DnaJ domain, conserved site||Chaperone DnaJ, C-terminal||DnaJ domain
ENSMUSG00000005505	Kbtbd4	Kelch repeat and BTB domain-containing protein 4||BTB/POZ domain||Kelch-type beta propeller||SKP1/BTB/POZ domain superfamily||KBTBD4, BTB/POZ domain||KBTBD4, BACK domain||BTB/Kelch-associated||BTB-kelch protein
ENSMUSG00000005609	Ctr9	Tetratricopeptide repeat||RNA polymerase-associated protein Ctr9||Tetratricopeptide-like helical domain superfamily
ENSMUSG00000005698	Ctcf	Zinc finger C2H2-type||Zinc finger C2H2 superfamily
ENSMUSG00000005732	Ranbp1	Ran binding domain||PH-like domain superfamily||Ran-specific GTPase-activating protein 1, Ran-binding domain||Ran binding protein RanBP1-like
ENSMUSG00000005846	Rsl1d1	Ribosomal protein L1/ribosomal biogenesis protein||Ribosomal protein L1-like||-||Ribosomal protein L1, 3-layer alpha/beta-sandwich
ENSMUSG00000005871	Apc	-||Adenomatous polyposis coli (APC) family||EB-1 binding||Armadillo-like helical||Adenomatous polyposis coli protein basic domain||SAMP||Adenomatous polyposis coli protein||Adenomatous polyposis coli (APC) repeat||Armadillo||Armadillo-type fold||Adenomat
ENSMUSG00000006014	Prg4	Hemopexin, conserved site||Hemopexin-like domain||Hemopexin-like domain superfamily||Hemopexin-like repeats||Somatomedin B domain, chordata||Somatomedin B-like domain superfamily||Somatomedin B domain
ENSMUSG00000006134	Crkl	SH2 domain||SH2 domain superfamily||SH3-like domain superfamily||SH3 domain||CRK, C-terminal SH3 domain||CRK, N-terminal SH3 domain
ENSMUSG00000006262	Mob1b	MOB kinase activator family||MOB kinase activator superfamily
ENSMUSG00000006390	Elovl1	ELO family||ELO family, conserved site||Elongation of very long chain fatty acids protein 1
ENSMUSG00000006599	Gtf2h1	TFIIH p62 subunit, N-terminal||TFIIH subunit Tfb1/GTF2H1||BSD domain superfamily||-||PH-like domain superfamily||BSD domain
ENSMUSG00000006673	Qrich1	Protein of unknown function DUF3504||Death-like domain superfamily||-
ENSMUSG00000006728	Cdk4	Protein kinase domain||Protein kinase-like domain superfamily||Protein kinase, ATP binding site||-||Serine/threonine-protein kinase, active site
ENSMUSG00000006736	Tspan31	Tetraspanin/Peripherin||Tetraspanin, animals
ENSMUSG00000006740	Kif5b	Kinesin motor domain superfamily||Kinesin motor domain, conserved site||Kinesin motor domain||P-loop containing nucleoside triphosphate hydrolase||Kinesin-like protein
ENSMUSG00000006932	Ctnnb1	Beta-catenin||Armadillo||Armadillo-type fold||-||Armadillo-like helical
ENSMUSG00000007041	Clic1	Glutathione S-transferase, C-terminal-like||Thioredoxin-like superfamily||Glutathione S-transferase, C-terminal domain superfamily||Chloride intracellular channel protein 1, C-terminal domain||Intracellular chloride channel||Glutathione S-transferase, N-terminal||Glutathione transferase family
ENSMUSG00000007476	Lrrc8a	LRRC8, pannexin-like TM region||Leucine-rich repeat domain superfamily||Leucine-rich repeat, typical subtype||Leucine-rich repeat
ENSMUSG00000007656	Arpp19	Endosulphine||-
ENSMUSG00000007659	Bcl2l1	Apoptosis regulator, Bcl-2, BH4 motif, conserved site||Bcl-2 family||Bcl2-like||Apoptosis regulator, Bcl-2, BH2 motif, conserved site||Bcl-2-like superfamily||Apoptosis regulator, Bcl-2, BH3 motif, conserved site||Apoptosis regulator, Bcl-2/ BclX||Apoptosis regulator, Bcl-2 protein, BH4||Bcl-2, Bcl-2 homology region 1-3||Apoptosis regulator, Bcl-X||Apoptosis regulator, Bcl-2, BH1 motif, conserved…
ENSMUSG00000007777	0610009B22Rik	Trafficking protein particle complex subunit 2||Longin-like domain superfamily
ENSMUSG00000007812	Zfp655	Zinc finger C2H2 superfamily||Krueppel-associated box||KRAB domain superfamily||-||Zinc finger C2H2-type
ENSMUSG00000007836	Hnrnpa0	RNA-binding domain superfamily||RNA recognition motif domain||Nucleotide-binding alpha-beta plait domain superfamily||hnRNP A0, RNA recognition motif 1
ENSMUSG00000007880	Arid1a	Armadillo-like helical||ARID DNA-binding domain||SWI/SNF-like complex subunit BAF250, C-terminal||AT-rich interactive domain-containing protein 1A, ARID/BRIGHT DNA binding domain||ARID DNA-binding domain superfamily||-||SWI/SNF-like complex subunit BAF250/Osa||Armadillo-type fold
ENSMUSG00000008301	Phax	Phosphorylated adapter RNA export protein, RNA-binding domain superfamily||Phosphorylated adapter RNA export protein||Phosphorylated adapter RNA export protein, RNA-binding domain
ENSMUSG00000008333	Snrpb2	RNA-binding domain superfamily||Nucleotide-binding alpha-beta plait domain superfamily||RNA recognition motif domain||U2 small nuclear ribonucleoprotein B'', RNA recognition motif 1||U2 small nuclear ribonucleoprotein B'', RNA recognition motif 2
ENSMUSG00000008373	Prpf31	Prp31 C-terminal||Nop domain||Nop, C-terminal domain||Nop domain superfamily||-||U4/U6 small nuclear ribonucleoprotein Prp31||NOSIC
ENSMUSG00000008384	Sertad1	SERTA domain
ENSMUSG00000008575	Nfib	CTF transcription factor/nuclear factor 1, N-terminal||MAD homology 1, Dwarfin-type||CTF transcription factor/nuclear factor 1, conserved site||CTF transcription factor/nuclear factor 1||CTF transcription factor/nuclear factor 1, DNA-binding domain
ENSMUSG00000008976	Gabpa	Ets domain||Sterile alpha motif/pointed domain superfamily||Pointed domain||Winged helix DNA-binding domain superfamily||Ubiquitin-like domain superfamily||GA-binding protein alpha subunit, N-terminal||Winged helix-like DNA-binding domain superfamily||Transcription factor, GA-binding, alpha subunit||ETS family
ENSMUSG00000009030	Pdcl	Thioredoxin-like superfamily||Phosducin, thioredoxin-like domain||Phosducin, N-terminal domain superfamily||-||Phosducin
ENSMUSG00000009376	Met	Plexin repeat||Protein kinase-like domain superfamily||Immunoglobulin E-set||Tyrosine-protein kinase, catalytic domain||Protein kinase domain||Sema domain superfamily||Tyrosine-protein kinase, HGF/MSP receptor||Plexin family||Serine-threonine/tyrosine-protein kinase, catalytic domain||WD40/YVTN repeat-like-containing domain superfamily||Immunoglobulin-like fold||Sema domain||Tyrosine-protein kina…
ENSMUSG00000009555	Cdk9	Serine/threonine-protein kinase, active site||-||Protein kinase, ATP binding site||Protein kinase domain||Protein kinase-like domain superfamily
ENSMUSG00000009907	Vps4b	AAA+ ATPase domain||AAA ATPase, AAA+ lid domain||Vacuolar protein sorting-associated protein 4, MIT domain||P-loop containing nucleoside triphosphate hydrolase||ATPase, AAA-type, core||MIT domain||MIT domain superfamily||Vps4 oligomerisation, C-terminal||ATPase, AAA-type, conserved site
ENSMUSG00000010047	Hyal2	Aldolase-type TIM barrel||Hyaluronidase||Glycoside hydrolase superfamily
ENSMUSG00000010051	Hyal1	Aldolase-type TIM barrel||Hyaluronidase||Glycoside hydrolase superfamily
ENSMUSG00000010054	Tusc2	Tumour suppressor candidate 2
ENSMUSG00000011831	Evi5	Rab-GTPase-TBC domain superfamily||Rab-GTPase-TBC domain
ENSMUSG00000011877	Git1	Arf GTPase-activating protein GIT1/2, coiled-coil domain||Arf GTPase activating protein||GIT, Spa2 homology (SHD) domain||ARF GTPase-activating protein GIT1, C-terminal||Ankyrin repeat||ARF GTPase-activating protein Git-like||ArfGAP domain superfamily||Ankyrin repeat-containing domain superfamily||ARFGAP/RecO-like zinc finger
ENSMUSG00000011960	Ccnt1	Cyclin-like superfamily||Cyclin/Cyclin-like subunit Ssn8||Cyclin-like domain||-||Cyclin, N-terminal
ENSMUSG00000012296	Tjap1	Junction-associated protein Tjap1/BEGAIN||-||Tight junction-associated protein 1 domain
ENSMUSG00000012429	Mplkip	M-phase-specific PLK1-interacting protein-like, vertebrate||TTDN1/Protein SICKLE
ENSMUSG00000013663	Pten	C2 domain superfamily||Bifunctional phosphatidylinositol trisphosphate phosphatase/dual specificity phosphatase PTEN||Protein-tyrosine phosphatase, catalytic||Protein-tyrosine phosphatase-like||Tyrosine-specific protein phosphatases domain||Protein-tyrosine phosphatase, active site||Tensin-type phosphatase domain||Tensin phosphatase, C2 domain||PTEN, phosphatase domain
ENSMUSG00000013736	Trnt1	Nucleotidyltransferase superfamily||tRNA nucleotidyltransferase/poly(A) polymerase, RNA and SrmB- binding domain||Poly A polymerase, head domain
ENSMUSG00000014226	Cacybp	Calcyclin-binding protein, N-terminal||CS domain||Siah interacting protein, N-terminal||HSP20-like chaperone||SGS domain||Calcyclin-binding Protein, CS domain
ENSMUSG00000014353	Tmem87b	Transmembrane protein GPR107/GPR108-like
ENSMUSG00000014551	Mrps25	Ribosomal protein/NADH dehydrogenase domain||28S ribosomal protein S25, mitochondrial||Thioredoxin-like superfamily
ENSMUSG00000014763	Fam120b	Constitutive coactivator of PPAR-gamma||PIN-like domain superfamily
ENSMUSG00000014905	Dnajb9	DnaJ domain||Chaperone J-domain superfamily||DnaJ domain, conserved site
ENSMUSG00000015176	Nolc1	LIS1 homology motif||Srp40, C-terminal||-
ENSMUSG00000015312	Gadd45b	50S ribosomal protein L30e-like||Ribosomal protein L7Ae/L30e/S12e/Gadd45||Growth arrest and DNA damage-inducible protein GADD45
ENSMUSG00000015597	Zfp318	-||Matrin/U1-C-like, C2H2-type zinc finger
ENSMUSG00000015672	Mrpl32	Ribosomal protein L32p||Zinc-binding ribosomal protein||-
ENSMUSG00000015755	Tab2	Zinc finger, RanBP2-type superfamily||TAB2/3, CUE domain||-||Ubiquitin system component CUE||Zinc finger, RanBP2-type
ENSMUSG00000015839	Nfe2l2	Basic leucine zipper domain, Maf-type||Nuclear Factor Erythroid-derived 2-like||Basic-leucine zipper domain||Transcription factor, Skn-1-like, DNA-binding domain superfamily||Basic-leucine zipper domain superfamily
ENSMUSG00000015961	Adss	Adenylosuccinate synthase, GTP-binding site||Adenylosuccinate synthetase, domain 1||Adenylosuccinate synthase, active site||P-loop containing nucleoside triphosphate hydrolase||Adenylosuccinate synthetase||Adenylosuccinate synthetase isozyme 2, chordates||Adenylosuccinate synthetase, domain 2||Adenylosuccinate synthetase, domain 3
ENSMUSG00000016256	Ctsz	Peptidase C1A||Papain-like cysteine peptidase superfamily||Cysteine peptidase, asparagine active site||Cathepsin Z||Peptidase C1A, papain C-terminal
ENSMUSG00000016257	Prelid3b	PRELI/MSF1 domain||Slowmo/Ups family
ENSMUSG00000016382	Pls3	Fimbrin/Plastin||Calponin homology domain||EF-Hand 1, calcium-binding site||EF-hand domain pair||Actinin-type actin-binding domain, conserved site||CH domain superfamily||EF-hand domain
ENSMUSG00000016477	E2f3	E2F/DP family, winged-helix DNA-binding domain||E2F transcription factor, CC-MB domain||E2F-DP heterodimerization region||Winged helix-like DNA-binding domain superfamily||Winged helix DNA-binding domain superfamily||E2F Family
ENSMUSG00000016503	Gtf3a	Zinc finger C2H2-type||Zinc finger C2H2 superfamily
ENSMUSG00000016510	Mtif3	Translation initiation factor 3 (IF-3), N-terminal domain superfamily||Translation initiation factor 3, C-terminal||-||Translation initiation factor 3, N-terminal||Translation initiation factor 3||Translation initiation factor 3 (IF-3), C-terminal domain superfamily
ENSMUSG00000016520	Lnx2	Zinc finger, RING-type, conserved site||Zinc finger, RING/FYVE/PHD-type||PDZ domain||Zinc finger, RING-type||PDZ superfamily
ENSMUSG00000016526	Dyrk3	Serine/threonine-protein kinase, active site||Dual specificity tyrosine-phosphorylation-regulated kinase||Protein kinase, ATP binding site||Protein kinase domain||Protein kinase-like domain superfamily
ENSMUSG00000016619	Nup50	Nuclear pore complex, NUP2/50/61||PH-like domain superfamily||Ran binding domain||Ran binding protein RanBP1-like
ENSMUSG00000017057	Il13ra1	Interleukin-13 receptor subunit alpha-1, Ig-like domain||Type I cytokine receptor, cytokine-binding domain||Fibronectin type III||Short hematopoietin receptor, family 2, conserved site||Fibronectin type III superfamily||Immunoglobulin-like fold
ENSMUSG00000017144	Rnd3	Small GTPase||P-loop containing nucleoside triphosphate hydrolase||Small GTPase Rho||Rho-related GTP-binding protein RhoE||Small GTP-binding protein domain
ENSMUSG00000017188	Coa3	Cytochrome c oxidase assembly factor 3, mitochondrial||Cytochrome c oxidase assembly factor 3, mitochondrial, coiled-coil domain
ENSMUSG00000017286	Glod4	Glyoxalase domain-containing protein 4, C-terminal||Glyoxalase domain-containing protein 4||Vicinal oxygen chelate (VOC) domain||Glyoxalase/Bleomycin resistance protein/Dihydroxybiphenyl dioxygenase||-
ENSMUSG00000017421	Zfp207	Zinc finger C2H2-type||-
ENSMUSG00000017453	Pipox	FAD dependent oxidoreductase||MTOX family||Sarcosine oxidase, monomeric||FAD/NAD(P)-binding domain superfamily
ENSMUSG00000017548	Suz12	Polycomb protein, VEFS-Box||-
ENSMUSG00000017776	Crk	SH2 domain||CRK, C-terminal SH3 domain||SH3 domain||CRK, N-terminal SH3 domain||SH3-like domain superfamily||SH2 domain superfamily
ENSMUSG00000017831	Rab5a	Small GTP-binding protein domain||P-loop containing nucleoside triphosphate hydrolase||Small GTPase
ENSMUSG00000018102	H2bc4	Histone-fold||Histone H2B||Histone H2A/H2B/H3
ENSMUSG00000018239	Zcchc10	-||Zinc finger CCHC domain-containing protein 10||Zinc finger, CCHC-type superfamily
ENSMUSG00000018322	Tomm34	Tetratricopeptide-like helical domain superfamily||Tetratricopeptide repeat||Tetratricopeptide repeat 1
ENSMUSG00000018347	Zkscan6	Krueppel-associated box||Zinc finger C2H2 superfamily||KRAB domain superfamily||SCAN domain superfamily||SCAN domain||Zinc finger C2H2-type
ENSMUSG00000018377	Vezf1	Zinc finger C2H2 superfamily||Zinc finger C2H2-type
ENSMUSG00000018425	Dhx40	P-loop containing nucleoside triphosphate hydrolase||Helicase-associated domain||Helicase, C-terminal||DEAD/DEAH box helicase domain||DNA/RNA helicase, ATP-dependent, DEAH-box type, conserved site||Helicase superfamily 1/2, ATP-binding domain||DEAD-box helicase, OB fold
ENSMUSG00000018500	Adora2b	GPCR, rhodopsin-like, 7TM||G protein-coupled receptor, rhodopsin-like||Adenosine receptor||Adenosine A2B receptor
ENSMUSG00000018541	Cwc25	Pre-mRNA splicing factor||-||CBF1-interacting co-repressor CIR, N-terminal domain
ENSMUSG00000018547	Pip4k2b	Phosphatidylinositol-4-phosphate 5-kinase, N-terminal||Phosphatidylinositol-4-phosphate 5-kinase||Phosphatidylinositol-4-phosphate 5-kinase, core
ENSMUSG00000018572	Phf23	Zinc finger, PHD-finger||Zinc finger, RING/FYVE/PHD-type||-||Zinc finger, PHD-type||Zinc finger, FYVE/PHD-type
ENSMUSG00000018666	Cbx1	Chromo shadow domain||Chromo domain subgroup||-||Chromo/chromo shadow domain||Chromo domain, conserved site||Chromo domain||Chromo-like domain superfamily
ENSMUSG00000018921	Pelp1	PELP1, middle domain||-||Armadillo-type fold||Armadillo-like helical||Pre-rRNA-processing protein RIX1, N-terminal
ENSMUSG00000018965	Ywhah	14-3-3 domain||14-3-3 protein, conserved site||14-3-3 domain superfamily||14-3-3 protein
ENSMUSG00000019132	BC005537	Protein of unknown function DUF4566
ENSMUSG00000019210	Atp6v1e1	V-type ATPase subunit E, C-terminal domain superfamily||V-type ATPase subunit E
ENSMUSG00000019802	Sec63	Chaperone J-domain superfamily||Sec63 domain||DnaJ domain||Immunoglobulin E-set||C2 domain superfamily
ENSMUSG00000019826	Zbtb24	Zinc finger C2H2 superfamily||SKP1/BTB/POZ domain superfamily||BTB/POZ domain||Zinc finger C2H2-type
ENSMUSG00000019850	Tnfaip3	Zinc finger, A20-type||OTU domain||-
ENSMUSG00000019857	Asf1a	Histone chaperone ASF1-like||Histone chaperone ASF1-like superfamily
ENSMUSG00000019873	Reep3	TB2/DP1/HVA22-related protein||-
ENSMUSG00000019883	Echdc1	Enoyl-CoA hydratase/isomerase||ClpP/crotonase-like domain superfamily||Enoyl-CoA hydratase/isomerase, conserved site
ENSMUSG00000019897	Ccdc59	Fyv7/TAP26
ENSMUSG00000019917	Septin10	Septin||P-loop containing nucleoside triphosphate hydrolase||Septin-type guanine nucleotide-binding (G) domain
ENSMUSG00000019943	Atp2b1	P-type ATPase, haloacid dehalogenase domain||Plasma membrane calcium transporting P-type ATPase, C-terminal||P-type ATPase, subfamily IIB||Cation-transporting P-type ATPase, C-terminal||P-type ATPase, phosphorylation site||P-type ATPase, cytoplasmic domain N||P-type ATPase, transmembrane domain superfamily||P-type ATPase, A domain superfamily||Cation-transporting P-type ATPase, N-terminal||HAD su…
ENSMUSG00000019947	Arid5b	ARID DNA-binding domain||AT-rich interactive domain-containing protein 5B, ARID/BRIGHT DNA binding domain||-||ARID DNA-binding domain superfamily
ENSMUSG00000019960	Dusp6	Protein-tyrosine phosphatase-like||Mitogen-activated protein (MAP) kinase phosphatase||Tyrosine-specific protein phosphatases domain||Dual specificity phosphatase, catalytic domain||Rhodanese-like domain superfamily||Dual specificity protein phosphatase domain||Rhodanese-like domain
ENSMUSG00000019961	Tmpo	LEM/LEM-like domain superfamily||LEM-like domain||Lamina-associated polypeptide 2 alpha, C-terminal||LEM domain
ENSMUSG00000019969	Psen1	Presenilin/signal peptide peptidase||Presenilin, C-terminal||Peptidase A22A, presenilin||Peptidase A22A, presenilin 1
ENSMUSG00000020009	Ifngr1	Fibronectin type III superfamily||Immunoglobulin-like fold||Interferon gamma receptor alpha subunit||-||Interferon gamma receptor, D2 domain, poxvirus/mammal||Fibronectin type III
ENSMUSG00000020027	Socs2	-||SH2 domain superfamily||SOCS2, SH2 domain||Suppressor of cytokine signalling 2, SOCS box domain||SOCS box-like domain superfamily||SH2 domain||SOCS box domain
ENSMUSG00000020048	Hsp90b1	HSP90, C-terminal domain||Heat shock protein Hsp90 family||Histidine kinase/HSP90-like ATPase||Ribosomal protein S5 domain 2-type fold||Histidine kinase/HSP90-like ATPase superfamily||Heat shock protein Hsp90, N-terminal||Heat shock protein Hsp90, conserved site
ENSMUSG00000020075	Ddx21	GUCT||Helicase superfamily 1/2, ATP-binding domain||DEAD/DEAH box helicase domain||RNA-binding domain superfamily||P-loop containing nucleoside triphosphate hydrolase||Helicase, C-terminal
ENSMUSG00000020088	Sar1a	Small GTPase superfamily, ARF/SAR type||Small GTPase superfamily, SAR1-type||P-loop containing nucleoside triphosphate hydrolase||-||Small GTP-binding protein domain
ENSMUSG00000020108	Ddit4	RTP801-like||RTP801-like, C-terminal domain superfamily
ENSMUSG00000020109	Dnajb12	DnaJ domain||-||DnaJ domain, conserved site||Domain of unknown function DUF1977, DnaJ-like||Chaperone J-domain superfamily
ENSMUSG00000020122	Egfr	Protein kinase domain||Receptor L-domain superfamily||Tyrosine-protein kinase, active site||Furin-like repeat||Protein kinase, ATP binding site||Furin-like cysteine-rich domain||Receptor L-domain||Growth factor receptor cysteine-rich domain superfamily||Serine-threonine/tyrosine-protein kinase, catalytic domain||Protein kinase-like domain superfamily||Tyrosine protein kinase, EGF/ERB/XmrK recepto…
ENSMUSG00000020166	Cnot2	-||Not2/Not3/Not5||NOT2/NOT3/NOT5, C-terminal||CCR4-NOT complex subunit 2/3/5, C-terminal domain superfamily
ENSMUSG00000020171	Yeats4	YEATS||YEATS superfamily||-
ENSMUSG00000020184	Mdm2	p53 negative regulator Mdm2/Mdm4||MDM2, modified RING finger, HC subclass||SWIB/MDM2 domain||-||E3 ubiquitin-protein ligase Mdm2||Zinc finger, RING-type||Zinc finger, RanBP2-type superfamily||Zinc finger, RanBP2-type||Zinc finger, RING/FYVE/PHD-type||SWIB/MDM2 domain superfamily
ENSMUSG00000020205	Phlda1	Pleckstrin homology domain||PHLDA family
ENSMUSG00000020211	Sf3a2	Zinc finger C2H2 superfamily||Matrin/U1-C-like, C2H2-type zinc finger||Matrin/U1-C, C2H2-type zinc finger||-||SF3A2 domain
ENSMUSG00000020224	Llph	-||Learning associated protein 18-like
ENSMUSG00000020283	Pex13	Peroxin 13, N-terminal||-||SH3-like domain superfamily||Peroxin 13||SH3 domain
ENSMUSG00000020305	Asb3	SOCS box domain||Ankyrin repeat-containing domain superfamily||Ankyrin repeat and SOCS box protein 3, SOCS box domain||SOCS box-like domain superfamily||Ankyrin repeat||-
ENSMUSG00000020309	Chac2	Glutathione-specific gamma-glutamylcyclotransferase||Gamma-glutamyl cyclotransferase-like superfamily||Gamma-glutamyl cyclotransferase-like
ENSMUSG00000020332	Meikin	Meiosis-specific kinetochore protein
ENSMUSG00000020346	Mgat1	Nucleotide-diphospho-sugar transferases||Glycosyl transferase, family 13
ENSMUSG00000020349	Ppp2ca	Serine/Threonine protein phosphatase PP2A-like||Metallo-dependent phosphatase-like||Calcineurin-like phosphoesterase domain, ApaH type||Serine/threonine-specific protein phosphatase/bis(5-nucleosyl)-tetraphosphatase
ENSMUSG00000020397	Med7	Mediator complex, subunit Med7/Med21-like||-||Mediator complex, subunit Med7 superfmaily||Mediator complex, subunit Med7
ENSMUSG00000020448	Rnf185	Zinc finger, RING-type||Zinc finger, RING/FYVE/PHD-type||E3 ubiquitin-protein ligase RNF5/RNF185-like||Zinc finger, RING-type, conserved site
ENSMUSG00000020484	Xbp1	Basic-leucine zipper domain superfamily||Basic-leucine zipper domain
ENSMUSG00000020495	Smg8	Nonsense-mediated mRNA decay factor SMG8/SMG9||Nonsense-mediated mRNA decay factor SMG8
ENSMUSG00000020516	Rps6kb1	Serine/threonine-protein kinase, active site||AGC-kinase, C-terminal||Protein kinase, ATP binding site||Protein kinase, C-terminal||Ribosomal protein S6 kinase||Protein kinase domain||Protein kinase-like domain superfamily
ENSMUSG00000020523	Fam114a2	Protein of unknown function DUF719
ENSMUSG00000020525	Ppm1d	PPM-type phosphatase-like domain superfamily||PPM-type phosphatase, divalent cation binding||Protein phosphatase 2C family||PPM-type phosphatase-like domain
ENSMUSG00000020530	Ggnbp2	Gametogenetin-binding protein 2
ENSMUSG00000020561	Polr1f	RNA polymerase Rpb7-like, N-terminal domain superfamily||Rpa43, N-terminal ribonucleoprotein (RNP) domain||RNA polymerase subunit Rpb7-like||RPA43, OB domain
ENSMUSG00000020585	Laptm4a	Lysosomal-associated transmembrane protein, 4A/5||Lysosomal-associated transmembrane protein 4/5
ENSMUSG00000020609	Apob	Lipovitellin-phosvitin complex, superhelical domain||Lipid transport protein, beta-sheet shell||Vitellinogen, open beta-sheet||Vitellinogen, beta-sheet N-terminal||Vitellogenin, N-terminal||-||Apolipoprotein B100 C-terminal||Lipid transport, open beta-sheet
ENSMUSG00000020611	Gna13	P-loop containing nucleoside triphosphate hydrolase||Guanine nucleotide binding protein (G-protein), alpha subunit||G-protein alpha subunit, group 12/13||G protein alpha subunit, helical insertion
ENSMUSG00000020621	Rdh14	NAD(P)-binding domain superfamily||Short-chain dehydrogenase/reductase SDR
ENSMUSG00000020638	Cmpk2	UMP-CMP kinase 2, mitochondrial||Thymidylate kinase-like domain||P-loop containing nucleoside triphosphate hydrolase
ENSMUSG00000020641	Rsad2	-||Aldolase-type TIM barrel||Elp3/MiaA/NifB-like, radical SAM core domain||Radical SAM
ENSMUSG00000020659	Cbll1	Zinc finger, RING/FYVE/PHD-type||Zinc finger, RING-type, conserved site||Hakai, C2H2 zinc finger domain||E3 ubiquitin-protein ligase HAKAI/CBLL2||HAKAI-like, RING finger, HC subclass||Zinc finger, RING-type
ENSMUSG00000020677	Ddx52	DDX52/Rok1, DEAD-box helicase domain||DEAD/DEAH box helicase domain||RNA helicase, DEAD-box type, Q motif||Helicase superfamily 1/2, ATP-binding domain||Helicase, C-terminal||P-loop containing nucleoside triphosphate hydrolase
ENSMUSG00000020680	Taf15	RNA-binding domain superfamily||Zinc finger, RanBP2-type superfamily||TAF15/EWS/TLS family||RNA recognition motif domain||Nucleotide-binding alpha-beta plait domain superfamily||Zinc finger, RanBP2-type
ENSMUSG00000020687	Cdc27	Tetratricopeptide-like helical domain superfamily||Tetratricopeptide repeat 1||Tetratricopeptide repeat
ENSMUSG00000020694	Tlk2	Protein kinase, ATP binding site||-||Serine/threonine-protein kinase, active site||Protein kinase-like domain superfamily||Protein kinase domain
ENSMUSG00000020706	Ftsj3	S-adenosyl-L-methionine-dependent methyltransferase superfamily||Ribosomal RNA methyltransferase Spb1, domain of unknown function DUF3381||Ribosomal RNA methyltransferase, SPB1-like, C-terminal||AdoMet-dependent rRNA methyltransferase SPB1-like||Ribosomal RNA methyltransferase, FtsJ domain||Ribosomal RNA large subunit methyltransferase E
ENSMUSG00000020719	Ddx5	Helicase, C-terminal||RNA helicase, DEAD-box type, Q motif||ATP-dependent RNA helicase DEAD-box, conserved site||RNA helicase p68 repeat||P-loop containing nucleoside triphosphate hydrolase||Helicase superfamily 1/2, ATP-binding domain||DEAD/DEAH box helicase domain||-
ENSMUSG00000020720	Psmd12	26S Proteasome non-ATPase regulatory subunit 12/COP9 signalosome complex subunit 4||Winged helix-like DNA-binding domain superfamily||Proteasome component (PCI) domain||Winged helix DNA-binding domain superfamily||26S proteasome regulatory subunit RPN5, C-terminal domain
ENSMUSG00000020743	Mif4gd	MIF4G-like, type 3||Armadillo-type fold
ENSMUSG00000020755	Sap30bp	SAP30-binding protein
ENSMUSG00000020794	Ube2g1	Ubiquitin-conjugating enzyme E2||Ubiquitin-conjugating enzyme/RWD-like||Ubiquitin-conjugating enzyme, active site
ENSMUSG00000020834	Dhrs13	NAD(P)-binding domain superfamily||Short-chain dehydrogenase/reductase SDR||-
ENSMUSG00000020863	Luc7l3	-||Luc7-related
ENSMUSG00000020910	Adprm	-||Manganese-dependent ADP-ribose/CDP-alcohol diphosphatase||Calcineurin-like phosphoesterase domain, ApaH type||Metallo-dependent phosphatase-like
ENSMUSG00000020962	Gtf2a1	Transcription factor IIA, beta-barrel||Transcription factor IIA, alpha/beta subunit
ENSMUSG00000020973	Dnaaf2	PIH1D1/2/3, CS-like domain||PIH1, N-terminal||Kintoun
ENSMUSG00000021025	Nfkbia	Ankyrin repeat-containing domain superfamily||Ankyrin repeat
ENSMUSG00000021039	Snw1	SKI-interacting protein, SKIP||SKI-interacting protein SKIP, SNW domain
ENSMUSG00000021040	Slirp	RNA-binding domain superfamily||Nucleotide-binding alpha-beta plait domain superfamily||RNA recognition motif domain||SLIRP, RNA recognition motif
ENSMUSG00000021051	Ppp2r5e	Armadillo-like helical||Armadillo-type fold||Protein phosphatase 2A, regulatory B subunit, B56||-
ENSMUSG00000021067	Sav1	WW domain superfamily||WW domain||Scaffold protein salvador||SARAH domain
ENSMUSG00000021072	Tmx1	Thioredoxin domain||Thioredoxin-like superfamily||-||Thioredoxin, conserved site
ENSMUSG00000021091	Serpina3n	Serpin superfamily||Serpin family||Serpin superfamily, domain 1||Serpin domain||Serpin, conserved site||Serpin superfamily, domain 2
ENSMUSG00000021096	Ppm1a	-||Protein phosphatase 2C family||PPM-type phosphatase-like domain superfamily||PPM-type phosphatase, divalent cation binding||PPM-type phosphatase-like domain||Phosphatase 2C, C-terminal domain superfamily||Protein serine/threonine phosphatase 2C, C-term
ENSMUSG00000021102	Glrx5	Glutaredoxin, PICOT-like||Monothiol glutaredoxin-related||Thioredoxin-like superfamily||Glutaredoxin
ENSMUSG00000021114	Atp6v1d	ATPase, V1 complex, subunit D
ENSMUSG00000021116	Eif2s1	RNA-binding domain, S1||Nucleic acid-binding, OB-fold||IF2a, S1-like domain||Translation initiation factor 2, alpha subunit||S1 domain||Translation initiation factor 2, alpha subunit, middle domain superfamily||Translation initiation factor 2, alpha subunit, C-terminal
ENSMUSG00000021127	Zfp36l1	-||Tis11B-like protein, N-terminal||Zinc finger, CCCH-type||Zinc finger, CCCH-type superfamily||RNA-binding protein ZFP36-like
ENSMUSG00000021135	Slc10a1	Sodium/solute symporter superfamily||Bile acid:sodium symporter||-||Bile acid:sodium symporter/arsenical resistance protein Acr3
ENSMUSG00000021149	Gtpbp4	P-loop containing nucleoside triphosphate hydrolase||GTP binding domain||-||NOG1, N-terminal helical domain||NOG, C-terminal||OBG-type guanine nucleotide-binding (G) domain||Nucleolar GTP-binding protein 1, Rossman-fold domain||Nucleolar GTP-binding protein 1||Small GTP-binding protein domain
ENSMUSG00000021192	Golga5	Golgin subfamily A member 5
ENSMUSG00000021208	Ifi27l2b	Interferon alpha-inducible protein IFI6/IFI27-like||IFI6/IFI27-like domain superfamily
ENSMUSG00000021264	Yy1	Zinc finger C2H2-type||C2H2-type Zinc finger protein, YY1-like||Zinc finger C2H2 superfamily
ENSMUSG00000021327	Zkscan3	Zinc finger C2H2-type||SCAN domain||SCAN domain superfamily||KRAB domain superfamily||Krueppel-associated box||Zinc finger C2H2 superfamily
ENSMUSG00000021360	Gcnt2	-||Glycosyl transferase, family 14
ENSMUSG00000021366	Hivep1	Zinc finger CCHC HIVEP-type||-||Zinc finger C2H2-type||Zinc finger C2H2 superfamily||Matrin/U1-C-like, C2H2-type zinc finger
ENSMUSG00000021395	Spin1	Spindlin/spermiogenesis-specific protein||Spindlin/spermiogenesis-specific domain superfamily
ENSMUSG00000021413	Prpf4b	Protein kinase domain||Protein kinase-like domain superfamily||Serine/threonine-protein PRP4, catalytic domain||-||Serine/threonine-protein kinase, active site
ENSMUSG00000021427	Ssr1	Translocon-associated protein (TRAP), alpha subunit
ENSMUSG00000021501	Caml	Guided entry of tail-anchored proteins factor CAMLG
ENSMUSG00000021578	Ccdc127	-||Coiled-coil domain-containing protein 127
ENSMUSG00000021621	Zcchc9	Zinc finger CCHC domain-containing protein 9||Zinc finger, CCHC-type||Zinc finger, CCHC-type superfamily
ENSMUSG00000021638	Ocln	Marvel domain||Occludin||-||Occludin homology domain||ELL/occludin family
ENSMUSG00000021668	Polk	-||DNA polymerase, Y-family, little finger domain||Reverse transcriptase/Diguanylate cyclase domain||Rad18, zinc finger UBZ4-type||DNA/RNA polymerase superfamily||UmuC domain||DNA polymerase, Y-family, little finger domain superfamily||DNA polymerase IV
ENSMUSG00000021701	Plk2	POLO box domain||Protein kinase domain||Protein kinase, ATP binding site||First polo-box domain||Second polo-box domain||Protein kinase-like domain superfamily||Serine/threonine-protein kinase, active site||PLK2, catalytic domain||POLO box domain superfamily
ENSMUSG00000021709	Erbin	Leucine-rich repeat, typical subtype||Leucine-rich repeat||Leucine-rich repeat domain superfamily||PDZ domain||PDZ superfamily
ENSMUSG00000021711	Trappc13	Trafficking protein particle complex subunit 13
ENSMUSG00000021716	Srek1ip1	Zinc finger, CCHC-type||-
ENSMUSG00000021756	Il6st	Fibronectin type III||Immunoglobulin C2-set-like, ligand-binding||Type I cytokine receptor, cytokine-binding domain||Immunoglobulin-like fold||Immunoglobulin-like domain superfamily||Long hematopoietin receptor, Gp130 family 2, conserved site||-||Fibronectin type III superfamily
ENSMUSG00000021765	Fst	Follistatin/Osteonectin EGF domain||Kazal domain||TB domain||TGF-beta binding (TB) domain superfamily||Kazal domain superfamily||Follistatin-like, N-terminal
ENSMUSG00000021775	Nr1d2	Nuclear hormone receptor||Thyroid hormone receptor||Zinc finger, NHR/GATA-type||Zinc finger, nuclear hormone receptor-type||Nuclear hormone receptor-like domain superfamily||Nuclear hormone receptor, ligand-binding domain
ENSMUSG00000021811	Dnajc9	Chaperone J-domain superfamily||DnaJ domain, conserved site||DnaJ domain
ENSMUSG00000021843	Ktn1	-||Ribosome receptor lysine/proline rich||Kinectin
ENSMUSG00000021876	Rnase4	Ribonuclease A-domain||Ribonuclease A, active site||Pancreatic ribonuclease||Ribonuclease A-like domain superfamily
ENSMUSG00000021891	Mettl6	tRNA N(3)-methylcytidine methyltransferase METTL2/6/8-like||Methyltransferase type 12||S-adenosyl-L-methionine-dependent methyltransferase superfamily
ENSMUSG00000021900	Btd	Biotinidase-like, eukaryotic||Carbon-nitrogen hydrolase superfamily||Carbon-nitrogen hydrolase||Biotinidase/VNN family||Vanin, C-terminal
ENSMUSG00000022010	Tsc22d1	-||TSC-22 / Dip / Bun
ENSMUSG00000022023	Wbp4	Matrin/U1-C, C2H2-type zinc finger||-||Zinc finger C2H2 superfamily||U1-C, C2H2-type zinc finger||WW domain||WW domain superfamily||Matrin/U1-C-like, C2H2-type zinc finger||WW domain-binding protein 4
ENSMUSG00000022052	Ppp2r2a	WD40/YVTN repeat-like-containing domain superfamily||Protein phosphatase 2A regulatory subunit PR55, conserved site||Protein phosphatase 2A regulatory subunit PR55||WD40 repeat||-||WD40-repeat-containing domain superfamily
ENSMUSG00000022125	Cln5	Ceroid-lipofuscinosis neuronal protein 5||-
ENSMUSG00000022136	Dnajc3	Tetratricopeptide-like helical domain superfamily||DnaJ domain||Tetratricopeptide repeat-like domain||Chaperone J-domain superfamily||Tetratricopeptide repeat
ENSMUSG00000022139	Mbnl2	Zinc finger, CCCH-type
ENSMUSG00000022141	Nipbl	Sister chromatid cohesion C-terminal domain||Armadillo-type fold||Scc2/Nipped-B family||Armadillo-like helical||HEAT repeat associated with sister chromatid cohesion protein
ENSMUSG00000022151	Ttc33	Tetratricopeptide-like helical domain superfamily||-||Tetratricopeptide repeat
ENSMUSG00000022178	Ajuba	Ajuba-like, LIM domain 3||Ajuba-like||Zinc finger, LIM-type||Ajuba-like, LIM domain 2||Ajuba-like, LIM domain 1
ENSMUSG00000022194	Pabpn1	RNA-binding domain superfamily||Nucleotide-binding alpha-beta plait domain superfamily||RNA recognition motif domain||-
ENSMUSG00000022200	Golph3	Golgi phosphoprotein 3-like domain superfamily||Golgi phosphoprotein 3-like
ENSMUSG00000022228	Zscan26	Zinc finger C2H2-type||Zinc finger C2H2 superfamily||SCAN domain superfamily||SCAN domain
ENSMUSG00000022237	Ankrd33b	Ankyrin repeat||-||Ankyrin repeat-containing domain superfamily
ENSMUSG00000022247	Brix1	Brix domain||Ribosome biogenesis protein BRX1||-
ENSMUSG00000022253	Nadk2	-||NAD kinase||Inorganic polyphosphate/ATP-NAD kinase, N-terminal||NAD kinase 2, mitochondrial||ATP-NAD kinase, PpnK-type, C-terminal||NAD kinase/diacylglycerol kinase-like domain superfamily
ENSMUSG00000022255	Mtdh	-||Protein LYRIC
ENSMUSG00000022257	Laptm4b	Lysosomal-associated transmembrane protein 4/5||-
ENSMUSG00000022265	Ank	Progressive ankylosis
ENSMUSG00000022270	Retreg1	Reticulophagy receptor 1/3
ENSMUSG00000022272	Myo10	Band 4.1 domain||MyTH4 domain||FERM central domain||Class X myosin, motor domain||FERM/acyl-CoA-binding protein superfamily||Myosin X, FERM domain C-lobe||FERM domain||Myosin head, motor domain||Myosin X, N-terminal SH3 domain||P-loop containing nucleoside triphosphate hydrolase||Pleckstrin homology domain||Unconventional myosin-X, coiled coil domain||IQ motif, EF-hand binding site||Kinesin motor…
ENSMUSG00000022280	Rnf19a	Zinc finger, RING-type||IBR domain||TRIAD supradomain||E3 ubiquitin ligase RBR family||Zinc finger, RING/FYVE/PHD-type
ENSMUSG00000022305	Lrp12	Low-density lipoprotein (LDL) receptor class A repeat||-||Spermadhesin, CUB domain superfamily||CUB domain||LDL receptor-like superfamily||Low-density lipoprotein (LDL) receptor class A, conserved site
ENSMUSG00000022306	Zfpm2	Zinc finger CCHC FOG-type||Zinc finger C2H2 superfamily||Zinc finger C2H2-type||FOG family
ENSMUSG00000022313	Utp23	PIN-like domain superfamily||rRNA-processing protein Fcf1/Utp23||-
ENSMUSG00000022339	Ebag9	Cancer-associated antigen RCAS1
ENSMUSG00000022346	Myc	Leucine zipper, Myc||Transcription regulator Myc||Transcription regulator Myc, N-terminal||Helix-loop-helix DNA-binding domain superfamily||Myc-type, basic helix-loop-helix (bHLH) domain
ENSMUSG00000022365	Derl1	Rhomboid-like superfamily||Derlin
ENSMUSG00000022404	Slc25a17	Mitochondrial carrier domain superfamily||Mitochondrial substrate/solute carrier||-||Mitochondrial carrier protein
ENSMUSG00000022427	Tomm22	-||Mitochondrial import receptor subunit Tom22
ENSMUSG00000022507	Hapstr1	HUWE1-associated protein modifying stress responses||HUWE1-associated protein modifying stress responses-like
ENSMUSG00000022514	Il1rap	Toll/interleukin-1 receptor homology (TIR) domain||Immunoglobulin-like domain||Immunoglobulin-like fold||Immunoglobulin-like domain superfamily||Interleukin-1 receptor family||-||Immunoglobulin subtype||Interleukin-1 receptor type I/II||Toll/interleukin-1 receptor homology (TIR) domain superfamily||IL-1Ra-like, immunoglobulin domain
ENSMUSG00000022521	Crebbp	Zinc finger, ZZ-type superfamily||Zinc finger, TAZ-type||Bromodomain-like superfamily||Histone acetyltransferase Rtt109/CBP||Nuclear receptor coactivator, CREB-bp-like, interlocking domain superfamily||CBP/p300, atypical RING domain superfamily||Coactivator CBP, KIX domain||Bromodomain||Nuclear receptor coactivator, CREB-bp-like, interlocking||Zinc finger, ZZ-type||Zinc finger, RING/FYVE/PHD-type…
ENSMUSG00000022528	Hes1	Orange domain||Helix-loop-helix DNA-binding domain superfamily||Myc-type, basic helix-loop-helix (bHLH) domain
ENSMUSG00000022529	Zfp263	-||Zinc finger C2H2-type||Krueppel-associated box||Zinc finger C2H2 superfamily||SCAN domain superfamily||KRAB domain superfamily||SCAN domain
ENSMUSG00000022538	Lsg1	Circularly permuted (CP)-type guanine nucleotide-binding (G) domain||P-loop containing nucleoside triphosphate hydrolase||GTP binding domain||Ras GTPase GNL1-like
ENSMUSG00000022601	Zbtb11	Integrase zinc-binding domain||Zinc finger C2H2-type||Zinc finger C2H2 superfamily||SKP1/BTB/POZ domain superfamily||BTB/POZ domain
ENSMUSG00000022634	Yaf2	Zinc finger, RanBP2-type superfamily||Yaf2/RYBP C-terminal binding motif||RING1 and YY1-binding protein/YY1-associated factor 2||Zinc finger, RanBP2-type||-
ENSMUSG00000022656	Nectin3	CD80-like, immunoglobulin C2-set||Nectin-3/4, second Ig domain||Nectin-3, immunoglobulin variable domain 1||Immunoglobulin-like fold||Immunoglobulin-like domain superfamily||Immunoglobulin V-set domain||Immunoglobulin-like domain||Immunoglobulin subtype||-
ENSMUSG00000022668	Gtpbp8	GTP-binding protein, ribosome biogenesis, YsxC||-||EngB-type guanine nucleotide-binding (G) domain||GTP binding domain||P-loop containing nucleoside triphosphate hydrolase
ENSMUSG00000022698	Naa50	Acyl-CoA N-acyltransferase||GNAT domain
ENSMUSG00000022706	Mrpl40	39S ribosomal protein L40, mitochondrial||Ribosomal protein L28/L40, mitochondrial
ENSMUSG00000022708	Zbtb20	Zinc finger C2H2-type||-||Zinc finger C2H2 superfamily||SKP1/BTB/POZ domain superfamily||BTB/POZ domain
ENSMUSG00000022757	Tfg	PB1 domain||Protein TFG||TFG, PB1 domain
ENSMUSG00000022760	Thap7	-||THAP-type zinc finger||THAP domain-containing protein 7
ENSMUSG00000022781	Pak2	p21 activated kinase binding domain||Protein kinase, ATP binding site||CRIB domain||Protein kinase domain||Serine/threonine-protein kinase, active site||CRIB domain superfamily||Protein kinase-like domain superfamily||p21-activated kinase 2, catalytic domain
ENSMUSG00000022787	Wdr53	WD40 repeat||WD40-repeat-containing domain superfamily||WD40/YVTN repeat-like-containing domain superfamily||WD40 repeat, conserved site||WD repeat-containing protein 53
ENSMUSG00000022789	Dnm1l	Dynamin||Dynamin stalk domain||Dynamin GTPase effector||Dynamin-type guanine nucleotide-binding (G) domain||Dynamin, GTPase region, conserved site||Dynamin, N-terminal||Dynamin, GTPase domain||GTPase effector domain||P-loop containing nucleoside triphosphate hydrolase
ENSMUSG00000022790	Igsf11	Immunoglobulin-like fold||Immunoglobulin-like domain superfamily||Immunoglobulin subtype||Immunoglobulin subtype 2||Immunoglobulin V-set domain||Immunoglobulin-like domain
ENSMUSG00000022807	Osbpl11	Oxysterol-binding protein, conserved site||Pleckstrin homology domain||Oxysterol-binding protein||PH-like domain superfamily||Oxysterol-binding protein superfamily
ENSMUSG00000022811	Zfp148	Zinc finger C2H2-type||Zinc finger C2H2 superfamily
ENSMUSG00000022864	D16Ertd472e	EURL protein
ENSMUSG00000022875	Kng1	Cystatin domain||HMW kininogen||Cystatin superfamily||Proteinase inhibitor I25, cystatin, conserved site||Kininogen-type cystatin domain
ENSMUSG00000022877	Hrg	Cystatin superfamily||Cystatin domain
ENSMUSG00000022884	Eif4a2	RNA helicase, DEAD-box type, Q motif||ATP-dependent RNA helicase eIF4A, DEAD-box helicase domain||ATP-dependent RNA helicase DEAD-box, conserved site||Helicase, C-terminal||Helicase superfamily 1/2, ATP-binding domain||-||DEAD/DEAH box helicase domain||P-loop containing nucleoside triphosphate hydrolase
ENSMUSG00000022889	Mrpl39	Beta-grasp domain superfamily||TGS-like||Threonyl/alanyl tRNA synthetase, class II-like, putative editing domain superfamily||TGS
ENSMUSG00000022893	Adamts1	Peptidase M12B, ADAM/reprolysin||ADAMTS/ADAMTS-like, cysteine-rich domain 3||Thrombospondin type-1 (TSP1) repeat||ADAM, cysteine-rich domain||Thrombospondin type-1 (TSP1) repeat superfamily||ADAMTS, cysteine-rich domain 2||Peptidase M12B, ADAM-TS1||Metallopeptidase, catalytic domain superfamily||ADAMTS/ADAMTS-like, Spacer 1||Peptidase M12B, propeptide||ADAMTS/ADAMTS-like
ENSMUSG00000022895	Ets2	Winged helix DNA-binding domain superfamily||Sterile alpha motif/pointed domain superfamily||Ets1, N-terminal flanking region of Ets domain||Pointed domain||Transforming protein C-ets-2||Ets domain||ETS family||Transforming protein C-ets||Winged helix-like DNA-binding domain superfamily
ENSMUSG00000022905	Kpna1	Armadillo-like helical||Importin-alpha, importin-beta-binding domain||-||Atypical Arm repeat||Importin-alpha, importin-beta-binding domain superfamily||Importin subunit alpha||Armadillo||Armadillo-type fold
ENSMUSG00000022906	Parp9	-||Macro domain-like||Poly(ADP-ribose) polymerase, catalytic domain||Macro domain
ENSMUSG00000022961	Son	G-patch domain||-||WD40-repeat-containing domain superfamily||Protein SON||Double-stranded RNA-binding domain
ENSMUSG00000022971	Ifnar2	Fibronectin type III||-||Interferon/interleukin receptor domain||Fibronectin type III superfamily||Immunoglobulin-like fold
ENSMUSG00000022983	Scaf4	Nucleotide-binding alpha-beta plait domain superfamily||RNA recognition motif domain||CID domain||RNA-binding domain superfamily||SCAF4, RNA recognition motif||ENTH/VHS
ENSMUSG00000023025	Larp4	RNA-binding domain superfamily||La domain containing protein||LARP4, RNA recognition motif||Winged helix DNA-binding domain superfamily||La-type HTH domain||Winged helix-like DNA-binding domain superfamily||-
ENSMUSG00000023027	Atf1	Basic-leucine zipper domain superfamily||cAMP response element binding (CREB) protein||Basic-leucine zipper domain||-||Coactivator CBP, pKID
ENSMUSG00000023087	Noct	Nocturnin, deadenylase domain||Endonuclease/exonuclease/phosphatase||Endonuclease/exonuclease/phosphatase superfamily
ENSMUSG00000023143	Nagpa	EGF-like domain||Phosphodiester glycosidase
ENSMUSG00000023286	Ube2j2	Ubiquitin-conjugating enzyme/RWD-like||Ubiquitin-conjugating enzyme E2||-
ENSMUSG00000023460	Rab12	Small GTP-binding protein domain||Rab12||P-loop containing nucleoside triphosphate hydrolase||Small GTPase
ENSMUSG00000023723	Mrps23	Ribosomal protein S23, mitochondrial||Ribosomal protein S23, mitochondrial, conserved domain
ENSMUSG00000023845	Lnpep	Peptidase M4/M1, CTD superfamily||Aminopeptidase N-type||Peptidase M1, alanine aminopeptidase/leukotriene A4 hydrolase||Peptidase M1, membrane alanine aminopeptidase||Aminopeptidase N-like , N-terminal domain superfamliy||ERAP1-like C-terminal domain||Aminopeptidase N-like , N-terminal domain
ENSMUSG00000023852	Chd1	CDH1/2, SANT-Helical linker 1||Chromodomain-helicase-DNA-binding protein 1-like, C-terminal domain||SNF2, N-terminal||SNF2-like, N-terminal domain superfamily||Helicase, C-terminal||Chromo domain, conserved site||-||Helicase superfamily 1/2, ATP-binding domain||P-loop containing nucleoside triphosphate hydrolase||Chromo domain||Chromo-like domain superfamily||Chromo/chromo shadow domain
ENSMUSG00000023882	Zfp54	KRAB domain superfamily||Zinc finger C2H2 superfamily||Krueppel-associated box||Zinc finger C2H2-type
ENSMUSG00000023886	Smoc2	Thyroglobulin type-1 superfamily||Kazal domain superfamily||EF-hand domain||Thyroglobulin type-1||EF-hand domain pair||EF-Hand 1, calcium-binding site||SPARC/Testican, calcium-binding domain||Kazal domain||SMOC-2, extracellular calcium-binding domain
ENSMUSG00000023905	Tnfrsf12a	Tumour necrosis factor receptor 12
ENSMUSG00000023951	Vegfa	Vascular endothelial growth factor, heparin-binding domain||Vascular endothelial growth factor, heparin-binding domain superfamily||PDGF/VEGF domain||Cystine-knot cytokine||Platelet-derived growth factor, conserved site
ENSMUSG00000024002	Brd4	Bromodomain||NET domain||-||NET domain superfamily||Bromodomain, conserved site||Bromodomain protein 4, C-terminal||Brdt, bromodomain, repeat II||Brdt, bromodomain, repeat I||Bromodomain-like superfamily
ENSMUSG00000024074	Crim1	Cysteine-rich motor neuron 1 protein, C-terminal||VWFC domain||-||Growth factor receptor cysteine-rich domain superfamily||Antistasin-like domain||Hirudin/antistatin||Insulin-like growth factor-binding protein, IGFBP
ENSMUSG00000024079	Eif2ak2	Serine/threonine-protein kinase, active site||EIF2AK2, first double-stranded RNA binding domain||Double-stranded RNA-binding domain||Protein kinase, ATP binding site||EIF2AK2, second double-stranded RNA binding domain||Protein kinase domain||Protein kinase-like domain superfamily
ENSMUSG00000024081	Cebpz	-||CCAAT-binding factor||Armadillo-type fold||CEBPZ/Mak21-like
ENSMUSG00000024096	Ralbp1	Rho GTPase-activating protein domain||RalA-binding protein 1||Rho GTPase activation protein
ENSMUSG00000024143	Rhoq	P-loop containing nucleoside triphosphate hydrolase||Small GTPase||Small GTPase Rho||Small GTP-binding protein domain
ENSMUSG00000024145	Pigf	GPI biosynthesis protein Pig-F
ENSMUSG00000024188	Luc7l	Luc7-related||-
ENSMUSG00000024190	Dusp1	Protein-tyrosine phosphatase, active site||Mitogen-activated protein (MAP) kinase phosphatase||Rhodanese-like domain||Protein-tyrosine phosphatase-like||Tyrosine-specific protein phosphatases domain||Protein-tyrosine phosphatase, catalytic||Dual specificity phosphatase, catalytic domain||Rhodanese-like domain superfamily||Dual specificity protein phosphatase domain||Atypical dual specificity phos…
ENSMUSG00000024238	Zeb1	-||Zinc finger C2H2-type||Drought induced 19 protein type, zinc-binding domain||Zinc finger C2H2 superfamily||Homeobox-like domain superfamily
ENSMUSG00000024241	Sos1	Ras guanine-nucleotide exchange factor, conserved site||Dbl homology (DH) domain||Ras-like guanine nucleotide exchange factor, N-terminal||Histone-fold||Pleckstrin homology domain||Ras guanine nucleotide exchange factor domain superfamily||Ras guanine-nucleotide exchange factor, catalytic domain superfamily||PH-like domain superfamily||Ras-like guanine nucleotide exchange factor||Dbl homology (DH…
ENSMUSG00000024259	Slc25a46	Solute carrier family 25 member 46||Mitochondrial carrier domain superfamily||-||Mitochondrial substrate/solute carrier
ENSMUSG00000024270	Slc39a6	-||Zinc/iron permease
ENSMUSG00000024283	Wac	-||WW domain-containing adapter protein with coiled-coil||WW domain||WW domain superfamily
ENSMUSG00000024298	Zfp871	Zinc finger C2H2-type||KRAB domain superfamily||Krueppel-associated box||Zinc finger C2H2 superfamily
ENSMUSG00000024325	Ring1	RAWUL domain||Zinc finger, RING-type||Zinc finger, RING/FYVE/PHD-type||Zinc finger, RING-type, conserved site||E3 ubiquitin-protein ligase RING1/RING2||RING1 , RING finger, HC subclass
ENSMUSG00000024327	Slc39a7	-||Zinc/iron permease
ENSMUSG00000024331	Dsc2	Cadherin prodomain||Cadherin, Y-type LIR-motif||Desmosomal cadherin||Cadherin conserved site||-||Cadherin-like superfamily||Cadherin||Cadherin-like||Catenin binding domain superfamily
ENSMUSG00000024360	Etf1	eRF1 domain 3||eRF1 domain 2||eRF1, domain 2 superfamily||50S ribosomal protein L30e-like||Peptide chain release factor eRF1/aRF1||eRF1 domain 1/Pelota-like||eRF1, domain 1
ENSMUSG00000024384	Iws1	Transcription factor IIS, N-terminal||-||TFIIS/LEDGF domain superfamily
ENSMUSG00000024386	Proc	Gamma-carboxyglutamic acid-rich (GLA) domain superfamily||Serine proteases, trypsin family, serine active site||Peptidase S1, PA clan, chymotrypsin-like fold||EGF-like domain||Serine proteases, trypsin domain||Serine proteases, trypsin family, histidine active site||EGF-type aspartate/asparagine hydroxylation site||Peptidase S1, PA clan||Coagulation factor-like, Gla domain superfamily||Gamma-carb…
ENSMUSG00000024403	Atp6v1g2	Vacuolar (H+)-ATPase G subunit
ENSMUSG00000024431	Nr3c1	-||Zinc finger, NHR/GATA-type||Nuclear hormone receptor-like domain superfamily||Nuclear hormone receptor, ligand-binding domain||Zinc finger, nuclear hormone receptor-type||Nuclear hormone receptor||Glucocorticoid receptor
ENSMUSG00000024474	Ik	Protein RED, C-terminal||RED-like, N-terminal||Protein Red-like
ENSMUSG00000024524	Gnal	G protein alpha subunit, helical insertion||-||Guanine nucleotide binding protein (G-protein), alpha subunit||G-protein alpha subunit, group S||P-loop containing nucleoside triphosphate hydrolase
ENSMUSG00000024528	Srfbp1	Bud22 domain||Bud22/Serum response factor-binding protein 1||-
ENSMUSG00000024535	Snx24	PX domain superfamily||Phox homology
ENSMUSG00000024544	Ldlrad4	LDL receptor-like superfamily||Low-density lipoprotein (LDL) receptor class A, conserved site||Low-density lipoprotein (LDL) receptor class A repeat||TMEPAI family
ENSMUSG00000024563	Smad2	SMAD/FHA domain superfamily||MAD homology, MH1||SMAD MH1 domain superfamily||SMAD-like domain superfamily||MAD homology 1, Dwarfin-type||SMAD domain, Dwarfin-type||Dwarfin
ENSMUSG00000024571	Naa12	Acyl-CoA N-acyltransferase||N-acetyltransferase Ard1-like||GNAT domain
ENSMUSG00000024576	Csnk1a1	Protein kinase domain||Protein kinase-like domain superfamily||Serine/threonine-protein kinase, active site||Protein kinase, ATP binding site
ENSMUSG00000024580	Grpel2	GrpE nucleotide exchange factor, coiled-coil||GrpE nucleotide exchange factor||GrpE nucleotide exchange factor, head
ENSMUSG00000024683	Mrpl16	Ribosomal protein L16||Ribosomal protein L10e/L16||Ribosomal protein L10e/L16 superfamily
ENSMUSG00000024691	Fam111a	Peptidase S1, PA clan, chymotrypsin-like fold||Peptidase S1, PA clan
ENSMUSG00000024695	Zfp91	Zinc finger C2H2-type||Zinc finger C2H2 superfamily
ENSMUSG00000024732	Ccdc86	Cgr1-like||Coiled-coil domain-containing protein 86
ENSMUSG00000024742	Fen1	XPG-I domain||5'-3' exonuclease, C-terminal domain superfamily||XPG/Rad2 endonuclease||Helix-hairpin-helix motif, class 2||XPG, N-terminal||XPG conserved site||Flap endonuclease 1||PIN-like domain superfamily
ENSMUSG00000024750	Zfand5	-||Zinc finger, A20-type||Zinc finger, AN1-type||AN1-like Zinc finger
ENSMUSG00000024778	Fas	Fas receptor, N-terminal||Fas receptor||-||Death domain||TNFR/NGFR cysteine-rich region||Fas receptor, death domain||Death-like domain superfamily
ENSMUSG00000024785	Rcl1	RNA 3'-terminal phosphate cyclase-like, conserved site||RNA 3'-terminal phosphate cyclase, insert domain||RNA 3'-terminal phosphate cyclase, insert domain superfamily||RNA 3'-terminal phosphate cyclase type 2||RNA 3'-terminal phosphate cyclase domain superfamily||RNA 3'-terminal phosphate cyclase domain||RNA 3'-terminal phosphate cyclase/enolpyruvate transferase, alpha/beta||RNA 3'-terminal phosp…
ENSMUSG00000024790	Sac3d1	SAC3/GANP/THP3, conserved domain||Proteasome component (PCI) domain||SAC3/GANP/THP3
ENSMUSG00000024803	Ankrd1	Ankyrin repeat-containing domain superfamily||Ankyrin repeat||-
ENSMUSG00000024863	Mbl2	Collagen triple helix repeat||C-type lectin fold||C-type lectin, conserved site||C-type lectin-like||C-type lectin-like/link domain superfamily
ENSMUSG00000024867	Pip5k1b	Phosphatidylinositol-4-phosphate 5-kinase||Phosphatidylinositol-4-phosphate 5-kinase, N-terminal||Phosphatidylinositol-4-phosphate 5-kinase, core
ENSMUSG00000024912	Fosl1	Basic-leucine zipper domain superfamily||AP-1 transcription factor||Basic-leucine zipper domain||-
ENSMUSG00000024976	Shoc2	Leucine-rich repeat domain superfamily||Leucine-rich repeat||Leucine-rich repeat, typical subtype||-
ENSMUSG00000024986	Hhex	Homeobox-like domain superfamily||Homeobox domain||Homeobox, conserved site||Homeobox domain, metazoa
ENSMUSG00000025007	Aldh18a1	Aspartate/glutamate/uridylate kinase||GPR domain||Bifunctional delta 1-pyrroline-5-carboxylate synthetase, glutamate-5-kinase domain||Aldehyde dehydrogenase domain||Aldehyde dehydrogenase, N-terminal||Glutamate 5-kinase/delta-1-pyrroline-5-carboxylate synthase||Gamma-glutamyl phosphate reductase GPR, conserved site||Acetylglutamate kinase-like superfamily||Glutamate 5-kinase, conserved site||Alde…
ENSMUSG00000025019	Lcor	DNA binding HTH domain, Psq-type||Protein of unknown function DUF4553||Homeobox-like domain superfamily
ENSMUSG00000025025	Mxi1	-||Helix-loop-helix DNA-binding domain superfamily||Myc-type, basic helix-loop-helix (bHLH) domain
ENSMUSG00000025034	Trim8	Zinc finger, C3HC4 RING-type||Zinc finger, RING-type, conserved site||Zinc finger, RING/FYVE/PHD-type||Zinc finger, RING-type
ENSMUSG00000025066	Sfr1	Swi5-dependent recombination DNA repair protein 1 homolog||SFR1/Mei5 family
ENSMUSG00000025171	Ubtd1	DC-UbP/UBTD2, N-terminal domain||Ubiquitin domain||Ubiquitin-like domain superfamily||Ubiquitin domain-containing protein 1/2||DC-UbP/UBTD2, N-terminal domain superfamily||Ubiquitin-like domain
ENSMUSG00000025184	R3hcc1l	RNA-binding domain superfamily||Nucleotide-binding alpha-beta plait domain superfamily||Coiled-coil domain-containing protein R3HC1/R3HCL
ENSMUSG00000025208	Mrpl43	Thioredoxin-like superfamily||39S ribosomal protein L43/54S ribosomal protein L51||Ribosomal protein/NADH dehydrogenase domain
ENSMUSG00000025236	Adpgk	Ribokinase-like||ADP-specific phosphofructokinase/glucokinase
ENSMUSG00000025269	Apex2	Zinc finger, GRF-type||AP endonuclease 1, binding site||Endonuclease/exonuclease/phosphatase superfamily||AP endonuclease 1||Endonuclease/exonuclease/phosphatase
ENSMUSG00000025314	Ptprj	Fibronectin type III superfamily||Protein-tyrosine phosphatase, active site||PTPRJ, transmembrane domain||Protein-tyrosine phosphatase-like||Immunoglobulin-like fold||Tyrosine-specific protein phosphatase, PTPase domain||Protein-tyrosine phosphatase, catalytic||Tyrosine-specific protein phosphatases domain||Fibronectin type III
ENSMUSG00000025326	Ube3a	-||HECT, E3 ligase catalytic domain||Ubiquitin-protein ligase E3A, N-terminal zinc-binding domain||Ubiquitin-protein ligase E3A, N-terminal zinc-binding domain superfamily||Ubiquitin-protein ligase E3A/B/C-like||HECT domain||Ubiquitin-protein ligase E3A
ENSMUSG00000025340	Rabgef1	RABX5, catalytic core helical domain||-||VPS9 domain superfamily||Zinc finger, A20-type||Vacuolar protein sorting-associated protein 9-like||VPS9 domain
ENSMUSG00000025347	Mettl7b	Methyltransferase type 11||S-adenosyl-L-methionine-dependent methyltransferase superfamily
ENSMUSG00000025354	Dnajc14	Chaperone J-domain superfamily||-||Cleavage inducing molecular chaperone, Jiv||DnaJ domain
ENSMUSG00000025364	Pa2g4	Proliferation-associated protein 2G4/ARX1||Creatinase/aminopeptidase-like||Winged helix-like DNA-binding domain superfamily||Winged helix DNA-binding domain superfamily||Peptidase M24A, methionine aminopeptidase, subfamily 2, binding site||PA2G4 family||Peptidase M24
ENSMUSG00000025423	Pias2	Zinc finger, MIZ-type||SAP domain superfamily||Zinc finger, RING/FYVE/PHD-type||-||PINIT domain||PINIT domain superfamily||SAP domain
ENSMUSG00000025479	Cyp2e1	Cytochrome P450, E-class, group I, CYP2E-like||Cytochrome P450 superfamily||Cytochrome P450, E-class, group I||Cytochrome P450, conserved site||Cytochrome P450
ENSMUSG00000025484	Bet1l	-||BET1, SNARE domain||Target SNARE coiled-coil homology domain
ENSMUSG00000025487	Psmd13	-||26S Proteasome non-ATPase regulatory subunit 13||Winged helix DNA-binding domain superfamily||Proteasome component (PCI) domain
ENSMUSG00000025584	Pde8a	PAS domain superfamily||PAS fold||3'5'-cyclic nucleotide phosphodiesterase, catalytic domain||PAS domain||HD/PDEase domain||3'5'-cyclic nucleotide phosphodiesterase, conserved site||3'5'-cyclic nucleotide phosphodiesterase||3'5'-cyclic nucleotide phosphodiesterase, catalytic domain superfamily
ENSMUSG00000025646	Atrip	-||ATR-interacting protein
ENSMUSG00000025809	Itgb1	Integrin beta N-terminal||Integrin beta subunit, VWA domain||Integrin beta subunit, tail||-||Integrin beta subunit||EGF-like domain, extracellular||PSI domain||Integrin beta, epidermal growth factor-like domain 1||von Willebrand factor A-like domain superfamily||Integrin domain superfamily||Integrin beta subunit, cytoplasmic domain||Integrin beta tail domain superfamily
ENSMUSG00000025823	Pdia4	Thioredoxin, conserved site||Protein disulfide-isomerase A4, TRX-like domain b||Thioredoxin domain||Thioredoxin-like superfamily||Disulphide isomerase||Protein disulphide isomerase||Protein disulphide-isomerase A4
ENSMUSG00000025856	Pdgfa	Platelet-derived growth factor, conserved site||Cystine-knot cytokine||PDGF/VEGF domain||Platelet-derived growth factor, N-terminal
ENSMUSG00000025860	Xiap	XIAP/BIRC8, UBA domain||BIR repeat||Zinc finger, RING-type||-||Zinc finger, RING/FYVE/PHD-type
ENSMUSG00000025873	Faf2	UBX domain||-||Thioredoxin-like superfamily||UAS||UBA-like superfamily||Ubiquitin-like domain superfamily
ENSMUSG00000025950	Idh1	Isopropylmalate dehydrogenase-like domain||Isocitrate/isopropylmalate dehydrogenase, conserved site||Isocitrate dehydrogenase NADP-dependent||-
ENSMUSG00000025958	Creb1	-||Basic-leucine zipper domain||Coactivator CBP, pKID||cAMP response element binding (CREB) protein||Basic-leucine zipper domain superfamily
ENSMUSG00000025980	Hspd1	Chaperonin Cpn60/GroEL/TCP-1 family||GroEL-like equatorial domain superfamily||Chaperonin Cpn60, conserved site||Chaperone tailless complex polypeptide 1 (TCP-1)||TCP-1-like chaperonin intermediate domain superfamily||Chaperonin Cpn60/GroEL||GroEL-like apical domain superfamily
ENSMUSG00000025986	Slc39a10	Zinc/iron permease||-
ENSMUSG00000026048	Ercc5	XPG-I domain||5'-3' exonuclease, C-terminal domain superfamily||XPG/Rad2 endonuclease||Helix-hairpin-helix motif, class 2||XPG, N-terminal||XPG conserved site||PIN-like domain superfamily||XPG/Rad2 endonuclease, eukaryotes
ENSMUSG00000026064	Ptp4a1	Dual specificity protein phosphatase domain||Dual specificity phosphatase, catalytic domain||Protein-tyrosine phosphatase-like||Tyrosine-specific protein phosphatases domain||Protein-tyrosine phosphatase, catalytic
ENSMUSG00000026078	Pdcl3	Thioredoxin-like superfamily||Phosducin, thioredoxin-like domain||-
ENSMUSG00000026083	Eif5b	Small GTP-binding protein domain||Translation initiation factor IF-2, domain 3 superfamily||Translation initiation factor IF- 2, domain 3||Translation initiation factor IF- 2||Translation protein, beta-barrel domain superfamily||Translation elongation factor EFTu-like, domain 2||P-loop containing nucleoside triphosphate hydrolase||Translational (tr)-type GTP-binding domain
ENSMUSG00000026088	Mitd1	MITD1, N-terminal domain||MITD1, C-terminal phospholipase D-like domain||MIT domain||MIT domain superfamily||MITD1, C-terminal phospholipase D-like domain superfamily
ENSMUSG00000026102	Inpp1	Inositol monophosphatase-like||Inositol monophosphatase, conserved site||Inositol polyphosphate 1-phosphatase, domain 1||-||Inositol monophosphatase, metal-binding site
ENSMUSG00000026153	Fam135a	Domain of unknown function DUF676, lipase-like||Alpha/Beta hydrolase fold||-||Lipase-like||Protein FAM135
ENSMUSG00000026158	Ogfrl1	Opioid growth factor receptor (OGFr) conserved domain||Opioid growth factor receptor
ENSMUSG00000026219	Trip12	WWE domain, subgroup||HECT domain||Armadillo-like helical||-||E3 ubiquitin-protein ligase HECTD1/TRIP12-like||Armadillo-type fold||WWE domain||HECT, E3 ligase catalytic domain||WWE domain superfamily
ENSMUSG00000026234	Ncl	-||Nucleolin, RNA recognition motif 1||Nucleolin, RNA recognition motif 2||Nucleolin, RNA recognition motif 3||Nucleolin, RNA recognition motif 4||RNA-binding domain superfamily||Nucleotide-binding alpha-beta plait domain superfamily||RNA recognition moti
ENSMUSG00000026273	Mterf4	Transcription termination factor, mitochondrial/chloroplastic||MTERF superfamily, mitochondrial/chloroplastic
ENSMUSG00000026305	Lrrfip1	Leucine-rich repeat flightless-interacting protein 1/2
ENSMUSG00000026317	Cln8	TRAM/LAG1/CLN8 homology domain||-
ENSMUSG00000026335	Pam	Copper type II, ascorbate-dependent monooxygenase, N-terminal domain superfamily||Copper type II ascorbate-dependent monooxygenase, C-terminal||NHL repeat||PHM/PNGase F domain superfamily||Copper type II, ascorbate-dependent monooxygenase, N-terminal||Peptidylglycine alpha-hydroxylating monooxygenase/peptidyl-hydroxyglycine alpha-amidating lyase||Copper type II, ascorbate-dependent monooxygenase,…
ENSMUSG00000026336	Slco6d1	-||Kazal domain||Kazal domain superfamily||Organic anion transporter polypeptide||MFS transporter superfamily
ENSMUSG00000026343	Gpr39	G protein-coupled receptor, rhodopsin-like||GPCR, rhodopsin-like, 7TM
ENSMUSG00000026344	Lypd1	-||Snake toxin-like superfamily
ENSMUSG00000026353	Ubxn4	UBX domain||-||Ubiquitin-like domain superfamily||Thioredoxin-like superfamily
ENSMUSG00000026377	Nifk	MKI67 FHA domain-interacting nucleolar phosphoprotein, FHA Ki67 binding||RNA-binding domain superfamily||Nucleotide-binding alpha-beta plait domain superfamily||RNA recognition motif domain
ENSMUSG00000026393	Nek7	Serine/threonine-protein kinase, active site||Serine-threonine/tyrosine-protein kinase, catalytic domain||Protein kinase, ATP binding site||Protein kinase domain||Protein kinase-like domain superfamily
ENSMUSG00000026417	Pigr	Immunoglobulin V-set domain||Immunoglobulin subtype||Immunoglobulin-like domain||Immunoglobulin-like fold||Immunoglobulin-like domain superfamily
ENSMUSG00000026434	Nucks1	-
ENSMUSG00000026466	Tor1aip1	Torsin-1A-interacting protein 1/2, N-terminal||Torsin-1A-interacting protein 1/2, AAA+ activator domain||LAP1C-like, C-terminal domain superfamily||Torsin-1A-interacting protein 1/2||-
ENSMUSG00000026478	Lamc1	Laminin, N-terminal||-||Laminin IV||EGF-like domain||Laminin-type EGF domain
ENSMUSG00000026499	Acbd3	GOLD domain||GOLD domain superfamily||Acyl-CoA binding protein superfamily||Acyl-CoA-binding protein, ACBP, conserved site||FERM/acyl-CoA-binding protein superfamily||Acyl-CoA-binding protein, ACBP
ENSMUSG00000026504	Sdccag8	-||Serologically defined colon cancer antigen 8
ENSMUSG00000026542	Apcs	Pentraxin-related||Concanavalin A-like lectin/glucanase domain superfamily||Pentaxin, conserved site
ENSMUSG00000026576	Atp1b1	Sodium/potassium-transporting ATPase subunit beta||Sodium/potassium-transporting ATPase subunit beta superfamily
ENSMUSG00000026579	F5	Multicopper oxidases, conserved site||Coagulation factor 5/8 C-terminal domain||Galactose-binding-like domain superfamily||Coagulation factor 5/8-like||Multicopper oxidase, N-terminal||Cupredoxin
ENSMUSG00000026623	Lpgat1	Acyltransferase, C-terminal domain||-||Phospholipid/glycerol acyltransferase
ENSMUSG00000026628	Atf3	Basic-leucine zipper domain||Basic-leucine zipper domain superfamily||AP-1 transcription factor
ENSMUSG00000026641	Usf1	Myc-type, basic helix-loop-helix (bHLH) domain||Helix-loop-helix DNA-binding domain superfamily||-
ENSMUSG00000026655	Fam107b	FAM107||-
ENSMUSG00000026664	Phyh	Phytanoyl-CoA dioxygenase||Phytanoyl-CoA dioxygenase-like
ENSMUSG00000026729	--	--
ENSMUSG00000026730	Pter	Metal-dependent hydrolase||Aryldialkylphosphatase, zinc-binding site||Phosphotriesterase
ENSMUSG00000026740	Dnajc1	Homeobox-like domain superfamily||DnaJ domain, conserved site||SANT domain||Chaperone J-domain superfamily||SANT/Myb domain||DnaJ domain||-
ENSMUSG00000026749	Nek6	-||Serine-threonine/tyrosine-protein kinase, catalytic domain||Serine/threonine-protein kinase, active site||Protein kinase, ATP binding site||Protein kinase domain||Protein kinase-like domain superfamily
ENSMUSG00000026775	Yme1l1	AAA+ ATPase domain||AAA ATPase, AAA+ lid domain||Peptidase M41||P-loop containing nucleoside triphosphate hydrolase||ATPase, AAA-type, core||Peptidase, FtsH||ATPase, AAA-type, conserved site||Peptidase M41-like
ENSMUSG00000026781	Acbd5	Acyl-CoA-binding protein, ACBP||Acyl-CoA-binding domain-containing protein 5||FERM/acyl-CoA-binding protein superfamily||Acyl-CoA-binding protein, ACBP, conserved site||Acyl-CoA binding protein superfamily
ENSMUSG00000026788	Zbtb43	SKP1/BTB/POZ domain superfamily||BTB/POZ domain||Zinc finger C2H2 superfamily||Zinc finger C2H2-type
ENSMUSG00000026803	Ttf1	SANT/Myb domain
ENSMUSG00000026836	Acvr1	Snake toxin-like superfamily||Ser/Thr protein kinase, TGFB receptor||Serine/threonine-protein kinase, active site||Protein kinase-like domain superfamily||Activin types I and II receptor domain||Protein kinase, ATP binding site||Serine-threonine/tyrosine-protein kinase, catalytic domain||Protein kinase domain||GS domain
ENSMUSG00000026848	Tor1b	Torsin||-||AAA+ ATPase domain||Torsin 1/2||P-loop containing nucleoside triphosphate hydrolase
ENSMUSG00000026849	Tor1a	P-loop containing nucleoside triphosphate hydrolase||Torsin 1/2||Torsin
ENSMUSG00000026857	Ntmt1	Alpha-N-methyltransferase NTM1||S-adenosyl-L-methionine-dependent methyltransferase superfamily||-
ENSMUSG00000026864	Hspa5	ATPase, nucleotide binding domain||-||Heat shock protein 70 family||Endoplasmic reticulum chaperone BIP, nucleotide-binding domain||Heat shock protein 70kD, C-terminal domain superfamily||Heat shock protein 70kD, peptide-binding domain superfamily||Heat shock protein 70, conserved site
ENSMUSG00000026918	Brd3	Brdt, bromodomain, repeat I||Brdt, bromodomain, repeat II||Bromodomain-like superfamily||Bromodomain, conserved site||NET domain superfamily||Bromodomain||NET domain
ENSMUSG00000027079	Clp1	Polyribonucleotide 5'-hydroxyl-kinase Clp1, P-loop domain||Polyribonucleotide 5-hydroxyl-kinase Clp1/Grc3||Clp1, C-terminal domain superfamily||Polyribonucleotide 5-hydroxyl-kinase Clp1||Clp1, N-terminal beta-sandwich domain superfamily||-||Clp1, N-terminal beta-sandwich domain||P-loop containing nucleoside triphosphate hydrolase||Pre-mRNA cleavage complex subunit Clp1, C-terminal
ENSMUSG00000027088	Phospho2	HAD-like superfamily||HAD superfamily||Phosphatase PHOSPHO-type||HAD hydrolase, subfamily IA, Pyridoxal phosphate phosphatase-like
ENSMUSG00000027091	Zc3h15	ZC3H15/TMA46 family, C-terminal||Zinc finger, CCCH-type superfamily||Zinc finger, CCCH-type
ENSMUSG00000027109	Sp3	Zinc finger C2H2 superfamily||Zinc finger C2H2-type
ENSMUSG00000027122	Arl14ep	ARL14 effector protein||ARF7 effector protein, C-terminal
ENSMUSG00000027132	Katnbl1	Katanin p80 subunit, C-terminal||KATNB1-like protein 1
ENSMUSG00000027173	Depdc7	Winged helix-like DNA-binding domain superfamily||Winged helix DNA-binding domain superfamily||DEP domain
ENSMUSG00000027206	Cops2	Tetratricopeptide-like helical domain superfamily||Winged helix DNA-binding domain superfamily||Proteasome component (PCI) domain
ENSMUSG00000027243	Harbi1	Harbinger transposase-derived nuclease, animal||Harbinger transposase-derived nuclease domain
ENSMUSG00000027248	Pdia3	-||Protein disulfide-isomerase A3, first redox inactive TRX-like domain b||Thioredoxin, conserved site||Thioredoxin-like superfamily||Disulphide isomerase||Protein disulphide isomerase||Thioredoxin domain
ENSMUSG00000027276	Jag1	Notch ligand, N-terminal domain||Delta/Serrate/lag-2 (DSL) protein||EGF-like, conserved site||Jagged/Serrate protein||EGF-like domain||VWFC domain||Growth factor receptor cysteine-rich domain superfamily||EGF-type aspartate/asparagine hydroxylation site||EGF-like calcium-binding domain||EGF-like calcium-binding, conserved site
ENSMUSG00000027293	Ehd4	Dynamin, N-terminal||EF-Hand 1, calcium-binding site||EF-hand domain pair||EF-hand domain||Domain of unknown function DUF5600||P-loop containing nucleoside triphosphate hydrolase||EH domain-containing protein, N-terminal||Dynamin-type guanine nucleotide-binding (G) domain||EH domain
ENSMUSG00000027300	Ubox5	Zinc finger, RING/FYVE/PHD-type||RNF37, RING-Ubox||Zinc finger, RING-type||RING finger protein 37, N-terminal||U-box domain||RING finger protein 37||Zinc finger, RING-type, conserved site||-
ENSMUSG00000027305	Ndufaf1	Galactose-binding-like domain superfamily||Complex I intermediate-associated protein 30, mitochondrial||NADH:ubiquinone oxidoreductase intermediate-associated protein 30
ENSMUSG00000027313	Chac1	Gamma-glutamyl cyclotransferase-like superfamily||Glutathione-specific gamma-glutamylcyclotransferase||Gamma-glutamyl cyclotransferase-like
ENSMUSG00000027351	Spred1	Sprouty||c-Kit-binding domain||SPRE, EVH1 domain||WH1/EVH1 domain||PH-like domain superfamily
ENSMUSG00000027361	Gabpb1	Ankyrin repeat||Ankyrin repeat-containing domain superfamily
ENSMUSG00000027405	Nop56	Nop domain||Nucleolar protein 58/56, N-terminal||Nop, C-terminal domain||NOSIC||Nucleolar protein Nop56/Nop58||-||Nop domain superfamily
ENSMUSG00000027422	Rrbp1	Ribosome-binding protein 1||Ribosome receptor lysine/proline rich
ENSMUSG00000027439	Gzf1	SKP1/BTB/POZ domain superfamily||BTB/POZ domain||Zinc finger C2H2 superfamily||Zinc finger C2H2-type
ENSMUSG00000027459	Fam110a	FAM110||Centrosome-associated, FAM110, C-terminal domain||Centrosome-associated, FAM110, N-terminal domain
ENSMUSG00000027519	Rab22a	Small GTP-binding protein domain||-||P-loop containing nucleoside triphosphate hydrolase||Small GTPase
ENSMUSG00000027531	Impa1	Inositol monophosphatase, lithium-sensitive||Inositol monophosphatase, conserved site||Inositol monophosphatase-like||Inositol monophosphatase, metal-binding site||Inositol monophosphatase
ENSMUSG00000027534	Snx16	SNX16, PX domain||-||PX domain superfamily||Phox homology
ENSMUSG00000027612	Mmp24	Peptidase M10A, matrix metallopeptidase, C-terminal||Hemopexin-like domain||Hemopexin-like domain superfamily||PGBD-like superfamily||Metallopeptidase, catalytic domain superfamily||Peptidase M10, metallopeptidase||Hemopexin-like repeats||Peptidoglycan binding-like||Hemopexin, conserved site||Peptidase M10A, catalytic domain||Peptidase M10A||Peptidase, metallopeptidase
ENSMUSG00000027628	Aar2	A1 cistron-splicing factor, AAR2||AAR2, C-terminal||AAR2, N-terminal domain superfamily||AAR2, N-terminal||AAR2, C-terminal domain superfamily
ENSMUSG00000027660	Skil	SKI/SNO/DAC domain||Ski-like, DNA-binding domain superfamily||c-SKI SMAD4-binding domain||Putative DNA-binding domain superfamily||Transcription regulator SKI/SnoN||SAND-like domain superfamily
ENSMUSG00000027690	Slc2a2	-||Sugar transporter, conserved site||Major facilitator, sugar transporter-like||Sugar/inositol transporter||Major facilitator superfamily domain||Glucose transporter GLUT||Glucose transporter, type 2 (GLUT2)||MFS transporter superfamily
ENSMUSG00000027698	Nceh1	Alpha/Beta hydrolase fold||-||Alpha/beta hydrolase fold-3||Arylacetamide deacetylase||Lipase, GDXG, putative serine active site
ENSMUSG00000027706	Sec62	Translocation protein Sec62
ENSMUSG00000027708	Dcun1d1	UBA-like superfamily||Defective-in-cullin neddylation protein||-||Potentiating neddylation domain||DCN1-like, PONY binding domain
ENSMUSG00000027737	Slc7a11	L-type amino acid transporter||Amino acid/polyamine transporter I
ENSMUSG00000027746	Ufm1	Ubiquitin-fold modifier 1||-||Ubiquitin-like domain superfamily
ENSMUSG00000027763	Mbnl1	Zinc finger, CCCH-type||-
ENSMUSG00000027792	Bche	Alpha/Beta hydrolase fold||Carboxylesterase, type B||Acetylcholinesterase, tetramerisation domain||Cholinesterase||Carboxylesterase type B, conserved site||Carboxylesterase type B, active site
ENSMUSG00000027806	Tsc22d2	TSC-22 / Dip / Bun||-
ENSMUSG00000027822	Slc33a1	AmpG-like permease/Acetyl-coenzyme A transporter 1||MFS transporter superfamily||Acetyl-coenzyme A transporter 1-like
ENSMUSG00000027829	Ccnl1	Cyclin-like domain||Cyclin-like superfamily||Cyclin/Cyclin-like subunit Ssn8||Cyclin, N-terminal||Cyclin, C-terminal domain||-
ENSMUSG00000027859	Ngf	Nerve growth factor, beta subunit, mammalian||Cystine-knot cytokine||Nerve growth factor conserved site||Nerve growth factor, beta subunit||Nerve growth factor-related||Nerve growth factor-like||-
ENSMUSG00000027878	Notch2	Ankyrin repeat||Growth factor receptor cysteine-rich domain superfamily||Notch domain||Notch, NOD domain||Notch||EGF-like calcium-binding, conserved site||Notch, NODP domain||Ankyrin repeat-containing domain superfamily||EGF-like calcium-binding domain||EGF-type aspartate/asparagine hydroxylation site||EGF-like, conserved site||Notch, C-terminal||Notch-like domain superfamily||Neurogenic locus no…
ENSMUSG00000027884	Clcc1	Chloride channel CLIC-like
ENSMUSG00000027936	Crtc2	Transducer of regulated CREB activity, N-terminal||Transducer of regulated CREB activity, middle domain||-||CREB-regulated transcription coactivator||Transducer of regulated CREB activity, C-terminal
ENSMUSG00000027950	Chrnb2	Neurotransmitter-gated ion-channel ligand-binding domain||Neurotransmitter-gated ion-channel ligand-binding domain superfamily||Nicotinic acetylcholine receptor||Neurotransmitter-gated ion-channel, conserved site||Neuronal acetylcholine receptor||Neurotransmitter-gated ion-channel transmembrane domain superfamily||Neurotransmitter-gated ion-channel||Neurotransmitter-gated ion-channel transmembran…
ENSMUSG00000027951	Adar	ADAR1, first double-stranded RNA binding domain||Winged helix-like DNA-binding domain superfamily||Double-stranded RNA-binding domain||ADAR1, third double-stranded RNA binding domain||Z-binding domain||Adenosine deaminase/editase||Winged helix DNA-binding domain superfamily
ENSMUSG00000027954	Efna1	Ephrin-A ectodomain||Ephrin, conserved site||Cupredoxin||Ephrin receptor-binding domain||Ephrin
ENSMUSG00000027995	Tlr2	Toll/interleukin-1 receptor homology (TIR) domain||Toll-like receptor||Leucine-rich repeat||Leucine-rich repeat, typical subtype||Leucine-rich repeat domain superfamily||Cysteine-rich flanking region, C-terminal||Toll/interleukin-1 receptor homology (TIR) domain superfamily
ENSMUSG00000028001	Fga	Fibrinogen, alpha/beta/gamma chain, C-terminal globular domain||Fibrinogen-like, C-terminal||Fibrinogen alpha C domain||Fibrinogen, conserved site||Fibrinogen, alpha/beta/gamma chain, C-terminal globular, subdomain 1||Fibrinogen||Fibrinogen, alpha/beta/gamma chain, coiled coil domain
ENSMUSG00000028010	Gar1	Translation protein, beta-barrel domain superfamily||H/ACA ribonucleoprotein complex, subunit Gar1/Naf1||H/ACA RNP complex subunit Gar1/Naf1, Cbf5-binding domain
ENSMUSG00000028015	Ctso	Papain-like cysteine endopeptidase||Papain-like cysteine peptidase superfamily||Cysteine peptidase, cysteine active site||Cysteine peptidase, histidine active site||Peptidase C1A||Peptidase C1A, papain C-terminal
ENSMUSG00000028053	Ash1l	ASH1-like, PHD finger||Bromodomain||Bromo adjacent homology (BAH) domain superfamily||Zinc finger, PHD-type, conserved site||AWS domain||Bromo adjacent homology (BAH) domain||ASH1-like, Bromodomain||Zinc finger, RING/FYVE/PHD-type||Zinc finger, PHD-type||SET domain||Bromodomain-like superfamily||AT hook, DNA-binding motif||Post-SET domain||SET domain superfamily||Zinc finger, FYVE/PHD-type
ENSMUSG00000028060	Khdc4	K Homology domain, type 1 superfamily||KH domain containing protein RIK/BLOM7||-
ENSMUSG00000028069	Gpatch4	G-patch domain
ENSMUSG00000028104	Polr3gl	DNA-directed RNA polymerase III, subunit Rpc31
ENSMUSG00000028156	Eif4e	Eukaryotic translation initiation factor 4E (eIF-4E), conserved site||Translation Initiation factor eIF- 4e-like||Translation Initiation factor eIF- 4e
ENSMUSG00000028184	Adgrl2	GAIN domain superfamily||GPS motif||D-galactoside/L-rhamnose binding SUEL lectin domain||GPCR family 2, extracellular hormone receptor domain superfamily||Olfactomedin-like domain||GAIN domain, N-terminal||GPCR, family 2, latrophilin, C-terminal||D-galactoside/L-rhamnose binding SUEL lectin domain superfamily||GPCR, family 2-like, transmembrane domain||GPCR, family 2, secretin-like||GPCR, family …
ENSMUSG00000028195	Ccn1	VWFC domain||Growth factor receptor cysteine-rich domain superfamily||Cystine knot, C-terminal||IGFBP-related, CNN||Thrombospondin type-1 (TSP1) repeat superfamily||Insulin-like growth factor-binding protein, IGFBP||Thrombospondin type-1 (TSP1) repeat||Glycoprotein hormone subunit beta||CCN, TSP1 domain||Insulin-like growth factor binding protein, N-terminal, Cys-rich conserved site
ENSMUSG00000028233	Tgs1	S-adenosyl-L-methionine-dependent methyltransferase superfamily||RNA cap guanine-N2 methyltransferase
ENSMUSG00000028249	Sdcbp	-||PDZ superfamily||Peptidase M50||PDZ domain
ENSMUSG00000028261	Ndufaf4	NADH dehydrogenase [ubiquinone] 1 alpha subcomplex assembly factor 4
ENSMUSG00000028282	Casp8ap2	CASP8-associated protein 2
ENSMUSG00000028307	Aldob	Fructose-bisphosphate aldolase class-I active site||Aldolase-type TIM barrel||Fructose-bisphosphate aldolase, class-I
ENSMUSG00000028329	Xpa	XPA||Putative DNA-binding domain superfamily||-||XPA, C-terminal||XPA domain superfamily||Zinc finger, XPA-type, conserved site||XPA, conserved site
ENSMUSG00000028333	Anp32b	Leucine-rich repeat domain superfamily||Acidic leucine-rich nuclear phosphoprotein 32||U2A'/phosphoprotein 32 family A, C-terminal||Leucine-rich repeat
ENSMUSG00000028345	Tex10	HEAT, type 2||Armadillo-like helical||Pre-rRNA-processing protein Ipi1, N-terminal||-||Armadillo-type fold
ENSMUSG00000028382	Ptbp3	-||ROD1, RNA recognition motif 1||RNA recognition motif domain||Nucleotide-binding alpha-beta plait domain superfamily||HnRNP-L/PTB||PTBP1-like, RNA recognition motif 2||RNA-binding domain superfamily
ENSMUSG00000028394	Pole3	Histone-fold||Transcription factor CBF/NF-Y/archaeal histone domain||-
ENSMUSG00000028399	Ptprd	Fibronectin type III superfamily||Protein-tyrosine phosphatase, active site||Immunoglobulin subtype||-||Immunoglobulin-like fold||Protein-tyrosine phosphatase-like||Protein-tyrosine phosphatase, catalytic||Tyrosine-specific protein phosphatases domain||Tyrosine-specific protein phosphatase, PTPase domain||Immunoglobulin-like domain superfamily||Immunoglobulin I-set||Immunoglobulin subtype 2||Rece…
ENSMUSG00000028410	Dnaja1	HSP40/DnaJ peptide-binding||DnaJ homolog subfamily A member 1/2-like||Heat shock protein DnaJ, cysteine-rich domain superfamily||Chaperone DnaJ||Heat shock protein DnaJ, cysteine-rich domain||Chaperone J-domain superfamily||DnaJ domain, conserved site||Chaperone DnaJ, C-terminal||DnaJ domain
ENSMUSG00000028437	Ubap1	Ubiquitin-associated domain||UMA domain||Ubiquitin-associated protein 1, C-terminal||UBA-like superfamily||Ubiquitin-associated protein 1
ENSMUSG00000028443	Nudt2	NUDIX hydrolase domain||Bis(5'-nucleosyl)-tetraphosphatase||NUDIX hydrolase-like domain superfamily||NUDIX hydrolase, conserved site
ENSMUSG00000028484	Psip1	-||TFIIS/LEDGF domain superfamily||PWWP domain||HIV integrase-binding domain superfamily||Lens epithelium-derived growth factor, integrase-binding domain
ENSMUSG00000028517	Plpp3	Phosphatidic acid phosphatase type 2/haloperoxidase superfamily||Phosphatidate (PA) phosphatase-related||Phosphatidic acid phosphatase type 2/haloperoxidase
ENSMUSG00000028522	Mier1	SANT/Myb domain||Mesoderm induction early response protein 1/3, C-terminal||-||SANT domain||ELM2 domain||Mesoderm induction early response protein/metastasis-associated protein||Homeobox-like domain superfamily
ENSMUSG00000028525	Pde4b	Phosphodiesterase 4 upstream conserved regions (UCR)||3'5'-cyclic nucleotide phosphodiesterase, catalytic domain||-||3'5'-cyclic nucleotide phosphodiesterase, catalytic domain superfamily||HD/PDEase domain||3'5'-cyclic nucleotide phosphodiesterase, conserved site||3'5'-cyclic nucleotide phosphodiesterase
ENSMUSG00000028553	Angptl3	Fibrinogen, alpha/beta/gamma chain, C-terminal globular, subdomain 1||Fibrinogen-like, C-terminal||Fibrinogen, alpha/beta/gamma chain, C-terminal globular domain
ENSMUSG00000028556	Dock7	Dedicator of cytokinesis C, C2 domain||DOCKER, Lobe B||-||DOCKER domain||Dedicator of cytokinesis, C-terminal, lobe A||Dedicator of cytokinesis C/D, N-terminal||Dedicator of cytokinesis, C-terminal, lobe C||DOCKER, Lobe A||DOCKER, Lobe C||C2 domain superfamily||Dedicator of cytokinesis||C2 DOCK-type domain
ENSMUSG00000028557	Rnf11	Zinc finger, RING/FYVE/PHD-type||RING finger protein 11, RING-H2 finger||Zinc finger, RING-type
ENSMUSG00000028560	Usp1	-||Papain-like cysteine peptidase superfamily||Ubiquitin specific peptidase 1||Ubiquitin specific protease, conserved site||Ubiquitin specific protease domain||Peptidase C19, ubiquitin carboxyl-terminal hydrolase
ENSMUSG00000028565	Nfia	CTF transcription factor/nuclear factor 1, N-terminal||CTF transcription factor/nuclear factor 1, conserved site||MAD homology 1, Dwarfin-type||CTF transcription factor/nuclear factor 1||CTF transcription factor/nuclear factor 1, DNA-binding domain
ENSMUSG00000028573	Fggy	Carbohydrate kinase, FGGY, N-terminal||ATPase, nucleotide binding domain||FGGY carbohydrate kinase, pentulose kinase||Carbohydrate kinase, FGGY||-||Carbohydrate kinase, FGGY, C-terminal
ENSMUSG00000028629	Exo5	PD-(D/E)XK endonuclease-like domain superfamily||Exonuclease V
ENSMUSG00000028630	Dyrk2	Protein kinase domain||Protein kinase-like domain superfamily||Serine/threonine-protein kinase, active site||Dual specificity tyrosine-phosphorylation-regulated kinase||Protein kinase, ATP binding site
ENSMUSG00000028636	Ppcs	CoaB-like superfamily||DNA/pantothenate metabolism flavoprotein, C-terminal
ENSMUSG00000028645	Slc2a1	-||Glucose transporter, type 1 (GLUT1)||Major facilitator, sugar transporter-like||Sugar transporter, conserved site||Sugar/inositol transporter||Glucose transporter GLUT||Major facilitator superfamily domain||MFS transporter superfamily
ENSMUSG00000028668	Eloa	Transcription elongation factor, TFIIS/CRSP70, N-terminal, sub-type||F-box domain||Transcription factor IIS, N-terminal||RNA polymerase II transcription factor SIII, subunit A||TFIIS/LEDGF domain superfamily
ENSMUSG00000028676	Srsf10	RNA recognition motif domain||Nucleotide-binding alpha-beta plait domain superfamily||RNA-binding domain superfamily
ENSMUSG00000028688	Toe1	-||Ribonuclease CAF1||Ribonuclease H superfamily||Zinc finger, CCCH-type||Ribonuclease H-like superfamily
ENSMUSG00000028741	Mrto4	60S ribosomal protein L10P, insertion domain||Ribosomal protein L10-like domain superfamily||50S ribosomal protein L10, insertion domain superfamily||Ribosomal protein L10P||Ribosome assembly factor Mrt4
ENSMUSG00000028766	Alpl	Alkaline phosphatase, active site||Alkaline phosphatase||Alkaline-phosphatase-like, core domain superfamily
ENSMUSG00000028771	Ptpn12	Protein-tyrosine phosphatase non-receptor type-12, catalytic domain||-||Protein-tyrosine phosphatase, active site||Tyrosine-protein phosphatase non-receptor type 12/18/22||Protein-tyrosine phosphatase-like||Tyrosine-specific protein phosphatases domain||Tyrosine-protein phosphatase non-receptor type 12||Protein-tyrosine phosphatase, catalytic||Tyrosine-specific protein phosphatase, PTPase domain
ENSMUSG00000028792	Ak2	P-loop containing nucleoside triphosphate hydrolase||Adenylate kinase, conserved site||Adenylate kinase subfamily||Adenylate kinase, active site lid domain||Adenylate kinase/UMP-CMP kinase||Adenylate kinase 2||-
ENSMUSG00000028797	Tmem234	Putative transmembrane family 234||-
ENSMUSG00000028826	Maco1	-||Macoilin
ENSMUSG00000028847	Trappc3	NO signalling/Golgi transport ligand-binding domain superfamily||Bet3 family||Transport protein particle (TRAPP) component
ENSMUSG00000028869	Gnl2	Nucleolar GTP-binding protein 2, N-terminal domain||P-loop containing nucleoside triphosphate hydrolase||GTP binding domain||GTP-binding protein, orthogonal bundle domain superfamily||Circularly permuted (CP)-type guanine nucleotide-binding (G) domain||Nucleolar GTP-binding protein 2, circularly permuted GTPase motif
ENSMUSG00000028890	Mtf1	Zinc finger C2H2-type||-||Zinc finger C2H2 superfamily
ENSMUSG00000028899	Taf12	Histone-fold||Transcription initiation factor TFIID subunit 12 domain||Transcription initiation factor TFIID subunit 12
ENSMUSG00000028911	Srsf4	Serine/arginine-rich splicing factor 4 (SRSF4)-like, RNA recognition motif 2||RNA-binding domain superfamily||Nucleotide-binding alpha-beta plait domain superfamily||RNA recognition motif domain||-
ENSMUSG00000028948	Nol9	-||Polyribonucleotide 5'-hydroxyl-kinase Clp1, P-loop domain||P-loop containing nucleoside triphosphate hydrolase||Polyribonucleotide 5-hydroxyl-kinase Clp1/Grc3
ENSMUSG00000028967	Errfi1	Cdc42 binding domain-like||Mig-6 domain
ENSMUSG00000029066	Mrpl20	-||Ribosomal protein L20||Ribosomal protein L20, C-terminal
ENSMUSG00000029090	Adgra3	Leucine-rich repeat domain superfamily||Leucine-rich repeat||Leucine-rich repeat, typical subtype||GAIN domain superfamily||GPS motif||GPCR family 2, extracellular hormone receptor domain superfamily||Immunoglobulin subtype||Immunoglobulin-like domain superfamily||GPCR, family 2, extracellular hormone receptor domain||GPCR, family 2, secretin-like||Cysteine-rich flanking region, C-terminal||Immun…
ENSMUSG00000029103	Lrpap1	Alpha-2-macroglobulin receptor-associated protein||RAP domain superfamily||Alpha-2-macroglobulin RAP, domain 3||Alpha-2-macroglobulin receptor-associated protein, domain 1||Alpha-2-macroglobulin RAP, domain 2||Alpha-2-macroglobulin RAP, C-terminal
ENSMUSG00000029147	Ppm1g	-||Protein phosphatase 2C family||PPM-type phosphatase-like domain superfamily||PPM-type phosphatase, divalent cation binding||PPM-type phosphatase-like domain
ENSMUSG00000029207	Apbb2	PH-like domain superfamily||PTB/PI domain||-||WW domain superfamily||Amyloid beta precursor protein binding family B member 1/2/3||WW domain
ENSMUSG00000029238	Clock	Circadian locomoter output cycles protein kaput-like||PAS fold||PAS domain superfamily||PAS domain||Helix-loop-helix DNA-binding domain superfamily||Myc-type, basic helix-loop-helix (bHLH) domain||Nuclear translocator||PAC motif
ENSMUSG00000029249	Rest	Zinc finger C2H2-type||Zinc finger C2H2 superfamily
ENSMUSG00000029260	Ugt2b34	UDP-glycosyltransferase family, conserved site||UDP-glucuronosyl/UDP-glucosyltransferase
ENSMUSG00000029267	Mtf2	Zinc finger, FYVE/PHD-type||Zinc finger, PHD-type||MTF2, PHD domain 2||Lysine-specific demethylase 4, Tudor domain||Polycomb-like MTF2 factor 2, C-terminal domain||Zinc finger, RING/FYVE/PHD-type||Zinc finger, PHD-finger||Tudor domain||Zinc finger, PHD-type, conserved site||MTF2, PHD domain 1||-
ENSMUSG00000029270	Dipk1a	FAM69, N-terminal||FAM69, protein-kinase domain
ENSMUSG00000029328	Hnrnpdl	Nucleotide-binding alpha-beta plait domain superfamily||hnRNP DL, RNA recognition motif 1||RNA recognition motif domain||RNA-binding domain superfamily||-
ENSMUSG00000029338	Antxr2	von Willebrand factor, type A||Anthrax toxin receptor, C-terminal||Anthrax toxin receptor, extracellular domain||Anthrax toxin receptor||von Willebrand factor A-like domain superfamily
ENSMUSG00000029392	Rilpl1	RH2 domain||JNK/Rab-associated protein-1, N-terminal||RH1 domain||Rab interacting lysosomal protein, dimerization domain||-
ENSMUSG00000029402	Snrnp35	snRNP35, RNA recognition motif||Nucleotide-binding alpha-beta plait domain superfamily||RNA recognition motif domain||RNA-binding domain superfamily
ENSMUSG00000029405	G3bp2	Nucleotide-binding alpha-beta plait domain superfamily||RNA recognition motif domain||G3BP2, RNA recognition motif||RNA-binding domain superfamily||Ras GTPase-activating protein-binding protein||Nuclear transport factor 2 domain||NTF2-like domain superfamily||Nuclear transport factor 2, eukaryote
ENSMUSG00000029466	Anapc7	-||Tetratricopeptide-like helical domain superfamily||Tetratricopeptide repeat
ENSMUSG00000029501	Ankle2	LEM/LEM-like domain superfamily||Ankyrin repeat-containing domain superfamily||LEM domain||Ankyrin repeat and LEM domain-containing protein 2, LEM domain
ENSMUSG00000029518	Rab35	-||Small GTP-binding protein domain||Rab35||Small GTPase||P-loop containing nucleoside triphosphate hydrolase
ENSMUSG00000029535	Triap1	Mitochondrial distribution/morphology family 35/apoptosis
ENSMUSG00000029550	Sppl3	Presenilin/signal peptide peptidase||Peptidase A22B, signal peptide peptidase||-
ENSMUSG00000029557	Mrm2	Ribosomal RNA methyltransferase, FtsJ domain||Ribosomal RNA large subunit methyltransferase E||S-adenosyl-L-methionine-dependent methyltransferase superfamily
ENSMUSG00000029559	2210016L21Rik	Protein CUSTOS||-
ENSMUSG00000029569	Tmem168	Transmembrane protein 168
ENSMUSG00000029578	Wipi2	WD40/YVTN repeat-like-containing domain superfamily||WD40-repeat-containing domain superfamily||WD40 repeat
ENSMUSG00000029580	Actb	Actin, conserved site||Actin family||Actin/actin-like conserved site||ATPase, nucleotide binding domain
ENSMUSG00000029613	Eif2ak1	Serine/threonine-protein kinase, active site||Protein kinase, ATP binding site||Protein kinase-like domain superfamily||Protein kinase domain
ENSMUSG00000029616	Erp29	-||Endoplasmic reticulum resident protein 29, C-terminal domain superfamily||Endoplasmic reticulum resident protein 29||Endoplasmic reticulum resident protein 29, C-terminal||ERp29, N-terminal||Thioredoxin-like superfamily
ENSMUSG00000029642	Polr1d	RNA polymerase, RBP11-like subunit||DNA-directed RNA polymerase Rpb11, 13-16kDa subunit, conserved site||Protein POLR1D, isoform 2-like||DNA-directed RNA polymerases I and III subunit AC19||-||DNA-directed RNA polymerase, RBP11-like dimerisation domain
ENSMUSG00000029655	N4bp2l2	P-loop containing nucleoside triphosphate hydrolase||NEDD4-binding protein 2||-
ENSMUSG00000029684	Wasl	WH2 domain||CRIB domain||PH-like domain superfamily||WASP family, EVH1 domain||CRIB domain superfamily||Actin nucleation-promoting factor WAS, C-terminal||WH1/EVH1 domain
ENSMUSG00000029686	Cul1	Cullin protein, neddylation domain||Cullin homology domain superfamily||Cullin, N-terminal||-||Cullin repeat-like-containing domain superfamily||Cullin, conserved site||Cullin||Winged helix-like DNA-binding domain superfamily||Winged helix DNA-binding domain superfamily||Cullin homology domain
ENSMUSG00000029711	Epo	Erythropoietin||Erythropoietin/thrombopoietin||Four-helical cytokine-like, core||Erythropoietin/thrombopoeitin, conserved site
ENSMUSG00000029715	Pop7	Ribonucleases P/MRP protein subunit Rpp20/Pop7||Alba-like domain superfamily
ENSMUSG00000029726	Mepce	S-adenosyl-L-methionine-dependent methyltransferase superfamily||Bin3-type S-adenosyl-L-methionine binding domain||Methyltransferase domain||RNA methyltransferase Bin3-like||RNA methyltransferase bin3, C-terminal
ENSMUSG00000029761	Cald1	Caldesmon/lymphocyte specific protein||-||Caldesmon
ENSMUSG00000030002	Dusp11	Protein-tyrosine phosphatase, active site||Tyrosine-specific protein phosphatases domain||Protein-tyrosine phosphatase-like||Dual specificity phosphatase, catalytic domain||Dual specificity protein phosphatase domain||-
ENSMUSG00000030016	Zfp638	Matrin/U1-C-like, C2H2-type zinc finger||RNA-binding domain superfamily||Nucleotide-binding alpha-beta plait domain superfamily||RNA recognition motif domain||Zinc finger protein 638, RNA recognition motif 1/2||Zinc finger, double-stranded RNA binding||Zinc finger C2H2-type||-||Matrin/U1-C, C2H2-type zinc finger||Zinc finger C2H2 superfamily
ENSMUSG00000030034	Ino80b	INO80 complex subunit B-like conserved region||Zinc finger, HIT-type||INO80 complex, subunit Ies2||-
ENSMUSG00000030037	Mrpl53	Ribosomal protein L53, mitochondrial
ENSMUSG00000030064	Frmd4b	FERM central domain||FERM, C-terminal PH-like domain||FERM, N-terminal||Cytohesin Ubiquitin Protein Inducing Domain||Band 4.1 domain||PH-like domain superfamily||FRMD4A/B, FERM domain C-lobe||FERM superfamily, second domain||Ubiquitin-like domain superfamily||FERM domain||FERM/acyl-CoA-binding protein superfamily||FERM conserved site||FERM domain-containing protein 4A/B
ENSMUSG00000030103	Bhlhe40	Myc-type, basic helix-loop-helix (bHLH) domain||Helix-loop-helix DNA-binding domain superfamily||Orange domain
ENSMUSG00000030161	Gabarapl1	Ubiquitin-like domain superfamily||-||Autophagy protein Atg8 ubiquitin-like
ENSMUSG00000030200	Bcl2l14	Bcl-2-like superfamily||Bcl2-like||-
ENSMUSG00000030213	Atf7ip	Fibronectin type III||ATF7-interacting protein , protein binding domain||Activating transcription factor 7-interacting protein||Immunoglobulin-like fold||Fibronectin type III superfamily
ENSMUSG00000030232	Aebp2	Zinc finger C2H2 superfamily||-||Zinc finger C2H2-type
ENSMUSG00000030236	Slco1b2	Kazal domain superfamily||Organic anion transporter polypeptide||MFS transporter superfamily||Major facilitator superfamily domain||Kazal domain
ENSMUSG00000030306	Tmtc1	Protein O-mannosyl-transferase TMTC, DUF1736||-||Tetratricopeptide-like helical domain superfamily||Tetratricopeptide repeat||HAT (Half-A-TPR) repeat
ENSMUSG00000030339	Ltbr	TNFR/NGFR cysteine-rich region||Tumour necrosis factor receptor 3||Tumour necrosis factor receptor 3, N-terminal
ENSMUSG00000030421	Uri1	Prefoldin alpha-like||Prefoldin||-
ENSMUSG00000030431	Tmem238	-||TMEM238 protein
ENSMUSG00000030452	Nipa2	-||Magnesium transporter NIPA
ENSMUSG00000030518	Entrep2	CD20-like family||Endosomal transmembrane epsin interactor 1-3
ENSMUSG00000030522	Mtmr10	Myotubularin family||Myotubularin-related protein 10, protein tyrosine phosphatase domain||Myotubularin-like, phosphatase domain||MTMR10, PH-GRAM domain||-||Myotubularin-related 12-like C-terminal domain||Protein-tyrosine phosphatase-like||PH-like domain superfamily
ENSMUSG00000030539	Sema4b	PSI domain||Semaphorin||WD40/YVTN repeat-like-containing domain superfamily||Sema domain superfamily||Plexin repeat||Sema domain
ENSMUSG00000030545	Pex11a	Peroxisomal biogenesis factor 11
ENSMUSG00000030609	Aen	Ribonuclease H-like superfamily||Exonuclease, RNase T/DNA polymerase III||Ribonuclease H superfamily||RNA exonuclease REXO1/REXO3/REXO4-like||-
ENSMUSG00000030612	Mrpl46	Mitochondrial ribosomal protein L46 NUDIX||Ribosomal protein L46, N-terminal||39S ribosomal protein L46, mitochondrial||NUDIX hydrolase-like domain superfamily
ENSMUSG00000030629	Zfand6	AN1-like Zinc finger||Zinc finger, AN1-type||Zinc finger, A20-type
ENSMUSG00000030680	Pagr1a	PTIP-associated protein 1
ENSMUSG00000030717	Nupr1	Nuclear protein 1-like||-
ENSMUSG00000030753	Thap12	-||THAP-type zinc finger||HAT, C-terminal dimerisation domain||Ribonuclease H-like superfamily||Domain of unknown function DUF4371
ENSMUSG00000030760	Acer3	-||Alkaline ceramidase
ENSMUSG00000030775	Trat1	-||T-cell receptor-associated transmembrane adapter 1
ENSMUSG00000030790	Adm	Pro-adrenomedullin||Calcitonin/adrenomedullin
ENSMUSG00000030800	Prss8	Serine proteases, trypsin domain||Peptidase S1, PA clan, chymotrypsin-like fold||Serine proteases, trypsin family, histidine active site||Peptidase S1, PA clan||Serine proteases, trypsin family, serine active site||Peptidase S1A, chymotrypsin family||-
ENSMUSG00000030847	Bag3	BAG domain superfamily||Molecular chaperone regulator BAG||BAG domain||WW domain||WW domain superfamily
ENSMUSG00000030909	Anks4b	Ankyrin repeat||Ankyrin repeat-containing domain superfamily||Sterile alpha motif domain||ANKS4B, SAM domain||Sterile alpha motif/pointed domain superfamily
ENSMUSG00000030942	Thumpd1	THUMP domain||THUMP domain-containing protein 1-like
ENSMUSG00000030966	Trim21	Butyrophylin-like, SPRY domain||B30.2/SPRY domain superfamily||SPRY-associated||SPRY domain||Zinc finger, RING-type, conserved site||TRIM21, PRY/SPRY domain||Zinc finger, C3HC4 RING-type||B-box-type zinc finger||Zinc finger, B-box, chordata||Zinc finger, RING-type||B30.2/SPRY domain||Zinc finger, RING/FYVE/PHD-type||Concanavalin A-like lectin/glucanase domain superfamily
ENSMUSG00000030967	Zranb1	OTU domain||Zinc finger, RanBP2-type superfamily||Zinc finger, RanBP2-type||Ankyrin ubiquitin-binding domain||-
ENSMUSG00000030980	Knop1	Small acidic protein-like domain||-
ENSMUSG00000031016	Wee1	Serine/threonine-protein kinase, active site||Protein kinase, ATP binding site||Wee1-like protein kinase||Protein kinase domain||Protein kinase-like domain superfamily
ENSMUSG00000031134	Rbmx	RNA-binding domain superfamily||RNA recognition motif domain, eukaryote||Nucleotide-binding alpha-beta plait domain superfamily||RNA recognition motif domain||RBM1CTR||-
ENSMUSG00000031196	F8	Galactose-binding-like domain superfamily||Cupredoxin||Multicopper oxidase, N-terminal||Multicopper oxidase, C-terminal||Coagulation factor 5/8-like||Multicopper oxidases, conserved site||Coagulation factor 5/8 C-terminal domain
ENSMUSG00000031226	Pbdc1	Protein PBDC1, metazoa/fungi||PBDC1-like domain superfamily||Polysaccharide biosynthesis domain
ENSMUSG00000031271	Serpina7	Serpin superfamily, domain 2||Serpin superfamily, domain 1||Serpin domain||Serpin superfamily||Serpin family
ENSMUSG00000031278	Acsl4	AMP-dependent synthetase/ligase domain||AMP-binding, conserved site||ANL, N-terminal domain||AMP-binding enzyme, C-terminal domain superfamily
ENSMUSG00000031393	Mecp2	DNA-binding domain superfamily||Methyl-CpG DNA binding||Methyl-CpG binding protein MeCP2||Methyl-CpG binding protein MeCP2/MBD4
ENSMUSG00000031422	Morf4l2	MRG||MRG domain||-||MRG, C-terminal domain superfamily
ENSMUSG00000031443	F7	Peptidase S1A, chymotrypsin family||EGF-type aspartate/asparagine hydroxylation site||EGF-like calcium-binding domain||Serine proteases, trypsin family, histidine active site||Peptidase S1A, coagulation factor VII/IX/X/C/Z||EGF-like calcium-binding, conserved site||Gamma-carboxyglutamic acid-rich (GLA) domain||Coagulation factor-like, Gla domain superfamily||Serine proteases, trypsin domain||EGF-…
ENSMUSG00000031444	F10	Peptidase S1, PA clan, chymotrypsin-like fold||Peptidase S1, PA clan||Serine proteases, trypsin domain||EGF-like domain||Gamma-carboxyglutamic acid-rich (GLA) domain superfamily||Serine proteases, trypsin family, serine active site||Coagulation factor-like, Gla domain superfamily||Peptidase S1A, coagulation factor VII/IX/X/C/Z||Serine proteases, trypsin family, histidine active site||EGF-like cal…
ENSMUSG00000031485	Plpbp	PLP-binding barrel||Alanine racemase, N-terminal||-||Pyridoxal phosphate homeostasis protein
ENSMUSG00000031490	Eif4ebp1	Eukaryotic translation initiation factor 4E binding
ENSMUSG00000031504	Rab20	Rab20||Small GTP-binding protein domain||Small GTPase||P-loop containing nucleoside triphosphate hydrolase
ENSMUSG00000031577	Tti2	Armadillo-like helical||Tti2 family||-||Armadillo-type fold
ENSMUSG00000031578	Mak16	Mak16 protein||Ribosomal L28e/Mak16
ENSMUSG00000031652	N4bp1	Ribonuclease Zc3h12a-like, NYN domain||K Homology domain, type 1 superfamily
ENSMUSG00000031665	Sall1	Zinc finger C2H2 superfamily||Zinc finger C2H2-type
ENSMUSG00000031671	Setd6	Rubisco LSMT, substrate-binding domain||SET domain superfamily||N-lysine methyltransferase SETD6||-||SET domain||SETD6, SET domain||Rubisco LSMT, substrate-binding domain superfamily
ENSMUSG00000031681	Smad1	MAD homology 1, Dwarfin-type||SMAD-like domain superfamily||Dwarfin||SMAD domain, Dwarfin-type||MAD homology, MH1||SMAD/FHA domain superfamily||SMAD MH1 domain superfamily
ENSMUSG00000031697	Orc6	Origin recognition complex, subunit 6||Origin recognition complex, subunit 6, metazoa/plant||-
ENSMUSG00000031701	Dnaja2	Chaperone DnaJ||DnaJ homolog subfamily A member 1/2-like||Heat shock protein DnaJ, cysteine-rich domain superfamily||HSP40/DnaJ peptide-binding||DnaJ domain||Chaperone DnaJ, C-terminal||DnaJ domain, conserved site||Heat shock protein DnaJ, cysteine-rich domain||Chaperone J-domain superfamily
ENSMUSG00000031722	Hp	Sushi/SCR/CCP superfamily||Peptidase S1A, chymotrypsin family||Haptoglobin||Peptidase S1, PA clan||Peptidase S1, PA clan, chymotrypsin-like fold||Sushi/SCR/CCP domain||Serine proteases, trypsin domain
ENSMUSG00000031729	Ist1	Vacuolar protein sorting-associated protein IST1-like||Vacuolar protein sorting-associated protein Ist1
ENSMUSG00000031812	Map1lc3b	Ubiquitin-like domain superfamily||-||Autophagy protein Atg8 ubiquitin-like
ENSMUSG00000031843	Mphosph6	M-phase phosphoprotein 6
ENSMUSG00000031844	Hsd17b2	NAD(P)-binding domain superfamily||Short-chain dehydrogenase/reductase, conserved site||-||Short-chain dehydrogenase/reductase SDR
ENSMUSG00000031887	Tradd	TRADD||TRADD, N-terminal||Death domain||TRADD, N-terminal domain superfamily||Death-like domain superfamily||-
ENSMUSG00000031913	Vps4a	AAA+ ATPase domain||Vacuolar protein sorting-associated protein 4, MIT domain||AAA ATPase, AAA+ lid domain||P-loop containing nucleoside triphosphate hydrolase||ATPase, AAA-type, core||Vps4 oligomerisation, C-terminal||ATPase, AAA-type, conserved site||MIT domain superfamily||MIT domain
ENSMUSG00000031921	Terf2	Telomeric repeat-binding factor 2||Telomere repeat-binding factor, dimerisation domain||Telomere repeat-binding factor, dimerisation domain superfamily||SANT/Myb domain||Homeobox-like domain superfamily||Myb domain||Telomeric repeat-binding factor 1/2||Telomeric repeat-binding factor 2, Rap1-binding domain||-
ENSMUSG00000031922	Cep57	-||Cep57 centrosome localisation domain||Cep57 centrosome microtubule-binding domain
ENSMUSG00000031931	Ankrd49	Ankyrin repeat||-||Ankyrin repeat-containing domain superfamily
ENSMUSG00000031939	Taf1d	TATA box-binding protein-associated factor 1D||-
ENSMUSG00000031955	Bcar1	SH3 domain||CAS family, C-terminal||BCAR1, SH3 domain||CAS family||SH3-like domain superfamily||Serine rich protein interaction domain||BCAR1, C-terminal||CAS, serine rich four helix bundle domain superfamily
ENSMUSG00000031960	Aars	Threonyl/alanyl tRNA synthetase, class II-like, putative editing domain superfamily||Alanine-tRNA ligase, eukaryota/bacteria||Alanine-tRNA ligase, class IIc, anti-codon-binding domain superfamily||Alanine-tRNA ligase, class IIc||Alanyl-tRNA synthetase, class IIc, N-terminal||DHHA1 domain||Alanyl-tRNA synthetase, class IIc, core domain||-||Threonyl/alanyl tRNA synthetase, SAD||Class II Aminoacyl-t…
ENSMUSG00000031980	Agt	Serpin superfamily, domain 1||Serpin domain||Angiotensinogen||Serpin superfamily, domain 2||Serpin superfamily||Angiotensinogen, serpin domain||Serpin family
ENSMUSG00000031984	2810004N23Rik	Protein of unknown function DUF4602
ENSMUSG00000032000	Birc3	CARD domain||-||BIRC2/BIRC3, UBA domain||BIR repeat||Zinc finger, RING-type||Death-like domain superfamily
ENSMUSG00000032018	Sc5d	Fatty acid hydroxylase
ENSMUSG00000032040	Dcps	Scavenger mRNA decapping enzyme, N-terminal||Histidine triad, conserved site||HIT-like superfamily||Scavenger mRNA decapping enzyme DcpS/DCS2||-
ENSMUSG00000032050	Rdx	FERM, N-terminal||Ezrin/radixin/moesin, C-terminal||Ezrin/radixin/moesin-like||Ubiquitin-like domain superfamily||Ezrin/radixin/moesin, alpha-helical domain||PH-like domain superfamily||FERM superfamily, second domain||Band 4.1 domain||Ezrin/radixin/moesin||ERM family, FERM domain C-lobe||FERM central domain||FERM, C-terminal PH-like domain||FERM/acyl-CoA-binding protein superfamily||FERM domain|…
ENSMUSG00000032062	2310030G06Rik	Protein of unknown function DUF4578
ENSMUSG00000032068	Plet1	Placenta-expressed transcript 1
ENSMUSG00000032079	Apoa5	-||Apolipoprotein A/E
ENSMUSG00000032080	Apoa4	Apolipoprotein A/E
ENSMUSG00000032083	Apoa1	-||Apolipoprotein A/E
ENSMUSG00000032097	Ddx6	P-loop containing nucleoside triphosphate hydrolase||Helicase, C-terminal||Helicase superfamily 1/2, ATP-binding domain||RNA helicase, DEAD-box type, Q motif||DEAD/DEAH box helicase domain||ATP-dependent RNA helicase DEAD-box, conserved site
ENSMUSG00000032103	Pus3	Pseudouridine synthase I, TruA, C-terminal||Pseudouridine synthase Pus3-like||Pseudouridine synthase I, TruA, alpha/beta domain||Pseudouridine synthase, catalytic domain superfamily||Pseudouridine synthase I, TruA||Pseudouridine synthase TruA/RsuA/RluB/E/F, N-terminal
ENSMUSG00000032116	Stt3a	Oligosaccharyl transferase, STT3 subunit||-
ENSMUSG00000032184	Lysmd2	-||LysM domain||LysM and putative peptidoglycan-binding domain-containing protein 1-4||LysM domain superfamily
ENSMUSG00000032204	Aqp9	-||Major intrinsic protein||Aquaporin 9||Aquaporin-like||Major intrinsic protein, conserved site
ENSMUSG00000032238	Rora	Retinoid-related orphan receptors, DNA-binding domain||Nuclear receptor ROR||Zinc finger, nuclear hormone receptor-type||Nuclear hormone receptor||-||Zinc finger, NHR/GATA-type||Nuclear hormone receptor, ligand-binding domain||Nuclear hormone receptor-like domain superfamily
ENSMUSG00000032239	Rp9	Retinitis pigmentosa 9 protein
ENSMUSG00000032244	Fem1b	Ankyrin repeat||Ankyrin repeat-containing domain superfamily
ENSMUSG00000032249	Anp32a	Leucine-rich repeat||Acidic leucine-rich nuclear phosphoprotein 32||Leucine-rich repeat domain superfamily
ENSMUSG00000032252	Glce	D-glucuronyl C5-epimerase, C-terminal||D-glucuronyl C5-epimerase||-
ENSMUSG00000032265	Tent5a	Terminal nucleotidyltransferase
ENSMUSG00000032288	Imp3	RNA-binding S4 domain||Ribosomal protein S4/S9||Ribosomal protein S4/S9, N-terminal||RNA-binding S4 domain superfamily
ENSMUSG00000032300	1700017B05Rik	Family of unknown function DUF5525
ENSMUSG00000032309	Fbxo22	F-box domain||F-box-like domain superfamily||FIST, C-domain||-
ENSMUSG00000032310	Cyp1a2	Cytochrome P450, E-class, group I, CYP1||Cytochrome P450, E-class, group I||Cytochrome P450 superfamily||Cytochrome P450||Cytochrome P450, conserved site
ENSMUSG00000032328	Tmem30a	CDC50/LEM3 family
ENSMUSG00000032349	Elovl5	ELO family||Elongation of very long chain fatty acids protein 5
ENSMUSG00000032350	Gclc	Glutamate-cysteine ligase catalytic subunit||Glutamine synthetase/guanido kinase, catalytic domain
ENSMUSG00000032370	Lactb	Beta-lactamase-related||Beta-lactamase/transpeptidase-like
ENSMUSG00000032405	Pias1	-||PINIT domain||Zinc finger, RING/FYVE/PHD-type||PINIT domain superfamily||SAP domain||Zinc finger, MIZ-type||SAP domain superfamily
ENSMUSG00000032412	Atp1b3	Sodium/potassium-transporting ATPase subunit beta superfamily||Sodium/potassium-transporting ATPase subunit beta
ENSMUSG00000032423	Syncrip	-||HnRNP R/Q splicing factor||RNA recognition motif domain||Heterogeneous nuclear ribonucleoprotein Q, RNA recognition motif 2||Heterogeneous nuclear ribonucleoprotein Q, RNA recognition motif 1||Nucleotide-binding alpha-beta plait domain superfamily||Het
ENSMUSG00000032435	Dync1li1	P-loop containing nucleoside triphosphate hydrolase||Dynein family light intermediate chain||Dynein 1 light intermediate chain
ENSMUSG00000032469	Dbr1	Calcineurin-like phosphoesterase domain, ApaH type||Lariat debranching enzyme, C-terminal||Metallo-dependent phosphatase-like||Lariat debranching enzyme, N-terminal metallophosphatase domain||-
ENSMUSG00000032475	Nck1	Nck1, SH3 domain 3||Nck1, SH3 domain 2||SH2 domain superfamily||SH3 domain||Cytoplasmic protein NCK||Nck1, SH3 domain 1||Epidermal growth factor receptor kinase substrate 8-like||Nck1, SH2 domain||SH2 domain||SH3-like domain superfamily
ENSMUSG00000032501	Trib1	Tribbles homologue 1, pseudokinase domain||Protein kinase-like domain superfamily||Protein kinase domain||Pseudokinase tribbles family/serine-threonine-protein kinase 40
ENSMUSG00000032540	Abhd5	-||Alpha/Beta hydrolase fold||Peptidase S33||Alpha/beta hydrolase fold-1
ENSMUSG00000032551	1110059G10Rik	Uncharacterized protein KIAA1143-like||Domain of unknown function DUF4604
ENSMUSG00000032575	Manf	ARMET, C-terminal||ARMET, N-terminal||ARMET-like||SAP domain superfamily
ENSMUSG00000032578	Cish	-||SH2 domain superfamily||SH2 domain||CIS, SH2 domain||SOCS box domain||SOCS box-like domain superfamily
ENSMUSG00000032599	Ip6k2	-||Inositol polyphosphate kinase superfamily||Inositol polyphosphate kinase
ENSMUSG00000032643	Fhl3	Four and a half LIM domains protein 2/3/5||Zinc finger, LIM-type||-
ENSMUSG00000032673	Prorsd1	-||Prolyl-tRNA editing protein ProX/PRXD1||YbaK/aminoacyl-tRNA synthetase-associated domain superfamily||YbaK/aminoacyl-tRNA synthetase-associated domain
ENSMUSG00000032712	Resf1	Retroelement silencing factor 1||-
ENSMUSG00000032715	Trib3	Pseudokinase tribbles family/serine-threonine-protein kinase 40||Protein kinase domain||Protein kinase-like domain superfamily
ENSMUSG00000032802	Srxn1	ParB/Sulfiredoxin superfamily||Sulfiredoxin||ParB/Sulfiredoxin
ENSMUSG00000032803	Cdv3	Protein CDV3
ENSMUSG00000032883	Acsl3	AMP-dependent synthetase/ligase domain||AMP-binding, conserved site||-||ANL, N-terminal domain
ENSMUSG00000032932	Hspa13	Heat shock 70kDa protein 13||Heat shock protein 70, conserved site||-||Heat shock protein 70 family||ATPase, nucleotide binding domain
ENSMUSG00000033054	Npat	Protein NPAT, C-terminal domain||LIS1 homology motif
ENSMUSG00000033149	Phldb2	Pleckstrin homology domain||PHLDB1/2/3, PH domain||PH-like domain superfamily||-
ENSMUSG00000033228	Scaf11	Zinc finger, RING-type, conserved site||Zinc finger, RING/FYVE/PHD-type||Zinc finger, C3HC4 RING-type||-||Zinc finger, RING-type
ENSMUSG00000033237	Arid2	Winged helix DNA-binding domain superfamily||ARID DNA-binding domain||DNA-binding RFX-type winged-helix domain||Zinc finger C2H2-type||ARID DNA-binding domain superfamily||Armadillo-type fold||Winged helix-like DNA-binding domain superfamily
ENSMUSG00000033319	Fem1c	Ankyrin repeat-containing domain superfamily||Tetratricopeptide-like helical domain superfamily||Ankyrin repeat
ENSMUSG00000033352	Map2k4	Protein kinase domain||Protein kinase-like domain superfamily||-||Serine/threonine-protein kinase, active site||Protein kinase, ATP binding site
ENSMUSG00000033355	Rtp4	Zinc-binding domain||Receptor-transporting protein
ENSMUSG00000033430	Terf2ip	Homeobox-like domain superfamily||BRCT domain superfamily||BRCT domain||TRF2-interacting telomeric protein/Rap1, C-terminal||Rap1 Myb domain||TE2IP/Rap1
ENSMUSG00000033454	Zbtb1	Zinc finger C2H2-type||BTB/POZ domain||SKP1/BTB/POZ domain superfamily||Zinc finger C2H2 superfamily
ENSMUSG00000033499	Larp4b	-||Winged helix-like DNA-binding domain superfamily||La domain containing protein||LARP5, RNA recognition motif||Winged helix DNA-binding domain superfamily||La-type HTH domain||RNA-binding domain superfamily
ENSMUSG00000033510	Otud7a	Zinc finger, A20-type||OTU domain||-
ENSMUSG00000033540	Idua	-||Immunoglobulin-like fold||Fibronectin type III superfamily||Glycoside hydrolase superfamily||Glycoside hydrolase, family 39
ENSMUSG00000033545	Znrf1	Zinc finger, RING-type||-||Zinc finger, RING/FYVE/PHD-type
ENSMUSG00000033634	Nat8f2	GNAT domain||Acyl-CoA N-acyltransferase
ENSMUSG00000033713	Foxn3	Winged helix DNA-binding domain superfamily||Fork head domain conserved site1||Forkhead box protein N2-4-like||Winged helix-like DNA-binding domain superfamily||Fork head domain conserved site 2||Fork head domain||-
ENSMUSG00000033739	Fkbpl	Tetratricopeptide repeat 1||Tetratricopeptide repeat||Tetratricopeptide-like helical domain superfamily||-
ENSMUSG00000033751	Gadd45gip1	Growth arrest and DNA damage-inducible proteins-interacting protein 1 domain superfamily||Growth arrest/ DNA-damage-inducible protein-interacting protein 1
ENSMUSG00000033773	Rpap2	Rtr1/RPAP2 domain superfamily||Rtr1/RPAP2 domain||-||Rtr1/RPAP2
ENSMUSG00000033799	Tasor2	TASOR||TASOR, DUF3715||Golgi associated RAB2 interactor protein-like, Rab2B-binding domain
ENSMUSG00000033831	Fgb	Fibrinogen||Fibrinogen, alpha/beta/gamma chain, coiled coil domain||Fibrinogen, alpha/beta/gamma chain, C-terminal globular, subdomain 1||Fibrinogen, conserved site||Fibrinogen, alpha/beta/gamma chain, C-terminal globular domain||Fibrinogen-like, C-terminal
ENSMUSG00000033860	Fgg	Fibrinogen, conserved site||Fibrinogen, alpha/beta/gamma chain, C-terminal globular, subdomain 1||Fibrinogen, alpha/beta/gamma chain, coiled coil domain||Fibrinogen||Fibrinogen-like, C-terminal||Fibrinogen, alpha/beta/gamma chain, C-terminal globular domain
ENSMUSG00000033863	Klf9	Zinc finger C2H2 superfamily||Zinc finger C2H2-type
ENSMUSG00000033880	Lgals3bp	SRCR-like domain||SKP1/BTB/POZ domain superfamily||SRCR-like domain superfamily||BTB/POZ domain||BTB/Kelch-associated||SRCR domain||-
ENSMUSG00000033931	Rbm34	Nucleotide-binding alpha-beta plait domain superfamily||RNA recognition motif domain||RNA-binding domain superfamily||RBM34, RNA recognition motif 2
ENSMUSG00000033943	Mga	T-box transcription factor||T-box transcription factor, DNA-binding domain||Helix-loop-helix DNA-binding domain superfamily||Myc-type, basic helix-loop-helix (bHLH) domain||p53-like transcription factor, DNA-binding domain superfamily||MAX gene-associated protein, basic Helix-Loop-Helix-zipper domain||MGA, conserved domain||Transcription factor, T-box, conserved site||T-box superfamily
ENSMUSG00000033955	Tnks1bp1	Tankyrase 1-binding protein-like||Tankyrase 1-binding protein, C-terminal
ENSMUSG00000034021	Pds5b	Armadillo-type fold||Sister chromatid cohesion protein Pds5||Armadillo-like helical
ENSMUSG00000034158	Lrrc58	Leucine-rich repeat||Leucine-rich repeat, typical subtype||Leucine-rich repeat domain superfamily
ENSMUSG00000034163	Zfc3h1	Tetratricopeptide-like helical domain superfamily||Putative zinc-finger domain||Tetratricopeptide repeat||NURS complex subunit red1||HAT (Half-A-TPR) repeat
ENSMUSG00000034168	Irf2bpl	Interferon regulatory factor 2-binding protein 1/2, C3HC4-type RING finger superfamily||Interferon regulatory factor 2-binding protein 1 & 2, zinc finger
ENSMUSG00000034203	Chchd4	Mitochondrial intermembrane space import and assembly protein 40||CHCH
ENSMUSG00000034216	Vps18	Pep3/Vps18/deep orange||Clathrin, heavy chain/VPS, 7-fold repeat
ENSMUSG00000034248	Slc25a37	Mitochondrial substrate/solute carrier||-||Mitochondrial carrier domain superfamily
ENSMUSG00000034321	Exosc1	Exosome complex component Csl4||Exosome complex component CSL4, C-terminal||Exosome complex component, N-terminal domain||RNA-binding domain, S1||Nucleic acid-binding, OB-fold
ENSMUSG00000034403	Pja1	Zinc finger, RING/FYVE/PHD-type||Zinc finger, RING-type
ENSMUSG00000034422	Parp14	Macro domain-like||WWE domain superfamily||WWE domain||Poly(ADP-ribose) polymerase, catalytic domain||Macro domain||Nucleotide-binding alpha-beta plait domain superfamily
ENSMUSG00000034429	Zfp707	Zinc finger C2H2-type||Zinc finger C2H2 superfamily||Krueppel-associated box||KRAB domain superfamily
ENSMUSG00000034442	Trmt5	-||S-adenosyl-L-methionine-dependent methyltransferase superfamily||SAM-dependent methyltransferase TRM5/TYW2-type||tRNA (guanine(37)-N(1))-methyltransferase, eukaryotic
ENSMUSG00000034459	Ifit1	Tetratricopeptide repeat||Tetratricopeptide-like helical domain superfamily
ENSMUSG00000034509	Mad2l1bp	Mad1/Cdc20-bound-Mad2 binding protein
ENSMUSG00000034543	Morc2a	Morc, S5 domain 2-like||Histidine kinase/HSP90-like ATPase superfamily||Zinc finger, CW-type
ENSMUSG00000034563	Ccpg1	-
ENSMUSG00000034620	Rxylt1	-
ENSMUSG00000034640	Tiparp	WWE domain||WWE domain superfamily||Poly(ADP-ribose) polymerase, catalytic domain||Zinc finger, CCCH-type
ENSMUSG00000034663	Bmp2k	Protein kinase domain||Protein kinase-like domain superfamily||BMP-2-inducible protein kinase, C-terminal||Serine/threonine-protein kinase, active site
ENSMUSG00000034765	Dusp5	Dual specificity protein phosphatase domain||Rhodanese-like domain superfamily||Tyrosine-specific protein phosphatases domain||Protein-tyrosine phosphatase-like||Protein-tyrosine phosphatase, catalytic||Dual specificity phosphatase, catalytic domain||Rhodanese-like domain||Mitogen-activated protein (MAP) kinase phosphatase||Protein-tyrosine phosphatase, active site
ENSMUSG00000034801	Sos2	Pleckstrin homology domain||Ras-like guanine nucleotide exchange factor, N-terminal||Histone-fold||Ras guanine-nucleotide exchange factor, conserved site||Dbl homology (DH) domain||Dbl homology (DH) domain superfamily||Ras guanine-nucleotide exchange factors catalytic domain||PH-like domain superfamily||Ras-like guanine nucleotide exchange factor||Ras guanine-nucleotide exchange factor, catalytic…
ENSMUSG00000034820	Cpsf7	-||CPSF6/7 family||CPSF7, RNA recognition motif||RNA recognition motif domain||Nucleotide-binding alpha-beta plait domain superfamily||RNA-binding domain superfamily
ENSMUSG00000034855	Cxcl10	CXC Chemokine domain||CXC chemokine, conserved site||Chemokine interleukin-8-like domain||Chemokine interleukin-8-like superfamily||CXC chemokine
ENSMUSG00000034875	Nudt19	NUDIX hydrolase-like domain superfamily||NUDIX hydrolase domain||Acyl-coenzyme A diphosphatase NUDT19
ENSMUSG00000034903	Cobll1	Protein cordon-bleu-like||Cordon-bleu, ubiquitin-like domain
ENSMUSG00000034928	Rnf44	Zinc finger, RING-type||-||Zinc finger, RING/FYVE/PHD-type
ENSMUSG00000034936	Arl4d	Small GTPase superfamily, ARF/SAR type||Small GTPase superfamily, ARF type||P-loop containing nucleoside triphosphate hydrolase||Small GTP-binding protein domain
ENSMUSG00000034957	Cebpa	Basic-leucine zipper domain||-||CCAAT/enhancer-binding protein C/EBP||CCAAT/enhancer-binding protein, chordates||Basic-leucine zipper domain superfamily
ENSMUSG00000035104	Eva1a	EVA1 domain
ENSMUSG00000035105	Egln3	Oxoglutarate/iron-dependent dioxygenase||Prolyl 4-hydroxylase, alpha subunit||Prolyl 4-hydroxylase alpha subunit, Fe(2+) 2OG dioxygenase domain
ENSMUSG00000035133	Arhgap5	Rho GTPase-activating protein, pG2 domain||FF domain superfamily||Rho GTPase-activating protein, FF domain||Rho GTPase-activating protein, pG1 and pG2 domain||Rho GTPase-activating protein domain||Rho GTPase activation protein||Rho GTPase-activating protein, pG1 domain||P-loop containing nucleoside triphosphate hydrolase||Small GTPase||FF domain
ENSMUSG00000035184	Fam124a	FAM124 domain||FAM124
ENSMUSG00000035235	Trim13	Zinc finger, RING-type||Zinc finger, RING-type, eukaryotic||B-box-type zinc finger||Zinc finger, RING/FYVE/PHD-type||Zinc finger, RING-type, conserved site
ENSMUSG00000035237	Lcat	Alpha/Beta hydrolase fold||Lecithin:cholesterol/phospholipid:diacylglycerol acyltransferase
ENSMUSG00000035248	Tut7	PAP/25A-associated||Zinc finger, CCHC-type superfamily||Zinc finger, CCHC-type||Nucleotidyltransferase superfamily||-||TUTase nucleotidyltransferase domain
ENSMUSG00000035356	Nfkbiz	Ankyrin repeat||Ankyrin repeat-containing domain superfamily
ENSMUSG00000035367	Rmi1	RecQ mediated genome instability protein 1-like, N-terminal helical domain||RecQ mediated genome instability protein 1, N-terminal||RecQ-mediated genome instability protein 1, C-terminal OB-fold domain||RecQ mediated genome instability protein, N-terminal OB-fold superfamily||RecQ-mediated genome instability protein 1, N-terminal helical domain superfamily
ENSMUSG00000035372	1810055G02Rik	Protein of unknown function DUF5585
ENSMUSG00000035385	Ccl2	CC chemokine, conserved site||Chemokine interleukin-8-like superfamily||Chemokine beta/gamma/delta||Chemokine interleukin-8-like domain
ENSMUSG00000035399	Oser1	Protein of unknown function DUF776
ENSMUSG00000035401	Emsy	ENT domain-like superfamily||BRCA2-interacting transcriptional repressor EMSY||ENT domain
ENSMUSG00000035451	Foxa1	Forkhead box protein, C-terminal||Fork head domain||Winged helix-like DNA-binding domain superfamily||Fork head domain conserved site 2||Fork head domain conserved site1||Fork-head N-terminal||Winged helix DNA-binding domain superfamily
ENSMUSG00000035455	Fignl1	-||ATPase, AAA-type, conserved site||Vps4 oligomerisation, C-terminal||P-loop containing nucleoside triphosphate hydrolase||ATPase, AAA-type, core||AAA+ ATPase domain
ENSMUSG00000035478	Mbd3	Methyl-CpG DNA binding||Methyl-CpG-binding domain protein 2/3, p55-binding region||Methyl-CpG binding protein 2/3, C-terminal domain||DNA-binding domain superfamily
ENSMUSG00000035504	Reep6	-||TB2/DP1/HVA22-related protein
ENSMUSG00000035666	Gtf3c4	WD40/YVTN repeat-like-containing domain superfamily||Transcription factor IIIC, putative zinc-finger||General transcription factor 3C polypeptide 4||Domain of unknown function DUF5921||WD40-repeat-containing domain superfamily||Transcription factor IIIC, 90kDa subunit, N-terminal
ENSMUSG00000035692	Isg15	Ubiquitin-like domain||Ubiquilin||Ubiquitin-like domain superfamily
ENSMUSG00000035726	Supt16	FACT complex subunit Spt16 domain||FACT complex subunit Spt16, N-terminal lobe domain||FACT complex subunit Spt16, peptidase M24-like domain||Creatinase/Aminopeptidase P/Spt16, N-terminal||Histone chaperone RTT106/FACT complex subunit SPT16-like, middle domain||Creatinase/aminopeptidase-like||FACT complex subunit Spt16||PH-like domain superfamily||Peptidase M24
ENSMUSG00000035764	Fbxo45	F-box-like domain superfamily||Concanavalin A-like lectin/glucanase domain superfamily||Fbxo45, SPRY domain||F-box domain||SPRY domain||B30.2/SPRY domain||B30.2/SPRY domain superfamily
ENSMUSG00000035780	Ugt2a3	UDP-glycosyltransferase family, conserved site||UDP-glucuronosyl/UDP-glucosyltransferase
ENSMUSG00000035790	Cep19	Centrosomal protein of 19kDa
ENSMUSG00000035824	Tk2	-||P-loop containing nucleoside triphosphate hydrolase||Deoxynucleoside kinase||Deoxynucleoside kinase domain
ENSMUSG00000035836	Ugt2b1	UDP-glucuronosyl/UDP-glucosyltransferase||UDP-glycosyltransferase family, conserved site
ENSMUSG00000035840	Lysmd3	LysM domain superfamily||LysM and putative peptidoglycan-binding domain-containing protein 1-4||LysM domain||-
ENSMUSG00000035851	Ythdc1	YTH domain||-||YTH domain containing protein
ENSMUSG00000035873	Pawr	Prostate apoptosis response 4
ENSMUSG00000035890	Rnf126	E3 ubiquitin-protein ligase RNF126-like, zinc-ribbon||Zinc finger, RING/FYVE/PHD-type||Zinc finger, RING-type||RNF126, RING finger, H2 subclass
ENSMUSG00000035929	H2-Q4	Immunoglobulin-like domain superfamily||MHC class I alpha chain, alpha1 alpha2 domains||Immunoglobulin-like fold||MHC classes I/II-like antigen recognition protein||MHC class I-like antigen recognition-like||Immunoglobulin-like domain||Immunoglobulin/major histocompatibility complex, conserved site||MHC class I-like antigen recognition-like superfamily||Immunoglobulin C1-set
ENSMUSG00000036091	Hyal3	EGF-like domain||Glycoside hydrolase superfamily||Aldolase-type TIM barrel||EGF-like domain, extracellular||Hyaluronidase-3||Hyaluronidase
ENSMUSG00000036093	Arl5a	P-loop containing nucleoside triphosphate hydrolase||Small GTPase superfamily, ARF type||Small GTPase superfamily, ARF/SAR type||Small GTP-binding protein domain
ENSMUSG00000036099	Vezt	Myosin-binding domain||-||Vezatin
ENSMUSG00000036103	Colec12	Collagen triple helix repeat||C-type lectin fold||CD209-like, C-type lectin-like domain||C-type lectin-like/link domain superfamily||C-type lectin, conserved site||C-type lectin-like||-
ENSMUSG00000036114	Rpp25l	DNA/RNA-binding protein Alba-like||Alba-like domain superfamily
ENSMUSG00000036160	Surf6	Ribosomal RNA-processing protein 14/surfeit locus protein 6, C-terminal domain||Surfeit locus 6
ENSMUSG00000036181	H1f2	Linker histone H1/H5||Winged helix-like DNA-binding domain superfamily||Linker histone H1/H5, domain H15||Winged helix DNA-binding domain superfamily
ENSMUSG00000036202	Rif1	Armadillo-type fold||Telomere-associated protein Rif1, N-terminal||-
ENSMUSG00000036214	Polr1has	Uncharacterized protein ZNRD1-AS1||Protein of unknown function DUF5520
ENSMUSG00000036241	Ube2r2	Ubiquitin-conjugating enzyme, active site||Ubiquitin-conjugating enzyme/RWD-like||Ubiquitin-conjugating enzyme E2
ENSMUSG00000036249	Rbm43	RNA-binding domain superfamily||Nucleotide-binding alpha-beta plait domain superfamily||RNA recognition motif domain
ENSMUSG00000036275	9530068E07Rik	Keratinocyte-associated transmembrane protein 2
ENSMUSG00000036282	Naa30	N-alpha-acetyltransferase 30-like||GNAT domain||Acyl-CoA N-acyltransferase
ENSMUSG00000036323	Srp72	Tetratricopeptide-like helical domain superfamily||Signal recognition particle, SRP72 subunit, RNA-binding||Tetratricopeptide repeat||Putative TPR-like repeat||Signal recognition particle, SRP72 subunit
ENSMUSG00000036368	Rmdn2	Tetratricopeptide-like helical domain superfamily||-
ENSMUSG00000036371	Serbp1	-||Intracellular hyaluronan-binding protein 4, N-terminal domain||Hyaluronan/mRNA-binding protein||RNA binding protein HABP4/SERBP1
ENSMUSG00000036376	Abt1	RNA-binding domain superfamily||ABT1/Esf2||Nucleotide-binding alpha-beta plait domain superfamily||ABT1/ESF2, RNA recognition motif
ENSMUSG00000036390	Gadd45a	50S ribosomal protein L30e-like||Growth arrest and DNA damage-inducible protein GADD45||Ribosomal protein L7Ae/L30e/S12e/Gadd45
ENSMUSG00000036432	Siah2	Zinc finger, RING/FYVE/PHD-type||Zinc finger, SIAH-type||E3 ubiquitin-protein ligase SINA-like, animal||Seven-in-absentia protein, TRAF-like domain||TRAF-like||Zinc finger, RING-type
ENSMUSG00000036438	Calm2	-||EF-Hand 1, calcium-binding site||EF-hand domain pair||EF-hand domain
ENSMUSG00000036442	Thap11	THAP-type zinc finger
ENSMUSG00000036461	Elf1	Ets domain||Winged helix-like DNA-binding domain superfamily||Winged helix DNA-binding domain superfamily||Transcription factor Elf, N-terminal||ETS family
ENSMUSG00000036478	Btg1	Anti-proliferative protein||BTG family||BTG-like domain superfamily
ENSMUSG00000036580	Spg20	Senescence/spartin-associated, C-terminal||MIT domain||Spartin-like||MIT domain superfamily
ENSMUSG00000036615	Rfxap	Regulatory factor X-associated protein, RFXANK-binding domain||RFXAP, C-terminal domain superfamily
ENSMUSG00000036721	Zscan12	Zinc finger C2H2-type||SCAN domain||SCAN domain superfamily||Zinc finger C2H2 superfamily
ENSMUSG00000036737	Oxsr1	Protein kinase, ATP binding site||-||Protein kinase-like domain superfamily||Protein kinase domain||Serine/threonine-protein kinase OSR1/WNK, CCT domain
ENSMUSG00000036822	Topors	Zinc finger, RING-type, conserved site||Zinc finger, RING/FYVE/PHD-type||Zinc finger, RING-type
ENSMUSG00000036840	Siah1a	E3 ubiquitin-protein ligase SINA-like, animal||Zinc finger, SIAH-type||Zinc finger, RING/FYVE/PHD-type||TRAF-like||Zinc finger, RING-type||Seven-in-absentia protein, TRAF-like domain
ENSMUSG00000036850	Mrpl41	Ribosomal protein L27/L41, mitochondrial
ENSMUSG00000036873	2410004B18Rik	-||Protein of unknown function DUF4660
ENSMUSG00000036894	Rap2b	Small GTPase, Ras-type||Ras-related protein Rap2||P-loop containing nucleoside triphosphate hydrolase||Small GTPase||Small GTP-binding protein domain
ENSMUSG00000036934	4921524J17Rik	-||UPF0547 protein C16orf87-like||Uncharacterised domain UPF0547
ENSMUSG00000036992	Nxt1	Nuclear transport factor 2 domain||NTF2-like domain superfamily||Nuclear transport factor 2||Nuclear transport factor 2, eukaryote
ENSMUSG00000037013	Ss18	-||SS18, N-terminal||SS18 family
ENSMUSG00000037022	Mmaa	P-loop containing nucleoside triphosphate hydrolase||SIMIBI class G3E GTPase, ArgK/MeaB||AAA+ ATPase domain||-
ENSMUSG00000037025	Foxa2	Winged helix DNA-binding domain superfamily||Fork-head N-terminal||Forkhead box protein, C-terminal||Fork head domain||Fork head domain conserved site1||Fork head domain conserved site 2||Winged helix-like DNA-binding domain superfamily
ENSMUSG00000037029	Zfp146	Zinc finger C2H2-type||Zinc finger C2H2 superfamily
ENSMUSG00000037053	Azgp1	MHC class I-like antigen recognition-like||Immunoglobulin-like domain||MHC classes I/II-like antigen recognition protein||Immunoglobulin-like fold||Immunoglobulin-like domain superfamily||MHC class I alpha chain, alpha1 alpha2 domains||-||Immunoglobulin C1-set||MHC class I-like antigen recognition-like superfamily
ENSMUSG00000037070	Rbmxl1	RBM1CTR||RNA-binding domain superfamily||RNA recognition motif domain||Nucleotide-binding alpha-beta plait domain superfamily||RNA recognition motif domain, eukaryote
ENSMUSG00000037071	Scd1	Fatty acid desaturase type 1, conserved site||Acyl-CoA desaturase||-||Fatty acid desaturase domain
ENSMUSG00000037075	Rnf139	Zinc finger, RING-type||TRC8-like, N-terminal domain||Zinc finger, RING-CH-type||Zinc finger, RING/FYVE/PHD-type
ENSMUSG00000037095	Lrg1	Leucine-rich repeat||Leucine-rich repeat, typical subtype||Leucine-rich repeat domain superfamily||Cysteine-rich flanking region, C-terminal
ENSMUSG00000037174	Elf2	Transcription factor Elf, N-terminal||ETS family||Winged helix DNA-binding domain superfamily||Winged helix-like DNA-binding domain superfamily||-||Ets domain
ENSMUSG00000037204	Atg101	Autophagy-related protein 101
ENSMUSG00000037216	Lipt1	Biotinyl protein ligase (BPL) and lipoyl protein ligase (LPL), catalytic domain||Class II Aminoacyl-tRNA synthetase/Biotinyl protein ligase (BPL) and lipoyl protein ligase (LPL)||Lipoyltransferase/lipoate-protein ligase
ENSMUSG00000037251	Pomk	Protein O-mannose kinase||Protein kinase-like domain superfamily||Protein kinase domain||Serine-threonine/tyrosine-protein kinase, catalytic domain
ENSMUSG00000037253	Mex3c	RNA-binding protein MEX-3, first type I KH domain||RNA-binding protein MEX3||K Homology domain||K Homology domain, type 1||K Homology domain, type 1 superfamily||Zinc finger, RING-type||Zinc finger, RING/FYVE/PHD-type||RNA-binding protein MEX-3, second type I KH domain
ENSMUSG00000037260	Hgsnat	Heparan-alpha-glucosaminide N-acetyltransferase, catalytic domain||-
ENSMUSG00000037262	Kin	KN17, SH3-like C-terminal domain||KIN17-like protein||Ribosomal protein L2, domain 2||DNA/RNA-binding protein KIN17, WH-like domain superfamily||Zinc finger C2H2 superfamily||DNA/RNA-binding protein Kin17, WH-like domain||Kin17, KOW domain
ENSMUSG00000037266	Rsrp1	Arginine/serine-rich protein 1
ENSMUSG00000037316	Bag4	Molecular chaperone regulator BAG||BAG domain superfamily||BAG domain
ENSMUSG00000037366	Pafah2	Alpha/Beta hydrolase fold||Platelet-activating factor acetylhydrolase-like, eukaryote
ENSMUSG00000037419	Endod1	Endonuclease domain-containing 1 protein||Extracellular Endonuclease, subunit A||His-Me finger superfamily||DNA/RNA non-specific endonuclease superfamily
ENSMUSG00000037434	Slc30a1	Cation efflux transmembrane domain superfamily||Cation efflux protein, cytoplasmic domain superfamily||Cation efflux protein
ENSMUSG00000037440	Vnn1	Biotinidase-like, eukaryotic||Carbon-nitrogen hydrolase superfamily||Carbon-nitrogen hydrolase||Biotinidase/VNN family||Vanin, C-terminal
ENSMUSG00000037443	Cep85	-||Cep85/Cep85L
ENSMUSG00000037447	Arid5a	ARID DNA-binding domain||ARID DNA-binding domain superfamily||-
ENSMUSG00000037465	Klf10	Zinc finger C2H2-type||-||Zinc finger C2H2 superfamily
ENSMUSG00000037486	Asxl2	ASX, DEUBAD domain||DEUBAD domain||-||ASXL, HARE-HTH domain||Polycomb protein ASX/ASX-like||Protein ASX-like, PHD domain
ENSMUSG00000037525	Bcdin3d	Bin3-type S-adenosyl-L-methionine binding domain||S-adenosyl-L-methionine-dependent methyltransferase superfamily||RNA methyltransferase Bin3-like||RNA methyltransferase bin3, C-terminal
ENSMUSG00000037536	Fbxo34	F-box only protein 34/46||F-box domain||-||F-box-like domain superfamily
ENSMUSG00000037573	Tob1	Anti-proliferative protein||BTG-like domain superfamily||Tob1/2
ENSMUSG00000037674	Rfx7	DNA-binding RFX-type winged-helix domain||Winged helix DNA-binding domain superfamily||RFX-like DNA-binding protein||Winged helix-like DNA-binding domain superfamily||RFX5, N-terminal domain superfamily||RFX5, N-terminal
ENSMUSG00000037780	Mbl1	Collagen triple helix repeat||C-type lectin fold||C-type lectin, conserved site||C-type lectin-like/link domain superfamily||C-type lectin-like||Collectin, C-type lectin-like domain||-
ENSMUSG00000037857	Nufip2	FMR1-interacting protein 2
ENSMUSG00000037876	Jmjd1c	JmjC domain||-||Histone demethylase JHDM2-like
ENSMUSG00000037905	Bri3bp	BRI3-binding protein
ENSMUSG00000037938	Chchd5	IMS import disulfide relay-system, CHCH-CHCH-like Cx9C
ENSMUSG00000037942	Crp	Pentraxin-related||Pentaxin, conserved site||Concanavalin A-like lectin/glucanase domain superfamily
ENSMUSG00000037957	Wdr20	WD40/YVTN repeat-like-containing domain superfamily||-||WD40 repeat||WD40-repeat-containing domain superfamily
ENSMUSG00000037958	Nsrp1	Nuclear speckle splicing regulatory protein 1, N-terminal||Nuclear speckle splicing regulatory protein 1||Nuclear speckle splicing regulatory protein 1, RS-like domain
ENSMUSG00000037992	Rara	Nuclear hormone receptor-like domain superfamily||Nuclear hormone receptor, ligand-binding domain||Zinc finger, NHR/GATA-type||Nuclear hormone receptor||Retinoic acid receptor, ligand-binding domain||Zinc finger, nuclear hormone receptor-type||Retinoic acid receptor, DNA-binding domain||Retinoic acid receptor
ENSMUSG00000038009	Dnajc22	Chaperone J-domain superfamily||DnaJ domain||TM2 domain
ENSMUSG00000038046	Mrm3	Alpha/beta knot methyltransferases||tRNA (guanine-N1-)-methyltransferase, N-terminal||RNA 2-O ribose methyltransferase, substrate binding||50S ribosomal protein L30e-like||tRNA/rRNA methyltransferase, SpoU type
ENSMUSG00000038116	Phf20	Zinc finger, PHD-type, conserved site||Zinc finger C2H2-type||PHD finger protein 20-like||Zinc finger, FYVE/PHD-type||PHD finger protein 20, AT hook||Mbt repeat||Zinc finger, RING/FYVE/PHD-type||Zinc finger, PHD-type||DNA repair protein Crb2, Tudor domain||Tudor domain
ENSMUSG00000038121	Fam210a	-||Protein FAM210A/B-like domain||Protein FAM210A/B-like
ENSMUSG00000038217	Tlcd2	TRAM/LAG1/CLN8 homology domain
ENSMUSG00000038290	Smg6	Tetratricopeptide-like helical domain superfamily||PIN-like domain superfamily||Telomerase activating protein Est1-like, N-terminal||DNA/RNA-binding domain, Est1-type||Est1/Ebs1-like||-||PIN domain
ENSMUSG00000038400	Pmepa1	TMEPAI family
ENSMUSG00000038418	Egr1	Early growth response, N-terminal||Early growth response protein 1, C-terminal||Zinc finger C2H2-type||Zinc finger C2H2 superfamily
ENSMUSG00000038451	Spsb2	SSB2, SOCS box domain||Concanavalin A-like lectin/glucanase domain superfamily||B30.2/SPRY domain||SPRY domain||SOCS box domain||B30.2/SPRY domain superfamily||SOCS box-like domain superfamily
ENSMUSG00000038467	Chmp4b	Snf7 family
ENSMUSG00000038482	Tfdp1	Transcription factor DP, C-terminal||Winged helix DNA-binding domain superfamily||Transcription factor DP, C-terminal domain superfamily||E2F/DP family, winged-helix DNA-binding domain||E2F-DP heterodimerization region||Winged helix-like DNA-binding domain superfamily||Transcription factor DP||-
ENSMUSG00000038503	Mesd	-||LRP chaperone MESD
ENSMUSG00000038506	Dcun1d2	UBA-like superfamily||Defective-in-cullin neddylation protein||-||Potentiating neddylation domain||DCN1-like, PONY binding domain
ENSMUSG00000038508	Gdf15	Cystine-knot cytokine||Transforming growth factor-beta-related||Transforming growth factor-beta, C-terminal
ENSMUSG00000038510	Rpf2	Ribosome biogenesis protein Rpf2||Brix domain
ENSMUSG00000038527	C1rl	Peptidase S1A, chymotrypsin family||Spermadhesin, CUB domain superfamily||Serine proteases, trypsin domain||Peptidase S1, PA clan||Peptidase S1, PA clan, chymotrypsin-like fold||Serine proteases, trypsin family, serine active site||CUB domain
ENSMUSG00000038544	Inip	SOSS complex subunit C
ENSMUSG00000038563	Efl1	Elongation Factor G, domain II||Ribosomal protein S5 domain 2-type fold||Translation protein, beta-barrel domain superfamily||Translational (tr)-type GTP-binding domain||P-loop containing nucleoside triphosphate hydrolase||Small GTP-binding protein domain||Ribosomal protein S5 domain 2-type fold, subgroup||Elongation factor EFG, domain V-like||EF-G domain III/V-like
ENSMUSG00000038612	Mcl1	Bcl-2, Bcl-2 homology region 1-3||Apoptosis regulator, Bcl-2, BH1 motif, conserved site||Apoptosis regulator, Mcl-1||Bcl-2-like superfamily||Apoptosis regulator, Bcl-2, BH3 motif, conserved site||Apoptosis regulator, Bcl-2, BH2 motif, conserved site||Bcl-2 family||Bcl2-like
ENSMUSG00000038615	Nfe2l1	Transcription factor, Skn-1-like, DNA-binding domain superfamily||Basic leucine zipper domain, Maf-type||Nuclear Factor Erythroid-derived 2-like||Basic-leucine zipper domain
ENSMUSG00000038633	Degs1	Fatty acid desaturase domain||Sphingolipid delta4-desaturase||Sphingolipid delta4-desaturase, N-terminal
ENSMUSG00000038697	Taf5l	TFIID subunit TAF5, NTD2 domain||WD40-repeat-containing domain superfamily||WD40 repeat||G-protein beta WD-40 repeat||TFIID subunit TAF5, NTD2 domain superfamily||WD40/YVTN repeat-like-containing domain superfamily||WD40 repeat, conserved site
ENSMUSG00000038729	Pakap	-
ENSMUSG00000038806	Sde2	Sde2, N-terminal ubiquitin domain||SDE2-like, C-terminal domain
ENSMUSG00000038845	Phb	Band 7 domain||Prohibitin||Band 7/SPFH domain superfamily
ENSMUSG00000038848	Ythdf1	YTH domain containing protein||YTH domain||-
ENSMUSG00000038872	Zfhx3	Zinc finger C2H2-type||-||Matrin/U1-C-like, C2H2-type zinc finger||Homeobox, conserved site||Zinc finger C2H2 superfamily||Homeobox-like domain superfamily||Homeobox domain
ENSMUSG00000038876	Rnf146	WWE domain, subgroup||Zinc finger, RING-type, conserved site||RNF146, RING finger, HC subclass||E3 ubiquitin-protein ligase RNF146||Zinc finger, RING-type||Zinc finger, RING/FYVE/PHD-type||WWE domain||WWE domain superfamily
ENSMUSG00000038914	Dido1	Zinc finger, PHD-finger||Zinc finger, PHD-type||Zinc finger, RING/FYVE/PHD-type||Transcription elongation factor S-II, central domain superfamily||Zinc finger, FYVE/PHD-type||Transcription elongation factor S-II, central domain||Spen paralogue and orthologue SPOC, C-terminal||Death-inducer obliterator 1, PHD finger||Spp1/CFP1||Zinc finger, PHD-type, conserved site
ENSMUSG00000038982	Bloc1s5	Biogenesis of lysosome-related organelles complex 1 subunit 5
ENSMUSG00000038991	Txndc5	Thioredoxin domain||Thioredoxin-like superfamily||Disulphide isomerase||Thioredoxin, conserved site
ENSMUSG00000039065	Atpsckmt	S-adenosyl-L-methionine-dependent methyltransferase superfamily||N-lysine methyltransferase FAM173A/B
ENSMUSG00000039067	Psmd7	Rpn11/EIF3F, C-terminal||MPN domain||26S Proteasome non-ATPase regulatory subunit 7/8||JAB1/MPN/MOV34 metalloenzyme domain
ENSMUSG00000039068	Zzz3	SANT/Myb domain||Zinc finger, ZZ-type superfamily||ZZZ3, zinc finger, ZZ-type||ZZ-type zinc finger-containing protein 3||Myb domain||Zinc finger, ZZ-type||Homeobox-like domain superfamily
ENSMUSG00000039087	Rreb1	Zinc finger C2H2 superfamily||Zinc finger C2H2-type||-
ENSMUSG00000039156	Stim2	Stromal interaction molecule, Orai1-activating region||Sterile alpha motif/pointed domain superfamily||Sterile alpha motif domain||Stromal interaction molecule||Stromal interaction molecule 2, SAM domain
ENSMUSG00000039159	Ube2h	Ubiquitin-conjugating enzyme, active site||Ubiquitin-conjugating enzyme/RWD-like||Ubiquitin-conjugating enzyme E2
ENSMUSG00000039163	Cmc1	Cytochrome c oxidase biogenesis protein Cmc1-like
ENSMUSG00000039182	AW209491	Domain of unknown function DUF1308||Domain of unknown function DUF5614
ENSMUSG00000039239	Tgfb2	TGF-beta, propeptide||Transforming growth factor beta-2 proprotein||Transforming growth factor-beta||Transforming growth factor-beta-related||Transforming growth factor-beta, C-terminal||Cystine-knot cytokine||Transforming growth factor beta, conserved site
ENSMUSG00000039244	Ints15	Integrator complex subunit 15
ENSMUSG00000039349	C130074G19Rik	Required for drug-induced death protein 1
ENSMUSG00000039384	Dusp10	Protein-tyrosine phosphatase, active site||Mitogen-activated protein (MAP) kinase phosphatase||Rhodanese-like domain||-||Dual specificity phosphatase, catalytic domain||Protein-tyrosine phosphatase-like||Tyrosine-specific protein phosphatases domain||Rhodanese-like domain superfamily||Dual specificity protein phosphatase domain
ENSMUSG00000039428	Tmem135	Transmembrane protein 135||Transmembrane protein 135, N-terminal domain
ENSMUSG00000039568	Ubald1	UBA-like domain-containing protein 1/2||UBA-like superfamily
ENSMUSG00000039630	Hnrnpu	Heterogeneous nuclear ribonucleoprotein U, SPRY domain||-||SPRY domain||SAP domain superfamily||B30.2/SPRY domain superfamily||P-loop containing nucleoside triphosphate hydrolase||SAP domain||Concanavalin A-like lectin/glucanase domain superfamily||B30.2/SPRY domain
ENSMUSG00000039634	Zfp189	Zinc finger C2H2 superfamily||Krueppel-associated box||KRAB domain superfamily||Zinc finger C2H2-type
ENSMUSG00000039640	Mrpl12	Ribosomal protein L7/L12, oligomerisation||Ribosomal protein L7/L12, C-terminal||Ribosomal protein L7/L12, C-terminal/adaptor protein ClpS-like||Ribosomal protein L7/L12, oligomerisation domain superfamily||Ribosomal protein L7/L12
ENSMUSG00000039693	Msantd3	Myb/SANT-like DNA-binding domain 5
ENSMUSG00000039725	Trp53rka	Serine/threonine-protein kinase Bud32||Protein kinase-like domain superfamily||Protein kinase domain||Tyrosine-protein kinase, active site
ENSMUSG00000039737	Prkrip1	PRKR-interacting protein 1||-
ENSMUSG00000039756	Dnttip2	Fcf2/DNTTIP2||Fcf2 pre-rRNA processing, C-terminal
ENSMUSG00000039841	Zfp800	Zinc finger protein 800/341||Zinc finger C2H2 superfamily||Zinc-finger C2H2-type 11||Zinc finger C2H2-type
ENSMUSG00000039910	Cited2	CITED||-
ENSMUSG00000039942	Ptger4	Prostanoid EP4 receptor||GPCR, rhodopsin-like, 7TM||Prostaglandin DP receptor||Prostanoid receptor||G protein-coupled receptor, rhodopsin-like
ENSMUSG00000039958	Etfbkmt	-||S-adenosyl-L-methionine-dependent methyltransferase superfamily
ENSMUSG00000039960	Rhou	P-loop containing nucleoside triphosphate hydrolase||Small GTPase||Small GTPase Rho||Small GTP-binding protein domain
ENSMUSG00000039968	Rsbn1l	RSBN1/Dpy-21||-
ENSMUSG00000039989	Cbx4	Chromo domain||Chromo-like domain superfamily||E3 SUMO-protein ligase CBX4||CBX family C-terminal motif||Chromo domain, conserved site||Chromo/chromo shadow domain||Chromo domain subgroup
ENSMUSG00000040006	Ginm1	-||Glycoprotein integral membrane protein 1
ENSMUSG00000040021	Lats1	Ubiquitin-associated domain||AGC-kinase, C-terminal||Serine/threonine-protein kinase, active site||Serine/threonine-protein kinase LATS1, catalytic domain||UBA-like superfamily||Protein kinase-like domain superfamily||Protein kinase domain
ENSMUSG00000040025	Ythdf2	-||YTH domain||YTH domain containing protein
ENSMUSG00000040123	Zmym5	Zinc finger, MYM-type||-||TRASH domain
ENSMUSG00000040124	Gorab	RAB6-interacting golgin||-
ENSMUSG00000040128	Pnrc1	Proline-rich nuclear receptor coactivator 1/2
ENSMUSG00000040151	Hs2st1	-||Sulfotransferase||P-loop containing nucleoside triphosphate hydrolase||Heparan sulphate 2-O-sulfotransferase
ENSMUSG00000040253	Gbp7	Guanylate-binding protein, C-terminal domain superfamily||GB1/RHD3-type guanine nucleotide-binding (G) domain||Guanylate-binding protein, C-terminal||Guanylate-binding protein, N-terminal||Guanylate-binding protein/Atlastin, C-terminal||P-loop containing nucleoside triphosphate hydrolase
ENSMUSG00000040297	Suco	SUN domain-containing Suco/Slp1-like||SUN domain||Galactose-binding-like domain superfamily
ENSMUSG00000040302	Rbm48	RNA-binding domain superfamily||-||RBM48, RNA recognition motif||RNA-binding protein 48
ENSMUSG00000040328	Or2v1	G protein-coupled receptor, rhodopsin-like||Olfactory receptor||GPCR, rhodopsin-like, 7TM
ENSMUSG00000040374	Pex2	Zinc finger, C3HC4 RING-type||Zinc finger, RING/FYVE/PHD-type||Zinc finger, RING-type, conserved site||Peroxisome biogenesis factor 2/10||Peroxisome biogenesis factor 2, HC subclass-RING finger domain||Pex, N-terminal||Zinc finger, RING-type
ENSMUSG00000040414	Slc25a28	Mitochondrial carrier domain superfamily||-||Mitochondrial substrate/solute carrier
ENSMUSG00000040429	Mterf1a	Transcription termination factor, mitochondrial/chloroplastic||MTERF superfamily, mitochondrial/chloroplastic
ENSMUSG00000040430	Pitpnc1	START-like domain superfamily||Phosphatidylinositol transfer protein
ENSMUSG00000040459	Arglu1	-||Arginine and glutamate-rich protein 1
ENSMUSG00000040463	Mybbp1a	Armadillo-type fold||DNA polymerase V/Myb-binding protein 1A
ENSMUSG00000040464	Gtpbp10	-||OBG-type GTPase||P-loop containing nucleoside triphosphate hydrolase||GTP binding domain||GTP1/OBG domain superfamily||OBG-type guanine nucleotide-binding (G) domain||GTP1/OBG domain||GTP-binding protein Obg/CgtA
ENSMUSG00000040524	Zfp609	Zinc finger C2H2-type||Zinc finger protein 608/609
ENSMUSG00000040594	Ranbp17	Exportin 4/7-like||Armadillo-like helical||Armadillo-type fold||Importin-beta, N-terminal domain||-
ENSMUSG00000040613	Apobec1	C->U-editing enzyme APOBEC-1||Cytidine and deoxycytidylate deaminase domain||Cytidine deaminase-like||APOBEC/CMP deaminase, zinc-binding||-
ENSMUSG00000040616	Tmem51	Transmembrane protein 51
ENSMUSG00000040640	Erc2	Active zone protein ELKS||-
ENSMUSG00000040663	Clcf1	-||Four-helical cytokine-like, core||Plethodontid receptivity factor PRF/cardiotrophin-like
ENSMUSG00000040795	Iqcc	IQ motif, EF-hand binding site||IQ domain-containing protein C
ENSMUSG00000040822	1700123O20Rik	Protein of unknown function DUF4508
ENSMUSG00000040842	Szrd1	SUZ domain-containing protein 1||SUZ-C domain||SUZ domain
ENSMUSG00000040888	Gfer	-||Sulfhydryl oxidase ALR/ERV||ERV/ALR sulfhydryl oxidase domain||ERV/ALR sulfhydryl oxidase domain superfamily
ENSMUSG00000041124	Msantd4	Myb/SANT-like DNA-binding domain 5||Myb/SANT-like DNA-binding domain-containing protein 4
ENSMUSG00000041203	Trir	Telomerase RNA component interacting RNase
ENSMUSG00000041225	Arhgap12	WW domain superfamily||Rho GTPase-activating protein domain||WW domain||PH-like domain superfamily||SH3-like domain superfamily||Pleckstrin homology domain||ARHGAP12, SH3 domain||Rho GTPase activation protein||SH3 domain
ENSMUSG00000041235	Chd7	SNF2, N-terminal||SNF2-like, N-terminal domain superfamily||BRK domain superfamily||Helicase, C-terminal||-||Helicase superfamily 1/2, ATP-binding domain||BRK domain||P-loop containing nucleoside triphosphate hydrolase||Chromo-like domain superfamily||Chromo domain||Chromo/chromo shadow domain
ENSMUSG00000041278	Ttc1	Tetratricopeptide repeat||Tetratricopeptide-like helical domain superfamily
ENSMUSG00000041297	Cdk13	Protein kinase domain||Protein kinase-like domain superfamily||Serine/threonine-protein kinase, active site||-||Protein kinase, ATP binding site
ENSMUSG00000041324	Inhba	Inhibin, beta A subunit||TGF-beta, propeptide||Transforming growth factor-beta, C-terminal||Transforming growth factor-beta-related||Transforming growth factor beta, conserved site||Cystine-knot cytokine
ENSMUSG00000041362	Shtn1	Shootin-1
ENSMUSG00000041396	Mettl18	Lysine methyltransferase||S-adenosyl-L-methionine-dependent methyltransferase superfamily
ENSMUSG00000041408	Wapl	Armadillo-like helical||WAPL domain||Wings apart-like protein||Wings apart-like protein, C-terminal||Armadillo-type fold
ENSMUSG00000041459	Tardbp	RNA recognition motif domain||Nucleotide-binding alpha-beta plait domain superfamily||RNA-binding domain superfamily||TAR DNA-binding protein 43, N-terminal||-
ENSMUSG00000041483	Zfp281	Zinc finger C2H2-type||Zinc finger C2H2 superfamily
ENSMUSG00000041629	Fam104a	Protein FAM104
ENSMUSG00000041645	Ddx24	Helicase, C-terminal||P-loop containing nucleoside triphosphate hydrolase||-||ATP-dependent RNA helicase DEAD-box, conserved site||DEAD/DEAH box helicase domain||RNA helicase, DEAD-box type, Q motif||Helicase superfamily 1/2, ATP-binding domain
ENSMUSG00000041716	Gm20604	EKC/KEOPS complex subunit GON7, metazoa
ENSMUSG00000041777	Cir1	Corepressor interacting with RBPJ 1||CBF1-interacting co-repressor CIR, N-terminal domain
ENSMUSG00000041781	Cpsf2	CPSF2, metallo-hydrolase domain||Cleavage and polyadenylation specificity factor 2, C-terminal||Cleavage and polyadenylation specificity factor subunit 2||Ribonuclease Z/Hydroxyacylglutathione hydrolase-like||Metallo-beta-lactamase||Beta-Casp domain||Zn-dependent metallo-hydrolase, RNA specificity domain
ENSMUSG00000041801	Phlda3	PH-like domain superfamily||PHLDA family||Pleckstrin homology domain
ENSMUSG00000041827	Oasl1	2-5OAS/ClassI-CCAase, nucleotidyltransferase domain||2'-5'-oligoadenylate synthetase 1, domain 2/C-terminal||Ubiquitin-like domain||Ubiquitin-like domain superfamily||2-5-oligoadenylate synthetase, C-terminal conserved site||Nucleotidyltransferase superfamily
ENSMUSG00000041845	Rhod	Small GTPase||P-loop containing nucleoside triphosphate hydrolase||Small GTPase Rho||Small GTP-binding protein domain
ENSMUSG00000041846	Ppp4r3a	Armadillo-type fold||PH-like domain superfamily||-||Serine/threonine-protein phosphatase 4 regulatory subunit 3-like, central domain||Armadillo-like helical
ENSMUSG00000041852	Tcf20	Zinc finger, PHD-type||-||Zinc finger, RING/FYVE/PHD-type||Transcription factor 20, ePHD domain||Extended PHD (ePHD) domain
ENSMUSG00000041997	Tlk1	Protein kinase domain||Protein kinase-like domain superfamily||Protein kinase, ATP binding site||Serine/threonine-protein kinase, active site
ENSMUSG00000042063	Zfp386	Zinc finger C2H2 superfamily||Krueppel-associated box||KRAB domain superfamily||Zinc finger C2H2-type
ENSMUSG00000042079	Hnrnpf	-||RNA-binding domain superfamily||Nucleotide-binding alpha-beta plait domain superfamily||RNA recognition motif domain||Zinc finger, CHHC-type
ENSMUSG00000042129	Rassf4	Ras association domain-containing protein 1-6||Ras association domain-containing protein 4, RA domain||Ubiquitin-like domain superfamily||SARAH domain||Ras-associating domain||-
ENSMUSG00000042207	Kdm5b	Lysine-specific demethylase-like domain||ARID DNA-binding domain superfamily||JmjC domain||Zinc finger, PHD-type, conserved site||Zinc finger, C5HC2-type||ARID DNA-binding domain||Zinc finger, RING/FYVE/PHD-type||JmjN domain||Zinc finger, PHD-type||Zinc finger, PHD-finger||Zinc finger, FYVE/PHD-type
ENSMUSG00000042229	Rabif	Mss4||Mss4/translationally controlled tumour-associated TCTP||Mss4-like superfamily
ENSMUSG00000042275	Pelo	Translation release factor pelota||eRF1 domain 2||eRF1 domain 3||Pelota/DOM34, N-terminal domain||eRF1 domain 1/Pelota-like||50S ribosomal protein L30e-like||eRF1, domain 2 superfamily
ENSMUSG00000042284	Itga1	Integrin alpha chain||von Willebrand factor, type A||Integrin alpha chain, C-terminal cytoplasmic region, conserved site||Integrin alpha beta-propellor||FG-GAP repeat||Integrin alpha, N-terminal||Integrin domain superfamily||von Willebrand factor A-like domain superfamily||Integrin alpha-2
ENSMUSG00000042364	Snx18	Sorting nexin-18, SH3 domain||AH/BAR domain superfamily||SNX18, PX domain||SH3-like domain superfamily||Sorting nexin 9 family||Phox homology||Sorting nexin protein, WASP-binding domain||SH3 domain||PX domain superfamily
ENSMUSG00000042380	Smim12	UPF0767 family
ENSMUSG00000042406	Atf4	Basic-leucine zipper domain superfamily||Basic-leucine zipper domain||-
ENSMUSG00000042419	Nfkbil1	Ankyrin repeat-containing domain superfamily||Ankyrin repeat||NF-kappa-B inhibitor-like protein 1
ENSMUSG00000042460	C1galt1	Fringe-like
ENSMUSG00000042502	Cd2bp2	GYF-like domain superfamily||GYF domain||CD2 antigen cytoplasmic tail-binding protein 2/Lin1||-
ENSMUSG00000042505	Sdhaf3	Succinate dehydrogenase assembly factor 3, mitochondrial
ENSMUSG00000042581	Thsd7b	Spondin-like TSP1 domain||Thrombospondin type-1 (TSP1) repeat superfamily||Thrombospondin type-1 (TSP1) repeat
ENSMUSG00000042622	Maff	Transcription factor, Skn-1-like, DNA-binding domain superfamily||Basic-leucine zipper domain superfamily||Transcription factor Maf family||Basic-leucine zipper domain||Basic leucine zipper domain, Maf-type
ENSMUSG00000042660	Wdr55	WD40-repeat-containing domain superfamily||WD repeat protein 55||WD40 repeat||-||WD40/YVTN repeat-like-containing domain superfamily||WD40 repeat, conserved site||Anaphase-promoting complex subunit 4, WD40 domain
ENSMUSG00000042719	Naa25	N-acetyltransferase B complex, non-catalytic subunit||Tetratricopeptide-like helical domain superfamily||-
ENSMUSG00000043241	Upf2	MIF4G-like, type 3||Up-frameshift suppressor 2, C-terminal||Armadillo-type fold||Nonsense-mediated mRNA decay protein Nmd2/UPF2
ENSMUSG00000043279	Trim56	B-box-type zinc finger||Zinc finger, RING-type, conserved site||Zinc finger, RING/FYVE/PHD-type||TRIM45/56/19||Zinc finger, RING-type, eukaryotic||Zinc finger, RING-type||Six-bladed beta-propeller, TolB-like
ENSMUSG00000043284	Tmem11	Transmembrane protein 11
ENSMUSG00000043415	Otud1	Papain-like cysteine peptidase superfamily||OTU domain
ENSMUSG00000043424	Eif3j2	Eukaryotic translation initiation factor 3-like domain superfamily||Eukaryotic translation initiation factor 3 subunit J
ENSMUSG00000043895	S1pr2	EDG-5 sphingosine 1-phosphate receptor||GPCR, rhodopsin-like, 7TM||Sphingosine 1-phosphate receptor||-||G protein-coupled receptor, rhodopsin-like
ENSMUSG00000043962	Thrap3	-||THRAP3/BCLAF1 family
ENSMUSG00000043991	Pura	Purine-rich element binding protein family
ENSMUSG00000043998	Mgat2	Nucleotide-diphospho-sugar transferases||N-acetylglucosaminyltransferase II
ENSMUSG00000044018	Mrpl50	Ribosomal protein L50, mitochondria
ENSMUSG00000044068	--	--
ENSMUSG00000044098	Rsbn1	Homeodomain containing protein PHTF1/2||RSBN1/Dpy-21||-
ENSMUSG00000044134	Pheta1	PH-like domain superfamily||Pleckstrin homology domain||PH domain containing protein Boi1/Boi2-like
ENSMUSG00000044147	Arf6	Small GTPase superfamily, ARF type||P-loop containing nucleoside triphosphate hydrolase||Small GTPase superfamily, ARF/SAR type||Small GTP-binding protein domain||ADP-ribosylation factor 6
ENSMUSG00000044149	Nkrf	R3H domain superfamily||G-patch domain||XRN2-binding (XTBD) domain||R3H domain||NF-kappaB-repression factor, R3H domain
ENSMUSG00000044167	Foxo1	FOXO protein, KIX-binding domain||Winged helix-like DNA-binding domain superfamily||Fork head domain conserved site 2||FOXO protein, transactivation domain||Fork head domain||Winged helix DNA-binding domain superfamily
ENSMUSG00000044211	--	--
ENSMUSG00000044224	Dnajc21	Zinc finger C2H2 superfamily||DnaJ domain, conserved site||Matrin/U1-C-like, C2H2-type zinc finger||Chaperone J-domain superfamily||Zinc finger, double-stranded RNA binding||DnaJ domain||Zinc finger C2H2-type
ENSMUSG00000044250	Pced1b	SGNH hydrolase superfamily||PC-Esterase
ENSMUSG00000044408	Sptssa	Small subunit of serine palmitoyltransferase-like||-
ENSMUSG00000044502	Bod1	Biorientation of chromosomes in cell division protein 1-like
ENSMUSG00000044709	Gemin7	SUZ-C domain||SMN complex, gem-associated protein 7
ENSMUSG00000044763	Trmt10c	tRNA (guanine-N1-)-methyltransferase, eukaryotic||tRNA methyltransferase 10 homologue C, SAM-dependent MTase TRM10-type||tRNA methyltransferase TRM10-type domain||tRNA methyltransferase TRMD/TRM10-type domain||tRNA methyltransferase TRM10-type domain superfamily
ENSMUSG00000044768	Macir	UNC119-binding protein
ENSMUSG00000044786	Zfp36	Zinc finger, CCCH-type superfamily||RNA-binding protein ZFP36-like||Zinc finger, CCCH-type
ENSMUSG00000044791	Setd2	Set2 Rpb1 interacting domain superfamily||-||TFIIS/LEDGF domain superfamily||SET domain||AWS domain||Histone-lysine N-methyltransferase SETD2, animal||SETD2/Set2, SET domain||Set2 Rpb1 interacting domain||WW domain superfamily||SET domain superfamily||WW domain||Post-SET domain
ENSMUSG00000044949	Ubtd2	Ubiquitin-like domain superfamily||DC-UbP/UBTD2, N-terminal domain superfamily||Ubiquitin domain-containing protein 1/2||Ubiquitin-like domain||DC-UbP/UBTD2, N-terminal domain
ENSMUSG00000045098	Kmt5b	Histone-lysine N-methyltransferase Suv4-20/Set9||SET domain superfamily||KMT5B , SET domain||Suv4-20 family, animal||Histone-lysine N-methyltransferase, N-terminal domain||SET domain||-
ENSMUSG00000045102	Poln	DNA polymerase A||Ribonuclease H superfamily||DNA-directed DNA polymerase, family A, palm domain||DNA/RNA polymerase superfamily||DNA polymerase nu, pseudo-exo domain
ENSMUSG00000045103	Dmd	EF-hand domain pair||EF-hand domain, type 1||EF-hand domain, type 2||Spectrin/alpha-actinin||Zinc finger, ZZ-type||Actinin-type actin-binding domain, conserved site||CH domain superfamily||Zinc finger, ZZ-type superfamily||Spectrin repeat||Calponin homology domain||Dystrophin/utrophin||WW domain||WW domain superfamily
ENSMUSG00000045210	Vcpip1	OTU domain||Deubiquitinating protein VCPIP1, N-terminal||Deubiquitinating protein VCPIP1||Ubiquitin-like domain superfamily
ENSMUSG00000045216	Hs6st1	Heparan sulphate 6-sulfotransferase/Protein-tyrosine sulfotransferase||P-loop containing nucleoside triphosphate hydrolase||Sulfotransferase
ENSMUSG00000045248	Med26	Transcription elongation factor, TFIIS/CRSP70, N-terminal, sub-type||Transcription factor IIS, N-terminal||Mediator complex subunit 26, middle domain||TFIIS/LEDGF domain superfamily||Mediator complex subunit 26, C-terminal domain||Mediator of RNA polymerase II transcription subunit 26
ENSMUSG00000045251	Zfp688	Zinc finger C2H2-type||-||KRAB domain superfamily||Zinc finger C2H2 superfamily||Krueppel-associated box
ENSMUSG00000045314	Sowahb	Ankyrin repeat||Ankyrin repeat-containing domain superfamily
ENSMUSG00000045316	Fahd1	Fumarylacetoacetase-like, C-terminal domain superfamily||Fumarylacetoacetase-like, C-terminal
ENSMUSG00000045414	Dipk2a	FAM69, protein-kinase domain||Divergent protein kinase domain 2A/B
ENSMUSG00000045427	Hnrnph2	RNA recognition motif domain||Nucleotide-binding alpha-beta plait domain superfamily||Zinc finger, CHHC-type||RNA-binding domain superfamily
ENSMUSG00000045438	Cox19	CHCH||Cysteine alpha-hairpin motif superfamily||-
ENSMUSG00000045441	Gprin3	G protein-regulated inducer of neurite outgrowth, C-terminal||G protein-regulated inducer of neurite outgrowth
ENSMUSG00000045538	Ddx28	RNA helicase, DEAD-box type, Q motif||Helicase superfamily 1/2, ATP-binding domain||DEAD/DEAH box helicase domain||Helicase, C-terminal||P-loop containing nucleoside triphosphate hydrolase
ENSMUSG00000045624	Esf1	NUC153||Pre-rRNA-processing protein Esf1
ENSMUSG00000045665	Mfsd5	MFS transporter superfamily||Molybdate-anion transporter
ENSMUSG00000045763	Basp1	Brain acid soluble protein 1
ENSMUSG00000045767	B230219D22Rik	DUF5568 family
ENSMUSG00000045817	Zfp36l2	RNA-binding protein ZFP36-like||Zinc finger, CCCH-type superfamily||Tis11B-like protein, N-terminal||Zinc finger, CCCH-type
ENSMUSG00000045867	Cradd	Death-like domain superfamily||RAIDD, CARD domain||Death domain||Death domain-containing protein CRADD||CRADD, Death domain||CARD domain
ENSMUSG00000045868	Gvin1	P-loop containing nucleoside triphosphate hydrolase||Very large inducible GTPASE (VLIG)-type guanine nucleotide-binding (G) domain||Alpha/beta knot methyltransferases
ENSMUSG00000045948	Mrps12	Ribosomal protein S12/S23||Nucleic acid-binding, OB-fold||Ribosomal protein S12, bacterial-type
ENSMUSG00000045969	Ing1	Inhibitor of growth protein, N-terminal histone-binding||Zinc finger, FYVE/PHD-type||Zinc finger, PHD-finger||Zinc finger, PHD-type||Zinc finger, RING/FYVE/PHD-type||Zinc finger, PHD-type, conserved site||Inhibitor of growth protein 1, PHD-type zinc finger||ING family
ENSMUSG00000045991	Onecut2	CUT domain||Lambda repressor-like, DNA-binding domain superfamily||Homeobox-like domain superfamily||Homeobox domain
ENSMUSG00000046010	Zfp830	Matrin/U1-C-like, C2H2-type zinc finger||Zinc finger protein 830-like||Zinc finger C2H2 superfamily
ENSMUSG00000046062	Ppp1r15b	Protein phosphatase 1, regulatory subunit 15A/B, C-terminal||Protein phosphatase 1, regulatory subunit 15B, N-terminal
ENSMUSG00000046096	Mosmo	Modulator of smoothened protein||-
ENSMUSG00000046138	9930021J03Rik	Bromodomain-like superfamily||-||Bromodomain||Uncharacterized protein KIAA2026
ENSMUSG00000046185	Zfp84	KRAB domain superfamily||Zinc finger C2H2 superfamily||Krueppel-associated box||Zinc finger C2H2-type
ENSMUSG00000046311	Zfp62	Zinc finger C2H2 superfamily||Zinc finger C2H2-type||-
ENSMUSG00000046341	--	--
ENSMUSG00000046351	Zfp322a	Zinc finger C2H2 superfamily||Zinc finger C2H2-type
ENSMUSG00000046352	Gjb2	Gap junction protein, cysteine-rich domain||Connexin, N-terminal||Connexin||Gap junction beta-2 protein (Cx26)||Connexin, conserved site||Connexin, N-terminal domain superfamily
ENSMUSG00000046667	Rbm12b1	RNA-binding domain superfamily||Nucleotide-binding alpha-beta plait domain superfamily||RNA recognition motif domain||RNA-binding protein 12B, RNA recognition motif 4||RBM12B, RNA recognition motif 2
ENSMUSG00000046668	Cxxc5	CXXC-type zinc finger protein CXXC4/CXXC5||Zinc finger, CXXC-type||-
ENSMUSG00000046675	Tmem251	Lysosomal enzyme trafficking factor
ENSMUSG00000046691	Chtf8	Chromosome transmission fidelity protein 8
ENSMUSG00000046733	Gprc5a	GPCR family 3, C-terminal
ENSMUSG00000046756	Mrps7	Ribosomal protein S7 domain||Ribosomal protein S7 domain superfamily||Ribosomal protein S5/S7
ENSMUSG00000046791	Riox1	JmjC domain||JmjC domain-containing
ENSMUSG00000046805	Mpeg1	Membrane attack complex component/perforin (MACPF) domain||Macrophage-expressed gene 1 protein
ENSMUSG00000046818	Ddit4l	RTP801-like||RTP801-like, C-terminal domain superfamily
ENSMUSG00000046879	Irgm1	P-loop containing nucleoside triphosphate hydrolase||Immunity-related GTPases-like||IRG-type guanine nucleotide-binding (G) domain
ENSMUSG00000046959	Slc26a1	Sulphate anion transporter, conserved site||SLC26A/SulP transporter domain||SLC26A/SulP transporter||STAS domain superfamily||STAS domain
ENSMUSG00000046962	Zbtb21	Zinc finger C2H2-type||ZBTB21, zinc finger domain||SKP1/BTB/POZ domain superfamily||BTB/POZ domain||Zinc finger C2H2 superfamily
ENSMUSG00000046985	Tapt1	-||Tapt1 family
ENSMUSG00000047022	Mipol1	Mirror-image polydactyly gene 1 protein
ENSMUSG00000047036	Zfp445	SCAN domain superfamily||KRAB domain superfamily||Krueppel-associated box||Zinc finger C2H2 superfamily||SCAN domain||Zinc finger C2H2-type
ENSMUSG00000047084	Ngrn	Neugrin/Rrg9
ENSMUSG00000047109	Cldn14	PMP-22/EMP/MP20/Claudin superfamily||Claudin||Claudin, conserved site
ENSMUSG00000047213	Ythdf3	YTH domain containing protein||YTH domain
ENSMUSG00000047230	Cldn2	-||Claudin-2||Claudin||PMP-22/EMP/MP20/Claudin superfamily||Claudin, conserved site
ENSMUSG00000047370	--	--
ENSMUSG00000047371	Zfp768	Zinc finger C2H2-type||Zinc finger C2H2 superfamily
ENSMUSG00000047423	AI837181	-||Basophilic leukemia-expressed protein Bles03-like||Translation Initiation factor eIF- 4e-like
ENSMUSG00000047446	Arl4a	Small GTPase superfamily, ARF/SAR type||P-loop containing nucleoside triphosphate hydrolase||Small GTPase superfamily, ARF type||Small GTP-binding protein domain||-
ENSMUSG00000047466	8030462N17Rik	E3 ubiquitin-protein ligase Arkadia, N-terminal
ENSMUSG00000047501	Cldn4	Claudin||PMP-22/EMP/MP20/Claudin superfamily||Claudin-4||Claudin, conserved site
ENSMUSG00000047514	Tspyl1	NAP-like superfamily||Nucleosome assembly protein (NAP)
ENSMUSG00000047631	Apof	Apolipoprotein F
ENSMUSG00000047648	Fbxo30	F-box-like domain superfamily||Zinc finger, RING/FYVE/PHD-type||F-box domain||Zinc finger, TRAF-type, N-terminal||Zinc finger, TRAF-type||F-box only protein 30/40
ENSMUSG00000047649	Polr1g	DNA-directed RNA polymerase I, subunit RPA34.5
ENSMUSG00000047710	Champ1	Zinc finger C2H2-type||Zinc finger C2H2 superfamily||Chromosome alignment-maintaining phosphoprotein 1
ENSMUSG00000047714	Ppp1r2	Protein phosphatase inhibitor 2 (IPP-2)
ENSMUSG00000047728	Ly6g2	Snake toxin-like superfamily||CD59 antigen, conserved site||Ly-6 antigen/uPA receptor-like
ENSMUSG00000047735	Samd9l	Sterile alpha motif/pointed domain superfamily||Sterile alpha motif domain
ENSMUSG00000047797	Gjb1	Connexin, conserved site||Connexin, N-terminal domain superfamily||Gap junction protein, cysteine-rich domain||Connexin, N-terminal||Connexin||Gap junction beta-1 protein (Cx32)
ENSMUSG00000047879	Usp14	Peptidase C19, ubiquitin carboxyl-terminal hydrolase||Ubiquitin-like domain superfamily||Ubiquitin conserved site||Ubiquitin-like domain||Ubiquitin specific protease domain||Ubiquitin specific protease, conserved site||Ubiquitin carboxyl-terminal hydrolase 14-like||Papain-like cysteine peptidase superfamily
ENSMUSG00000047888	Tnrc6b	-||Argonaute hook domain||TNRC6, PABC binding domain||Nucleotide-binding alpha-beta plait domain superfamily||RNA-binding domain superfamily||TNRC6B, RNA recognition motif
ENSMUSG00000047963	Stbd1	Starch-binding domain-containing protein 1, CBM20 domain||Immunoglobulin-like fold||Carbohydrate-binding-like fold||-||Carbohydrate binding module family 20
ENSMUSG00000048039	Isg20l2	ISG20, DEDDh 3'-5' exonuclease domain||RNA exonuclease REXO1/REXO3/REXO4-like||Ribonuclease H superfamily||Exonuclease, RNase T/DNA polymerase III||Ribonuclease H-like superfamily
ENSMUSG00000048109	Rbm15	Spen paralogue and orthologue SPOC, C-terminal||SPOC-like, C-terminal domain superfamily||RBM15, RNA recognition motif 2||RBM15, RNA recognition motif 1||RBM15, RNA recognition motif 3||RNA recognition motif domain||Nucleotide-binding alpha-beta plait domain superfamily||Spen paralogue/orthologue C-terminal, metazoa||RNA-binding domain superfamily
ENSMUSG00000048118	Arid4a	Tudor domain||RBB1NT||RNA binding activity-knot of a chromodomain||ARID DNA-binding domain superfamily||Chromo/chromo shadow domain||ARID DNA-binding domain||Chromo-like domain superfamily
ENSMUSG00000048234	Rnf149	-||Zinc finger, RING/FYVE/PHD-type||PA domain superfamily||E3 ubiquitin-protein ligase RNF149, RING finger, H2 subclass||PA domain||Zinc finger, RING-type
ENSMUSG00000048371	Pdp2	PPM-type phosphatase-like domain superfamily||PPM-type phosphatase, divalent cation binding||Protein phosphatase 2C family||PPM-type phosphatase-like domain
ENSMUSG00000048379	Socs4	SH2 domain||SOCS box domain||SOCS4/SOCS5 domain||SOCS4, SH2 domain||SOCS box-like domain superfamily||SH2 domain superfamily||SOCS4, SOCS box domain
ENSMUSG00000048489	Depp1	Decidual protein, progesterone induced
ENSMUSG00000048490	Nrip1	Nuclear receptor-interacting protein 1, repression domain 3||Nuclear receptor-interacting protein 1||Nuclear receptor-interacting protein 1, repression domain 2||Nuclear receptor-interacting protein 1, repression domain 4||Nuclear receptor-interacting protein 1, repression domain 1||-
ENSMUSG00000048581	E130311K13Rik	Protein C3orf33-like||SNase-like, OB-fold superfamily
ENSMUSG00000048756	Foxo3	Winged helix DNA-binding domain superfamily||FOXO protein, transactivation domain||-||Fork head domain||Winged helix-like DNA-binding domain superfamily||Fork head domain conserved site 2||FOXO protein, KIX-binding domain
ENSMUSG00000048787	Dcun1d3	Defective-in-cullin neddylation protein||-||DCN1-like, PONY binding domain||Potentiating neddylation domain
ENSMUSG00000048827	Pkd1l3	Polycystin-1 like, PLAT/LH2 domain||Polycystic kidney disease type 2 protein||PLAT/LH2 domain superfamily||Polycystin domain||PLAT/LH2 domain||Polycystin cation channel, PKD1/PKD2||C-type lectin fold||GPS motif||GAIN domain superfamily||C-type lectin-like/link domain superfamily
ENSMUSG00000048874	Phf3	Transcription elongation factor S-II, central domain||Spen paralogue and orthologue SPOC, C-terminal||-||Zinc finger, PHD-type, conserved site||Zinc finger, PHD-finger||Zinc finger, RING/FYVE/PHD-type||Zinc finger, PHD-type||Zinc finger, FYVE/PHD-type||Transcription elongation factor S-II, central domain superfamily
ENSMUSG00000048878	Hexim1	HEXIM
ENSMUSG00000048970	C1galt1c1	-
ENSMUSG00000049090	Zadh2	NAD(P)-binding domain superfamily||Alcohol dehydrogenase-like, N-terminal||Quinone oxidoreductase/zeta-crystallin, conserved site||GroES-like superfamily||Alcohol dehydrogenase-like, C-terminal||Polyketide synthase, enoylreductase domain
ENSMUSG00000049091	Sephs2	PurM-like, C-terminal domain superfamily||PurM-like, N-terminal domain superfamily||PurM-like, C-terminal domain||PurM-like, N-terminal domain||Selenophosphate synthetase
ENSMUSG00000049106	Dcaf5	WD40/YVTN repeat-like-containing domain superfamily||WD40-repeat-containing domain superfamily||DDB1- and CUL4-associated factor 8-like||WD40 repeat
ENSMUSG00000049232	Tigd2	HTH CenpB-type DNA-binding domain||Winged helix-like DNA-binding domain superfamily||DNA binding HTH domain, Psq-type||Homeobox-like domain superfamily||DDE superfamily endonuclease domain
ENSMUSG00000049235	Gm7324	-||RBM1CTR||Nucleotide-binding alpha-beta plait domain superfamily||RNA recognition motif domain||RNA recognition motif domain, eukaryote||RNA-binding domain superfamily
ENSMUSG00000049300	Prmt6	Methyltransferase domain 25||Protein arginine N-methyltransferase||-||S-adenosyl-L-methionine-dependent methyltransferase superfamily
ENSMUSG00000049305	Ccdc71	Coiled-coil domain-containing protein 71/71L
ENSMUSG00000049323	Smcr8	Folliculin/SMCR8, longin domain||Folliculin/SMCR8, tripartite DENN domain
ENSMUSG00000049396	Gemin4	Gem-associated protein 4
ENSMUSG00000049470	Aff4	AF4/FMR2 family||AF4/FMR2, C-terminal homology domain||AF4 interaction motif
ENSMUSG00000049489	Ccnq	Cyclin-like superfamily||Cyclin/Cyclin-like subunit Ssn8||Cyclin-like domain||Cyclin, N-terminal
ENSMUSG00000049516	Spty2d1	Chromatin SPT2
ENSMUSG00000049521	Cdc42ep1	CRIB domain||Cdc42 effector
ENSMUSG00000049580	Tsku	Leucine-rich repeat||Leucine-rich repeat, typical subtype||Leucine-rich repeat domain superfamily
ENSMUSG00000049659	Aftph	-||Aftiphilin-like||Aftiphilin, clathrin-binding box
ENSMUSG00000049686	Orai1	Orai superfamily||Calcium release-activated calcium channel protein
ENSMUSG00000049717	Lig4	DNA ligase, ATP-dependent, N-terminal||DNA ligase, ATP-dependent||DNA ligase, ATP-dependent, central||Nucleic acid-binding, OB-fold||DNA ligase, ATP-dependent, conserved site||DNA ligase IV domain||BRCT domain||BRCT domain superfamily||DNA ligase, ATP-dependent, N-terminal domain superfamily||DNA Ligase 4, adenylation domain||DNA ligase 4||DNA ligase, ATP-dependent, C-terminal
ENSMUSG00000049734	Trex1	Ribonuclease H-like superfamily||Three-prime repair exonuclease 1/2||Exonuclease, RNase T/DNA polymerase III||Ribonuclease H superfamily
ENSMUSG00000049751	Rpl36al	Zinc-binding ribosomal protein||Ribosomal protein L44e
ENSMUSG00000049792	Bag5	BAG domain||Molecular chaperone regulator BAG||BAG domain superfamily
ENSMUSG00000049878	Rlf	Zinc finger C2H2-type||Zinc finger C2H2 superfamily
ENSMUSG00000049932	H2ax	Histone H2A||Histone H2A conserved site||Histone-fold||Histone H2A, C-terminal domain||Histone H2A/H2B/H3
ENSMUSG00000049940	Pgrmc2	Cytochrome b5-like heme/steroid binding domain superfamily||Cytochrome b5-like heme/steroid binding domain
ENSMUSG00000049950	Rpp38	50S ribosomal protein L30e-like||Ribonuclease P protein subunit Rpp38||Ribosomal protein L7Ae/L30e/S12e/Gadd45
ENSMUSG00000049969	Plekhf2	Zinc finger, FYVE/PHD-type||Zinc finger, FYVE-related||Pleckstrin homology domain||Phafin, PH domain||Zinc finger, RING/FYVE/PHD-type||PH-like domain superfamily||FYVE zinc finger
ENSMUSG00000050088	1600012H06Rik	UPF0669 protein C6orf120
ENSMUSG00000050148	Ubqln2	Ubiquitin-associated domain||Armadillo-type fold||Heat shock chaperonin-binding||Ubiquilin||UBA-like superfamily||Ubiquitin-like domain superfamily||Ubiquitin-like domain
ENSMUSG00000050188	Lsm10	LSM domain superfamily||LSM domain, eukaryotic/archaea-type
ENSMUSG00000050199	Lgr4	G protein-coupled receptor, rhodopsin-like||Leucine-rich repeat, typical subtype||Leucine-rich repeat||Leucine-rich repeat domain superfamily||Leucine-rich repeat N-terminal domain||Glycoprotein hormone receptor family||GPCR, rhodopsin-like, 7TM
ENSMUSG00000050213	Snip1	SMAD/FHA domain superfamily||Forkhead-associated (FHA) domain
ENSMUSG00000050243	--	--
ENSMUSG00000050310	Rictor	Rapamycin-insensitive companion of mTOR, domain 4||Pianissimo family||Rapamycin-insensitive companion of mTOR, middle domain||Rapamycin-insensitive companion of mTOR, phosphorylation-site||Rapamycin-insensitive companion of mTOR, domain 5||Armadillo-type fold||Rapamycin-insensitive companion of mTOR, N-terminal domain
ENSMUSG00000050359	Sprr1a	-
ENSMUSG00000050555	Hyls1	Centriolar and ciliogenesis-associated protein HYLS1, C-terminal domain||Centriolar and ciliogenesis-associated protein HYLS1
ENSMUSG00000050565	Tor1aip2	Torsin-1A-interacting protein 1/2, AAA+ activator domain||Torsin-1A-interacting protein 1/2, N-terminal||-||Torsin-1A-interacting protein 1/2||LAP1C-like, C-terminal domain superfamily
ENSMUSG00000050628	Ubald2	UBA-like domain-containing protein 1/2||UBA-like superfamily
ENSMUSG00000050900	--	--
ENSMUSG00000050931	Sgms2	Sphingomyelin synthase-like domain||Sphingomyelin synthase-like||-
ENSMUSG00000050944	Efcab5	EF-hand domain||GAF-like domain superfamily||EF-Hand 1, calcium-binding site
ENSMUSG00000051124	Gimap9	AIG1-type guanine nucleotide-binding (G) domain||GTPase GIMA/IAN/Toc||P-loop containing nucleoside triphosphate hydrolase
ENSMUSG00000051147	Nat2	Arylamine N-acetyltransferase||Papain-like cysteine peptidase superfamily
ENSMUSG00000051149	Adnp	ADNP, zinc finger domain||Homeobox domain||Homeobox-like domain superfamily||Activity-dependent neuroprotector homeobox protein||Zinc finger C2H2-type
ENSMUSG00000051285	Pcmtd1	-||S-adenosyl-L-methionine-dependent methyltransferase superfamily||Protein-L-isoaspartate(D-aspartate) O-methyltransferase
ENSMUSG00000051306	Usp42	Papain-like cysteine peptidase superfamily||Peptidase C19, ubiquitin carboxyl-terminal hydrolase||Ubiquitin specific protease domain||Ubiquitin specific protease, conserved site
ENSMUSG00000051316	Taf7	Transcription initiation factor TFIID subunit 7||TAFII55 protein, conserved region
ENSMUSG00000051341	Zfp52	Zinc finger C2H2-type||KRAB domain superfamily||Zinc finger C2H2 superfamily||Krueppel-associated box
ENSMUSG00000051346	Spryd4	Concanavalin A-like lectin/glucanase domain superfamily||Butyrophylin-like, SPRY domain||B30.2/SPRY domain superfamily||B30.2/SPRY domain||SPRY domain
ENSMUSG00000051355	Commd1	COMMD1 N-terminal domain||COMM domain-containing protein 1||COMM domain
ENSMUSG00000051375	Pcdh1	Cadherin conserved site||-||Cadherin, N-terminal||Cadherin-like||Cadherin-like superfamily||Protocadherin
ENSMUSG00000051390	Zbtb22	Zinc finger C2H2-type||BTB/POZ domain||SKP1/BTB/POZ domain superfamily||Zinc finger C2H2 superfamily
ENSMUSG00000051439	Cd14	Monocyte differentiation antigen CD14||Leucine-rich repeat||Leucine-rich repeat domain superfamily
ENSMUSG00000051451	Crebzf	Basic-leucine zipper domain superfamily||-||Basic-leucine zipper domain
ENSMUSG00000051469	Zfp24	Zinc finger C2H2-type||-||SCAN domain||SCAN domain superfamily||Zinc finger C2H2 superfamily
ENSMUSG00000051483	Cbr1	Short-chain dehydrogenase/reductase SDR||Short-chain dehydrogenase/reductase, conserved site||Carbonyl reductase [NADPH] 1-like||NAD(P)-binding domain superfamily
ENSMUSG00000051495	Irf2bp2	Interferon regulatory factor 2-binding protein 1 & 2, zinc finger||Interferon regulatory factor 2-binding protein 1/2, C3HC4-type RING finger superfamily
ENSMUSG00000051518	Rps19bp1	Active regulator of SIRT1||-
ENSMUSG00000051579	Tceal8	-||Transcription elongation factor A-like/Brain expressed X-linked
ENSMUSG00000051627	H1f4	Linker histone H1/H5, domain H15||Winged helix-like DNA-binding domain superfamily||Linker histone H1/H5||Winged helix DNA-binding domain superfamily
ENSMUSG00000051650	B3gnt2	-||Glycosyl transferase, family 31
ENSMUSG00000051671	Coa6	Cytochrome c oxidase, subunit VIb superfamily||Cytochrome c oxidase assembly factor 6 homolog||Cytochrome c oxidase, subunit VIb
ENSMUSG00000051674	Dcun1d4	Defective-in-cullin neddylation protein||-||Potentiating neddylation domain||DCN1-like, PONY binding domain
ENSMUSG00000051695	Pcbp1	K Homology domain, type 1 superfamily||K Homology domain, type 1||K Homology domain
ENSMUSG00000051716	Apon	Apolipoprotein F
ENSMUSG00000052040	Klf13	Zinc finger C2H2 superfamily||Zinc finger C2H2-type||-
ENSMUSG00000052056	Zfp217	Zinc finger C2H2 superfamily||Zinc finger C2H2-type
ENSMUSG00000052137	Rbm12b2	RNA-binding protein 12B, RNA recognition motif 4||RBM12B, RNA recognition motif 2||RNA-binding domain superfamily||Nucleotide-binding alpha-beta plait domain superfamily||RNA recognition motif domain
ENSMUSG00000052144	Ppp4r2	Protein phosphatase 4 core regulatory subunit R2
ENSMUSG00000052155	Acvr2a	Snake toxin-like superfamily||Ser/Thr protein kinase, TGFB receptor||Serine/threonine-protein kinase, active site||Protein kinase-like domain superfamily||Protein kinase domain||Activin types I and II receptor domain
ENSMUSG00000052387	Trpm3	TRPM, SLOG domain||-||TRPM, tetramerisation domain||Ion transport domain||TRPM, tetramerisation domain superfamily
ENSMUSG00000052406	Rexo4	Exonuclease, RNase T/DNA polymerase III||RNA exonuclease 4, DEDDh 3'-5' exonuclease domain||Ribonuclease H-like superfamily||RNA exonuclease REXO1/REXO3/REXO4-like||Ribonuclease H superfamily
ENSMUSG00000052565	H1f3	Winged helix DNA-binding domain superfamily||Winged helix-like DNA-binding domain superfamily||Linker histone H1/H5||Linker histone H1/H5, domain H15
ENSMUSG00000052656	Rnf103	E3 ubiquitin-protein ligase RNF103||Zinc finger, RING-type||Zinc finger, RING/FYVE/PHD-type
ENSMUSG00000052684	Jun	Transcription factor, Skn-1-like, DNA-binding domain superfamily||Basic-leucine zipper domain superfamily||Basic-leucine zipper domain||Jun-like transcription factor||Transcription factor Jun
ENSMUSG00000052707	Tnrc6a	-||Argonaute hook domain||TNRC6A, RNA recognition motif||TNRC6, PABC binding domain||Nucleotide-binding alpha-beta plait domain superfamily||RNA-binding domain superfamily
ENSMUSG00000052825	--	--
ENSMUSG00000052833	Sae1	Ubiquitin-activating enzyme||THIF-type NAD/FAD binding fold||ThiF/MoeB/HesA family||Ubiquitin/SUMO-activating enzyme E1-like
ENSMUSG00000052837	Junb	Basic-leucine zipper domain superfamily||Transcription factor, Skn-1-like, DNA-binding domain superfamily||Basic-leucine zipper domain||Transcription factor Jun||Jun-like transcription factor
ENSMUSG00000052915	Msl1	Protein male-specific lethal-1||Protein male-specific lethal-1, dimerisation domain||PEHE domain
ENSMUSG00000053012	Krcc1	-
ENSMUSG00000053038	--	--
ENSMUSG00000053560	Ier2	Immediate early response
ENSMUSG00000053714	--	--
ENSMUSG00000053740	--	--
ENSMUSG00000053754	Chd8	Helicase superfamily 1/2, ATP-binding domain||Chromodomain-helicase-DNA-binding protein 8||BRK domain||-||Chromo/chromo shadow domain||Chromo domain||Chromo-like domain superfamily||P-loop containing nucleoside triphosphate hydrolase||SNF2, N-terminal||BRK domain superfamily||SNF2-like, N-terminal domain superfamily||Helicase, C-terminal
ENSMUSG00000053768	Chchd3	-||MICOS complex subunit MIC19/MIC25
ENSMUSG00000053801	Grwd1	-||WD40 repeat||WD40-repeat-containing domain superfamily||Histone-binding protein RBBP4, N-terminal||WD40 repeat, conserved site||WD40/YVTN repeat-like-containing domain superfamily||G-protein beta WD-40 repeat
ENSMUSG00000053870	Fpgt	Trimeric LpxA-like superfamily||Fucose-1-phosphate guanylyltransferase||L-fucokinase
ENSMUSG00000053907	Mat2a	S-adenosylmethionine synthetase, central domain||S-adenosylmethionine synthetase, N-terminal||S-adenosylmethionine synthetase superfamily||-||S-adenosylmethionine synthetase, conserved site||S-adenosylmethionine synthetase, C-terminal||S-adenosylmethionine synthetase
ENSMUSG00000053950	Adnp2	ADNP, zinc finger domain||Homeobox domain||Homeobox-like domain superfamily||Zinc finger C2H2-type||Activity-dependent neuroprotector homeobox protein
ENSMUSG00000054072	Iigp1	P-loop containing nucleoside triphosphate hydrolase||Immunity-related GTPases-like||IRG-type guanine nucleotide-binding (G) domain
ENSMUSG00000054364	Rhob	Small GTPase Rho||Small GTPase||P-loop containing nucleoside triphosphate hydrolase||Small GTP-binding protein domain
ENSMUSG00000054405	Dnajc8	Chaperone J-domain superfamily||DnaJ homolog subfamily C member 8||-||DnaJ domain
ENSMUSG00000054545	Ugt1a6a	UDP-glycosyltransferase family, conserved site||UDP-glucuronosyl/UDP-glucosyltransferase
ENSMUSG00000054604	Cggbp1	CGG triplet repeat-binding protein 1
ENSMUSG00000054630	Ugt2b5	UDP-glycosyltransferase family, conserved site||UDP-glucuronosyl/UDP-glucosyltransferase
ENSMUSG00000054823	Nsd3	NSD, Cys-His rich domain||Zinc finger, PHD-type, conserved site||Post-SET domain||SET domain superfamily||Zinc finger, FYVE/PHD-type||Zinc finger CW-type PWWP domain protein ZCWPW1/ZCWPW2||AWS domain||PWWP domain||Zinc finger, PHD-finger||Zinc finger, RING/FYVE/PHD-type||SET domain||Zinc finger, PHD-type
ENSMUSG00000054855	Rnd1	Small GTPase Rho||Small GTPase||P-loop containing nucleoside triphosphate hydrolase||Small GTP-binding protein domain
ENSMUSG00000055053	Nfic	CTF transcription factor/nuclear factor 1||CTF transcription factor/nuclear factor 1, DNA-binding domain||CTF transcription factor/nuclear factor 1, N-terminal||CTF transcription factor/nuclear factor 1, conserved site||MAD homology 1, Dwarfin-type
ENSMUSG00000055172	C1ra	CUB domain||EGF-like calcium-binding, conserved site||EGF-like calcium-binding domain||Sushi/SCR/CCP domain||Peptidase S1A, chymotrypsin family||Spermadhesin, CUB domain superfamily||Serine proteases, trypsin family, serine active site||Serine proteases, trypsin domain||Peptidase S1A, complement C1r/C1S/mannan-binding||EGF-like domain||Peptidase S1, PA clan, chymotrypsin-like fold||Peptidase S1, …
ENSMUSG00000055200	Sertad3	SERTA domain||SERTA domain-containing protein 3
ENSMUSG00000055737	Ghr	Fibronectin type III||Growth hormone-binding protein||Long hematopoietin receptor, single chain, conserved site||Immunoglobulin-like fold||Fibronectin type III superfamily||Growth hormone/erythropoietin receptor, ligand binding
ENSMUSG00000055760	Gemin6	Gem-associated protein 6||Gem-associated protein 6, Sm-like domain||Gem-associated protein 6, C-terminal domain
ENSMUSG00000055763	--	--
ENSMUSG00000056050	Mia3	-||SH3-like domain superfamily||SH3 domain
ENSMUSG00000056121	Fez2	Fasciculation and elongation protein zeta, FEZ
ENSMUSG00000056153	Socs6	SH2 domain superfamily||-||SOCS6, SOCS box domain||SOCS box-like domain superfamily||SOCS6, SH2 domain||SOCS box domain||SH2 domain
ENSMUSG00000056216	Cebpg	CCAAT/enhancer-binding protein C/EBP||Basic-leucine zipper domain||Basic-leucine zipper domain superfamily
ENSMUSG00000056313	Tcim	Arginine vasopressin-induced protein 1/transcriptional and immune response regulator||Transcriptional and immune response regulator
ENSMUSG00000056429	Tgoln1	-
ENSMUSG00000056459	Zbtb25	Zinc finger C2H2-type||SKP1/BTB/POZ domain superfamily||BTB/POZ domain||Zinc finger C2H2 superfamily
ENSMUSG00000056498	Tmem154	Transmembrane protein 154
ENSMUSG00000056501	Cebpb	Basic-leucine zipper domain superfamily||Basic-leucine zipper domain||CCAAT/enhancer-binding protein C/EBP||CCAAT/enhancer-binding protein, chordates
ENSMUSG00000056537	Rlim	Zinc finger, RING/FYVE/PHD-type||Zinc finger, RING-type
ENSMUSG00000056579	Tug1	-
ENSMUSG00000056708	Ier5	Immediate early response
ENSMUSG00000056749	Nfil3	Nuclear factor interleukin-3-regulated protein||Nuclear factor interleukin-3-regulated protein-like , bZIP domain||Nuclear factor interleukin-3-regulated protein-like||Basic-leucine zipper domain superfamily||Vertebrate interleukin-3 regulated transcription factor||Basic-leucine zipper domain
ENSMUSG00000057130	Txnl4a	Thioredoxin-like superfamily||Dim1 family
ENSMUSG00000057229	Dmac2	-||Leucine-rich repeat domain superfamily
ENSMUSG00000057265	Bbof1	Domain of unknown function DUF4515||-
ENSMUSG00000057497	Fam136a	-||Protein of unknown function DUF842, eukaryotic
ENSMUSG00000057561	Eif1a	Translation initiation factor 1A (eIF-1A)||RNA-binding domain, S1, IF1 type||Nucleic acid-binding, OB-fold||Translation initiation factor 1A (eIF-1A), conserved site||-
ENSMUSG00000057982	Zfp809	Zinc finger C2H2-type||-||KRAB domain superfamily||Zinc finger C2H2 superfamily||Krueppel-associated box
ENSMUSG00000058126	Tpm3-rs7	DNA repair protein XRCC4-like, C-terminal||Tropomyosin
ENSMUSG00000058152	Chsy3	Chondroitin N-acetylgalactosaminyltransferase||-||Nucleotide-diphospho-sugar transferases
ENSMUSG00000058207	Serpina3k	Serpin family||Serpin superfamily||Serpin domain||Serpin superfamily, domain 1||Serpin superfamily, domain 2
ENSMUSG00000058298	Mcm9	MCM domain||Mini-chromosome maintenance protein||MCM, AAA-lid domain||Nucleic acid-binding, OB-fold||AAA+ ATPase domain||-||P-loop containing nucleoside triphosphate hydrolase||MCM OB domain
ENSMUSG00000058454	Dhcr7	Sterol reductase, conserved site||Sterol biosynthesis ERG24/DHCR-like||-
ENSMUSG00000058581	--	--
ENSMUSG00000058690	Ccser2	Serine-rich coiled-coil domain-containing protein
ENSMUSG00000058748	Zfp958	KRAB domain superfamily||Zinc finger C2H2 superfamily||Krueppel-associated box||Zinc finger C2H2-type
ENSMUSG00000058809	--	--
ENSMUSG00000059208	Hnrnpm	Nucleotide-binding alpha-beta plait domain superfamily||RNA recognition motif domain||RNA-binding domain superfamily||HnRNP M, nuclear localisation signal||-||hnRNPM, RNA recognition motif 3
ENSMUSG00000059486	Kbtbd2	SKP1/BTB/POZ domain superfamily||Kelch repeat and BTB domain-containing protein 2, BTB/POZ domain||BTB/Kelch-associated||Kelch repeat type 1||BTB-kelch protein||-||Kelch repeat and BTB domain-containing protein 2, BACK domain||BTB/POZ domain||Kelch-type beta propeller
ENSMUSG00000059518	Znhit1	Zinc finger, HIT-type||Vps71/ZNHIT1
ENSMUSG00000059820	Nkapd1	Nkap domain containing 1
ENSMUSG00000059920	4930453N24Rik	Uncharacterised protein C3orf38 (DUF4518)||NTF2-like domain superfamily
ENSMUSG00000059923	Grb2	SH2 domain||Grb2-like||GRB2, C-terminal SH3 domain||GRB2, N-terminal SH3 domain||SH3 domain||SH3-like domain superfamily||SH2 domain superfamily
ENSMUSG00000060181	Slc35e3	Sugar phosphate transporter domain
ENSMUSG00000060427	Zfp868	Zinc finger C2H2-type||Zinc finger C2H2 superfamily||Krueppel-associated box||KRAB domain superfamily
ENSMUSG00000060475	Wtap	Pre-mRNA-splicing regulator WTAP||-
ENSMUSG00000060477	Irak2	-||IRAK2, death domain||Death domain||Protein kinase domain||Death-like domain superfamily||Protein kinase-like domain superfamily
ENSMUSG00000060510	Zfp266	-||Zinc finger C2H2-type||Zinc finger C2H2 superfamily||Krueppel-associated box||KRAB domain superfamily
ENSMUSG00000060512	0610040J01Rik	Protein of unknown function DUF4699
ENSMUSG00000060550	H2-Q7	Immunoglobulin C1-set||MHC class I-like antigen recognition-like superfamily||Immunoglobulin/major histocompatibility complex, conserved site||MHC class I-like antigen recognition-like||Immunoglobulin-like domain||Immunoglobulin-like fold||MHC classes I/II-like antigen recognition protein||Immunoglobulin-like domain superfamily||MHC class I alpha chain, alpha1 alpha2 domains
ENSMUSG00000061024	Rrs1	Ribosomal biogenesis regulatory protein
ENSMUSG00000061118	Dnajc30	DnaJ domain||Chaperone J-domain superfamily
ENSMUSG00000061436	Hipk2	Serine/threonine-protein kinase, active site||Protein kinase, ATP binding site||Protein kinase domain||Protein kinase-like domain superfamily
ENSMUSG00000061650	Med9	Mediator of RNA polymerase II transcription subunit 9, metazoan||Mediator of RNA polymerase II transcription subunit 9||Mediator complex, subunit Med7/Med21-like
ENSMUSG00000061689	Dlgap4	SAPAP family||-
ENSMUSG00000061897	--	--
ENSMUSG00000061947	Serpina10	Serpin superfamily||Serpin family||Serpin domain||Serpin superfamily, domain 1||Protein Z-dependent peptidase inhibitor, serpin domain||Serpin superfamily, domain 2
ENSMUSG00000062081	--	--
ENSMUSG00000062127	Cttnbp2nl	Cortactin-binding protein-2, N-terminal
ENSMUSG00000062300	Nectin2	Immunoglobulin-like domain superfamily||CD80-like, immunoglobulin C2-set||Immunoglobulin-like fold||Immunoglobulin-like domain||Immunoglobulin V-set domain||Immunoglobulin subtype
ENSMUSG00000062488	Ifit3b	Tetratricopeptide repeat||Tetratricopeptide-like helical domain superfamily
ENSMUSG00000062580	Timm17a	Mitochondrial inner membrane translocase complex, subunit Tim17||-
ENSMUSG00000062901	Klhl24	SKP1/BTB/POZ domain superfamily||BTB-kelch protein||Kelch repeat type 1||BTB/Kelch-associated||BTB/POZ domain||Kelch-like protein 24, BTB/POZ domain||Kelch-type beta propeller||Kelch-like protein 24, BACK domain
ENSMUSG00000062908	Acadm	Acyl-CoA dehydrogenase/oxidase, N-terminal domain superfamily||Acyl-CoA dehydrogenase-like, C-terminal||Medium-chain specific acyl-CoA dehydrogenase||Acyl-CoA dehydrogenase/oxidase, N-terminal||Acyl-CoA oxidase/dehydrogenase, middle domain||Acyl-CoA dehydrogenase, conserved site||Acyl-CoA dehydrogenase/oxidase C-terminal||-||Acyl-CoA oxidase/dehydrogenase, middle domain superfamily||Acyl-CoA dehy…
ENSMUSG00000062937	Mtap	Methylthioadenosine phosphorylase (MTAP)||Purine phosphorylase, family 2, conserved site||Nucleoside phosphorylase domain||Nucleoside phosphorylase superfamily
ENSMUSG00000063049	Ing2	Zinc finger, RING/FYVE/PHD-type||Zinc finger, PHD-type||Zinc finger, PHD-finger||Zinc finger, FYVE/PHD-type||Inhibitor of growth protein, N-terminal histone-binding||ING family||ING2, PHD domain||Zinc finger, PHD-type, conserved site
ENSMUSG00000063171	--	--
ENSMUSG00000063235	Ptpmt1	Dual specificity phosphatase, catalytic domain||Tyrosine-specific protein phosphatases domain||Protein-tyrosine phosphatase-like||Dual specificity protein phosphatase domain||Protein-tyrosine phosphatase, active site||Phosphatidylglycerophosphatase and protein-tyrosine phosphatase 1-like||Phosphatidylglycerophosphatase and protein-tyrosine phosphatase 1||-
ENSMUSG00000063273	Naa15	Tetratricopeptide repeat||N-terminal acetyltransferase A, auxiliary subunit||Tetratricopeptide-like helical domain superfamily
ENSMUSG00000063406	Tmed5	Transmembrane emp24 domain-containing protein||GOLD domain superfamily||GOLD domain
ENSMUSG00000063439	B9d2	B9-type C2 domain
ENSMUSG00000063511	Snrnp70	-||snRNP70, RNA recognition motif||Nucleotide-binding alpha-beta plait domain superfamily||RNA recognition motif domain||U1 small nuclear ribonucleoprotein of 70kDa N-terminal||RNA-binding domain superfamily
ENSMUSG00000063550	Nup98	Nuclear pore complex protein NUP96, C-terminal domain||Nuclear pore complex protein Nup98-Nup96-like, autopeptidase S59 domain||Nucleoporin peptidase S59-like||Nuclear pore complex protein Nup98-Nup96-like, autopeptidase S59 domain superfamily
ENSMUSG00000063659	Zbtb18	Zinc finger C2H2-type||-||Zinc finger C2H2 superfamily||SKP1/BTB/POZ domain superfamily||BTB/POZ domain
ENSMUSG00000063683	Glyat	Glycine N-acyltransferase, N-terminal||Glycine N-acyltransferase||Glycine N-acyltransferase, C-terminal||Acyl-CoA N-acyltransferase
ENSMUSG00000063889	Crem	Basic-leucine zipper domain||-||Coactivator CBP, pKID||cAMP response element binding (CREB) protein||Basic-leucine zipper domain superfamily
ENSMUSG00000064030	Pym1	WIBG, N-terminal domain superfamily||Partner of Y14 and mago||-||WIBG, Mago-binding
ENSMUSG00000064032	--	--
ENSMUSG00000064208	--	--
ENSMUSG00000064289	Tank	TRAF family member-associated NF-kappa-B activator||Tbk1/Ikki binding domain||CALCOCO1/2, zinc finger UBZ1-type
ENSMUSG00000064341	mt-Nd1	NADH:ubiquinone oxidoreductase, subunit 1/F420H2 oxidoreductase subunit H||NADH:ubiquinone oxidoreductase, subunit 1, conserved site
ENSMUSG00000064345	mt-Nd2	NADH:ubiquinone oxidoreductase, chain 2||NADH dehydrogenase subunit 2, C-terminal||NADH:quinone oxidoreductase/Mrp antiporter, membrane subunit
ENSMUSG00000064351	mt-Co1	Cytochrome c oxidase-like, subunit I domain||Cytochrome c oxidase subunit I domain||Cytochrome c oxidase-like, subunit I superfamily||Cytochrome c oxidase, subunit I, copper-binding site||Cytochrome c oxidase subunit I
ENSMUSG00000064363	mt-Nd4	NADH:ubiquinone oxidoreductase chain 4, N-terminal||NADH:quinone oxidoreductase/Mrp antiporter, membrane subunit||NADH-quinone oxidoreductase, chain M/4||NADH:ubiquinone oxidoreductase
ENSMUSG00000064367	mt-Nd5	NADH-plastoquinone oxidoreductase, chain 5 subgroup||NADH-quinone oxidoreductase, chain 5-like||NADH dehydrogenase subunit 5, C-terminal||NADH-Ubiquinone oxidoreductase (complex I), chain 5 N-terminal||NADH:quinone oxidoreductase/Mrp antiporter, membrane subunit
ENSMUSG00000064368	mt-Nd6	NADH:ubiquinone/plastoquinone oxidoreductase, chain 6||NADH-ubiquinone/plastoquinone oxidoreductase chain 6, subunit NuoJ
ENSMUSG00000064370	mt-Cytb	Cytochrome b/b6-like domain superfamily||Cytochrome b/b6, C-terminal domain superfamily||Cytochrome b/b6, C-terminal||Cytochrome b/b6, N-terminal||Di-haem cytochrome, transmembrane||Cytochrome b
ENSMUSG00000065990	Aurkaip1	Mitochondrial mRNA-processing protein COX24, C-terminal
ENSMUSG00000066042	Med18	Mediator complex, subunit Med18
ENSMUSG00000066043	Phactr4	RPEL repeat||-
ENSMUSG00000066148	Prpf4	G-protein beta WD-40 repeat||WD40 repeat, conserved site||WD40/YVTN repeat-like-containing domain superfamily||Pre-mRNA processing factor 4 (PRP4)-like||WD40-repeat-containing domain superfamily||PRP4-like superfamily||WD40 repeat
ENSMUSG00000066154	Mup3	Lipocalin/cytosolic fatty-acid binding domain||Lipocalin||Calycin||Major urinary protein||Lipocalin family conserved site
ENSMUSG00000066232	Ipo7	Armadillo-like helical||Exportin-2, central domain||-||Importin-beta, N-terminal domain||Armadillo-type fold
ENSMUSG00000066278	Vps37b	ESCRT assembly domain||Helix hairpin bin domain superfamily||Modifier of rudimentary, Modr
ENSMUSG00000066324	Bpnt2	Inositol monophosphatase-like||Inositol monophosphatase, conserved site
ENSMUSG00000066415	Msl2	Zinc finger, RING-type||Zinc finger, RING/FYVE/PHD-type||Tesmin/TSO1-like CXC domain||E3 ubiquitin-protein ligase Msl2, CXC domain||E3 ubiquitin-protein ligase Msl2, zinc RING finger||E3 ubiquitin-protein ligase MSL2
ENSMUSG00000066441	Rdh11	NAD(P)-binding domain superfamily||Short-chain dehydrogenase/reductase SDR||-
ENSMUSG00000066798	Zbtb6	Zinc finger C2H2 superfamily||SKP1/BTB/POZ domain superfamily||BTB/POZ domain||Zinc finger C2H2-type
ENSMUSG00000066880	Zfp617	Zinc finger C2H2-type||Krueppel-associated box||Zinc finger C2H2 superfamily||KRAB domain superfamily
ENSMUSG00000067219	Nipal1	Magnesium transporter NIPA
ENSMUSG00000067220	Cnga1	Cyclic nucleotide-gated channel, C-terminal leucine zipper domain||RmlC-like jelly roll fold||Ion transport domain||Cyclic nucleotide-binding domain superfamily||Cyclic nucleotide-binding domain||Cyclic nucleotide-binding, conserved site||-
ENSMUSG00000067336	Bmpr2	Ser/Thr protein kinase, TGFB receptor||Snake toxin-like superfamily||Protein kinase, ATP binding site||Activin types I and II receptor domain||Protein kinase domain||Protein kinase-like domain superfamily
ENSMUSG00000067722	Uqcc4	CCSMST1 family||Cattle cerebrum and skeletal muscle-specific protein 1
ENSMUSG00000067787	Blcap	Bladder cancer-related BC10||-
ENSMUSG00000067931	Zfp948	Zinc finger C2H2-type||Zinc finger C2H2 superfamily||Krueppel-associated box||KRAB domain superfamily
ENSMUSG00000067995	Gtf2f2	Transcription Factor IIF, Rap30/Rap74, interaction||Transcription initiation factor IIF, beta subunit||Winged helix DNA-binding domain superfamily||TFIIF, beta subunit, N-terminal||TFIIF beta subunit, HTH domain||Winged helix-like DNA-binding domain superfamily
ENSMUSG00000068184	Ndufaf2	NADH dehydrogenase [ubiquinone] 1 alpha subcomplex subunit 12||-
ENSMUSG00000068246	Apol9b	Apolipoprotein L
ENSMUSG00000068391	Chrac1	Transcription factor CBF/NF-Y/archaeal histone domain||Histone-fold
ENSMUSG00000068739	Sars	Serine-tRNA synthetase, type1, N-terminal domain superfamily||Class II Aminoacyl-tRNA synthetase/Biotinyl protein ligase (BPL) and lipoyl protein ligase (LPL)||Aminoacyl-tRNA synthetase, class II||Serine-tRNA ligase catalytic core domain||Aminoacyl-tRNA synthetase, class II (G/ P/ S/T)||Serine-tRNA ligase, type1||Serine-tRNA synthetase, type1, N-terminal||Class I and II aminoacyl-tRNA synthetase,…
ENSMUSG00000069114	Zbtb10	Zinc finger C2H2-type||SKP1/BTB/POZ domain superfamily||BTB/POZ domain||Zinc finger C2H2 superfamily
ENSMUSG00000069135	Cep43	LIS1 homology motif||FGFR1 oncogene partner (FOP), N-terminal dimerisation domain||-
ENSMUSG00000069565	Dazap1	RNA-binding domain superfamily||RNA recognition motif domain||Nucleotide-binding alpha-beta plait domain superfamily||DAZ-associated protein 1, RNA recognition motif 1||DAZ-associated protein 1, RNA recognition motif 2
ENSMUSG00000069793	Slfn9	Schlafen, AlbA_2 domain||Schlafen group 3-like, DNA/RNA helicase domain||Schlafen family||Schlafen, AlbA_2 domain superfamily||P-loop containing nucleoside triphosphate hydrolase||UvrD-like helicase C-terminal domain
ENSMUSG00000069808	Tlcd3a	TRAM/LAG1/CLN8 homology domain
ENSMUSG00000069833	Ahnak	PDZ domain||PDZ superfamily||-
ENSMUSG00000069874	Irgm2	P-loop containing nucleoside triphosphate hydrolase||Immunity-related GTPases-like||IRG-type guanine nucleotide-binding (G) domain
ENSMUSG00000069913	--	--
ENSMUSG00000070047	Fat1	Growth factor receptor cysteine-rich domain superfamily||-||Cadherin conserved site||EGF-type aspartate/asparagine hydroxylation site||EGF-like calcium-binding domain||EGF-like calcium-binding, conserved site||Concanavalin A-like lectin/glucanase domain superfamily||Laminin G domain||EGF-like domain||Cadherin-like||Cadherin-like superfamily
ENSMUSG00000070426	Rnf121	RING finger protein RNF121/RNF175||Zinc finger, RING-type||Zinc finger, RING/FYVE/PHD-type
ENSMUSG00000070473	Cldn3	PMP-22/EMP/MP20/Claudin superfamily||Claudin||Claudin-3||Claudin, conserved site
ENSMUSG00000070520	Nsmce3	MAGE homology domain||MAGE homology domain, winged helix WH1 motif||MAGE homology domain, winged helix WH2 motif||Melanoma-associated antigen
ENSMUSG00000070522	--	--
ENSMUSG00000070697	Utp3	Sas10 C-terminal domain||Sas10/Utp3/C1D
ENSMUSG00000070704	Ugt2b36	UDP-glucuronosyl/UDP-glucosyltransferase||UDP-glycosyltransferase family, conserved site
ENSMUSG00000070729	--	--
ENSMUSG00000070780	Rbm47	-||RNA-binding protein 47, RNA recognition motif 1||HnRNP R/Q splicing factor||RNA-binding protein 47, RNA recognition motif 3||Nucleotide-binding alpha-beta plait domain superfamily||RNA recognition motif domain||RNA-binding protein 47, RNA recognition m
ENSMUSG00000070923	Klhl9	Kelch-type beta propeller||BTB/Kelch-associated||Kelch repeat type 1||BTB-kelch protein||SKP1/BTB/POZ domain superfamily||BTB/POZ domain
ENSMUSG00000070934	Rraga	Gtr1/RagA G protein||P-loop containing nucleoside triphosphate hydrolase||RagA/B
ENSMUSG00000070972	Dnajc25	DnaJ homolog subfamily C member 25-like||DnaJ domain||-||Chaperone J-domain superfamily
ENSMUSG00000071054	Safb	RNA-binding domain superfamily||SAP domain superfamily||Scaffold attachment factor B1/2, RNA binding domain||Nucleotide-binding alpha-beta plait domain superfamily||RNA recognition motif domain||SAP domain||-
ENSMUSG00000071076	Jund	Basic-leucine zipper domain superfamily||Transcription factor, Skn-1-like, DNA-binding domain superfamily||Basic-leucine zipper domain||Jun-like transcription factor||Transcription factor Jun
ENSMUSG00000071141	--	--
ENSMUSG00000071180	Smim15	Small integral membrane protein 15
ENSMUSG00000071359	Tbpl1	TBP domain superfamily||TATA-Box binding protein-like||TATA-box binding protein
ENSMUSG00000071533	Pcnp	PEST proteolytic signal-containing nuclear protein||-
ENSMUSG00000071637	Cebpd	Basic-leucine zipper domain superfamily||Basic-leucine zipper domain||CCAAT/enhancer-binding protein, chordates||CCAAT/enhancer-binding protein C/EBP
ENSMUSG00000071645	Tut1	Zinc finger C2H2 superfamily||RNA recognition motif domain||Nucleotide-binding alpha-beta plait domain superfamily||Matrin/U1-C-like, C2H2-type zinc finger||RNA-binding domain superfamily||Nucleotidyltransferase superfamily||Star-PAP, RNA recognition motif||PAP/25A-associated
ENSMUSG00000071649	B3gat3	Nucleotide-diphospho-sugar transferases||Glycosyl transferase, family 43||-
ENSMUSG00000071653	1810009A15Rik	Uncharacterized protein C11orf98||-
ENSMUSG00000071654	Uqcc3	Ubiquinol-cytochrome-c reductase complex assembly factor 3
ENSMUSG00000072115	Ang	Ribonuclease A, active site||Ribonuclease A-like domain superfamily||Pancreatic ribonuclease||Ribonuclease A-domain
ENSMUSG00000072568	Lratd2	Protein LRATD1/ LRATD2||LRAT domain
ENSMUSG00000072582	Ptrh2	Peptidyl-tRNA hydrolase II domain superfamily||Peptidyl-tRNA hydrolase, PTH2
ENSMUSG00000072704	Smim10l1	-||Small integral membrane protein 10
ENSMUSG00000073002	Vamp5	Synaptobrevin-like||Synaptobrevin/Vesicle-associated membrane protein||v-SNARE, coiled-coil homology domain||Vesicle-associated membrane protein 5||VAMP5, SNARE motif
ENSMUSG00000073155	Stmp1	Short transmembrane mitochondrial protein 1
ENSMUSG00000073555	Gm4951	Immunity-related GTPases-like||IRG-type guanine nucleotide-binding (G) domain||P-loop containing nucleoside triphosphate hydrolase
ENSMUSG00000073563	Csnk1g3	Protein kinase, ATP binding site||Serine/threonine-protein kinase, active site||Protein kinase-like domain superfamily||Protein kinase domain||Casein kinase 1 gamma C-terminal
ENSMUSG00000073647	--	--
ENSMUSG00000073802	Cdkn2b	Ankyrin repeat||Ankyrin repeat-containing domain superfamily
ENSMUSG00000073982	Rhog	P-loop containing nucleoside triphosphate hydrolase||Small GTPase||Rho-related GTP-binding protein RhoG||Small GTPase Rho||Small GTP-binding protein domain
ENSMUSG00000074063	Osgin1	OKL38 family||FAD/NAD(P)-binding domain superfamily
ENSMUSG00000074170	Plekhf1	Phafin, PH domain||FYVE zinc finger||Zinc finger, RING/FYVE/PHD-type||PH-like domain superfamily||Zinc finger, FYVE/PHD-type||PKHF1, FYVE domain||Pleckstrin homology domain||Zinc finger, FYVE-related
ENSMUSG00000074182	Znhit6	-||Zinc finger, HIT-type
ENSMUSG00000074373	--	--
ENSMUSG00000074506	--	--
ENSMUSG00000074576	Mocs3	Rhodanese-like domain superfamily||Rhodanese-like domain||Ubiquitin-activating enzyme||THIF-type NAD/FAD binding fold||Adenylyltransferase and sulfurtransferase MOCS3/Uba4||ThiF/MoeB/HesA family
ENSMUSG00000074634	Tmem267	Transmembrane protein 267
ENSMUSG00000074643	Cpne1	C2 domain superfamily||C2 domain||von Willebrand factor A-like domain superfamily||Copine||von Willebrand factor, type A||-||Copine, C-terminal||Copine, C2B domain
ENSMUSG00000074649	BC029722	-
ENSMUSG00000074746	Pdzd8	PDZ domain 6||PDZ domain||PDZ superfamily||C1-like domain superfamily||Synaptotagmin-like mitochondrial-lipid-binding domain||PDZ domain-containing protein 8||Protein kinase C-like, phorbol ester/diacylglycerol-binding domain
ENSMUSG00000074781	Ube2n	-||Ubiquitin-conjugating enzyme E2||Ubiquitin-conjugating enzyme/RWD-like||Ubiquitin-conjugating enzyme, active site
ENSMUSG00000074890	Lcmt2	Galactose oxidase/kelch, beta-propeller||Kelch-type beta propeller||Methyltransferase Ppm1/Ppm2/Tcmp||S-adenosyl-L-methionine-dependent methyltransferase superfamily
ENSMUSG00000074896	Ifit3	Tetratricopeptide repeat||Tetratricopeptide-like helical domain superfamily
ENSMUSG00000074918	Inafm2	TRP-interacting helix, InaF motif
ENSMUSG00000074922	Fam122a	PABIR1/2/3
ENSMUSG00000075000	Nrbf2	Nuclear receptor-binding factor 2||Nuclear receptor-binding factor 2, C-terminal||Nuclear receptor-binding factor 2, MIT domain
ENSMUSG00000075054	Yae1d1	-||Essential protein Yae1, N-terminal||Yae1-like
ENSMUSG00000075327	Zbtb2	BTB/POZ domain||SKP1/BTB/POZ domain superfamily||Zinc finger C2H2 superfamily||Zinc finger C2H2-type
ENSMUSG00000075419	Dolk	Polyprenol kinase family
ENSMUSG00000075576	--	--
ENSMUSG00000075595	Zfp652	Zinc finger C2H2-type||-||Zinc finger C2H2 superfamily
ENSMUSG00000078151	--	--
ENSMUSG00000078606	Gvin2	P-loop containing nucleoside triphosphate hydrolase||Very large inducible GTPASE (VLIG)-type guanine nucleotide-binding (G) domain||Alpha/beta knot methyltransferases||-
ENSMUSG00000078676	Casc3	Protein CASC3||Btz domain
ENSMUSG00000078713	Tomm5	Mitochondrial import receptor subunit TOM5, metazoa||Mitochondrial outer membrane translocase complex, subunit Tom5
ENSMUSG00000078786	BC024978	Actin maturation protease-like
ENSMUSG00000078853	Igtp	P-loop containing nucleoside triphosphate hydrolase||-||IRG-type guanine nucleotide-binding (G) domain||Immunity-related GTPases-like
ENSMUSG00000078920	Ifi47	P-loop containing nucleoside triphosphate hydrolase||-||IRG-type guanine nucleotide-binding (G) domain||Immunity-related GTPases-like
ENSMUSG00000078922	Tgtp1	-||Immunity-related GTPases-like||IRG-type guanine nucleotide-binding (G) domain||P-loop containing nucleoside triphosphate hydrolase
ENSMUSG00000078923	Ube2v1	Ubiquitin-conjugating enzyme E2||Ubiquitin-conjugating enzyme/RWD-like
ENSMUSG00000078941	Ak6	P-loop containing nucleoside triphosphate hydrolase||Histone-fold||Adenylate kinase isoenzyme 6||Transcription initiation factor TAFII31||Dephospho-CoA kinase
ENSMUSG00000078994	Zfp429	Zinc finger C2H2-type||Zinc-finger C2H2-type 11||Krueppel-associated box||Zinc finger C2H2 superfamily||KRAB domain superfamily
ENSMUSG00000079012	Serpina3m	Serpin family||Serpin superfamily||Serpin, conserved site||Serpin superfamily, domain 1||Serpin domain||Serpin superfamily, domain 2
ENSMUSG00000079043	Fastkd5	FAST kinase leucine-rich||FAST kinase-like protein, subdomain 2||RAP domain
ENSMUSG00000079076	--	--
ENSMUSG00000079083	Jrkl	DDE superfamily endonuclease domain||Homeobox-like domain superfamily||Ribonuclease H superfamily||DNA binding HTH domain, Psq-type||HTH CenpB-type DNA-binding domain
ENSMUSG00000079104	Prps1l3	Phosphoribosyltransferase domain||Phosphoribosyltransferase-like||Ribose-phosphate pyrophosphokinase, bacterial-type||Phosphoribosyl pyrophosphate synthetase, conserved site||Ribose-phosphate pyrophosphokinase||Ribose-phosphate pyrophosphokinase, N-terminal domain
ENSMUSG00000079225	--	--
ENSMUSG00000079316	Rab9	Small GTPase||P-loop containing nucleoside triphosphate hydrolase||Rab9||Small GTP-binding protein domain
ENSMUSG00000079334	Naa80	GNAT domain||Acyl-CoA N-acyltransferase||N-alpha-acetyltransferase 80
ENSMUSG00000079469	Pigb	GPI mannosyltransferase||-
ENSMUSG00000079470	Utp14b	Small-subunit processome, Utp14
ENSMUSG00000079505	--	--
ENSMUSG00000079507	H2-Q1	Immunoglobulin C1-set||MHC class I-like antigen recognition-like superfamily||Immunoglobulin/major histocompatibility complex, conserved site||MHC class I, alpha chain, C-terminal||MHC class I-like antigen recognition-like||Immunoglobulin-like domain||Immunoglobulin-like fold||MHC classes I/II-like antigen recognition protein||MHC class I alpha chain, alpha1 alpha2 domains||Immunoglobulin-like do…
ENSMUSG00000079509	Zfx	Transcriptional activator, Zfx / Zfy domain||Zinc finger C2H2 superfamily||Zinc finger C2H2-type
ENSMUSG00000079555	Haus3	HAUS augmin-like complex subunit 3||HAUS augmin-like complex subunit 3, N-terminal||-
ENSMUSG00000079605	Zbtb9	Zinc finger C2H2 superfamily||BTB/POZ domain||SKP1/BTB/POZ domain superfamily||-||Zinc finger C2H2-type
ENSMUSG00000079677	Fdx2	Adrenodoxin, iron-sulphur binding site||Beta-grasp domain superfamily||2Fe-2S ferredoxin-type iron-sulfur binding domain||Adrenodoxin||2Fe-2S ferredoxin-like superfamily
ENSMUSG00000080058	--	--
ENSMUSG00000080242	--	--
ENSMUSG00000080968	--	--
ENSMUSG00000081113	--	--
ENSMUSG00000081121	--	--
ENSMUSG00000081151	--	--
ENSMUSG00000081232	--	--
ENSMUSG00000081553	--	--
ENSMUSG00000081583	--	--
ENSMUSG00000081633	--	--
ENSMUSG00000081650	--	--
ENSMUSG00000081788	--	--
ENSMUSG00000081792	--	--
ENSMUSG00000081871	--	--
ENSMUSG00000082002	--	--
ENSMUSG00000082028	--	--
ENSMUSG00000082308	--	--
ENSMUSG00000082491	--	--
ENSMUSG00000082676	--	--
ENSMUSG00000082820	--	--
ENSMUSG00000082848	--	--
ENSMUSG00000082938	--	--
ENSMUSG00000083012	Fam220a	Protein FAM220A||SIPAR domain
ENSMUSG00000083116	--	--
ENSMUSG00000083261	--	--
ENSMUSG00000083364	--	--
ENSMUSG00000083396	--	--
ENSMUSG00000083405	--	--
ENSMUSG00000083477	--	--
ENSMUSG00000083557	--	--
ENSMUSG00000083736	--	--
ENSMUSG00000083774	--	--
ENSMUSG00000083798	--	--
ENSMUSG00000084878	--	--
ENSMUSG00000084899	--	--
ENSMUSG00000084902	Cdhr18	Cadherin-like superfamily||Cadherin-like||Cadherin
ENSMUSG00000085148	--	--
ENSMUSG00000085208	--	--
ENSMUSG00000085438	--	--
ENSMUSG00000085505	--	--
ENSMUSG00000085667	--	--
ENSMUSG00000085714	--	--
ENSMUSG00000085788	--	--
ENSMUSG00000085795	Zfp703	Transcriptional repressor NocA-like||Zinc finger C2H2-type||-
ENSMUSG00000085826	--	--
ENSMUSG00000085894	--	--
ENSMUSG00000086035	--	--
ENSMUSG00000086213	--	--
ENSMUSG00000086324	--	--
ENSMUSG00000086688	--	--
ENSMUSG00000086693	--	--
ENSMUSG00000086727	4931428L18Rik	RNA recognition motif domain||Nucleotide-binding alpha-beta plait domain superfamily||RNA-binding domain superfamily||Chromatin target of PRMT1 protein, C-terminal
ENSMUSG00000087006	Gm13889	Protein of unknown function DUF4695
ENSMUSG00000087097	--	--
ENSMUSG00000087141	Plcxd2	PLC-like phosphodiesterase, TIM beta/alpha-barrel domain superfamily||PI-PLC X domain-containing protein 1/2/3||Phosphatidylinositol-specific phospholipase C, X domain
ENSMUSG00000087231	--	--
ENSMUSG00000087298	--	--
ENSMUSG00000087341	--	--
ENSMUSG00000087436	--	--
ENSMUSG00000087610	Gm16253	-
ENSMUSG00000087640	--	--
ENSMUSG00000089648	--	--
ENSMUSG00000089675	Ugt1a8	UDP-glucuronosyl/UDP-glucosyltransferase||UDP-glycosyltransferase family, conserved site
ENSMUSG00000089739	Gm20431	Lipid desaturase domain||Ubiquitin-conjugating enzyme/RWD-like||Ubiquitin-conjugating enzyme E2
ENSMUSG00000089782	--	--
ENSMUSG00000089791	--	--
ENSMUSG00000089824	Rbm12	RBM12, RNA recognition motif 4||Nucleotide-binding alpha-beta plait domain superfamily||RNA recognition motif domain||RNA-binding domain superfamily||RBM12, RNA recognition motif 5||RBM12, RNA recognition motif 3||RBM12, RNA recognition motif 1||RBM12, RNA recognition motif 2
ENSMUSG00000089865	Gm44503	-
ENSMUSG00000089935	--	--
ENSMUSG00000089943	Ugt1a5	UDP-glucuronosyl/UDP-glucosyltransferase||UDP-glycosyltransferase family, conserved site
ENSMUSG00000089945	Pakap	Paralemmin||-
ENSMUSG00000089960	Ugt1a1	UDP-glucuronosyl/UDP-glucosyltransferase||UDP-glycosyltransferase family, conserved site
ENSMUSG00000090117	--	--
ENSMUSG00000090118	--	--
ENSMUSG00000090124	Ugt1a7c	-||UDP-glycosyltransferase family, conserved site||UDP-glucuronosyl/UDP-glucosyltransferase
ENSMUSG00000090145	Ugt1a6b	UDP-glucuronosyl/UDP-glucosyltransferase||UDP-glycosyltransferase family, conserved site
ENSMUSG00000090165	Ugt1a10	UDP-glucuronosyl/UDP-glucosyltransferase||UDP-glycosyltransferase family, conserved site
ENSMUSG00000090171	Ugt1a2	UDP-glucuronosyl/UDP-glucosyltransferase||UDP-glycosyltransferase family, conserved site
ENSMUSG00000090175	Ugt1a9	UDP-glucuronosyl/UDP-glucosyltransferase||UDP-glycosyltransferase family, conserved site
ENSMUSG00000090389	--	--
ENSMUSG00000090394	4930523C07Rik	Uncharacterized protein KIAA0040-like
ENSMUSG00000090570	--	--
ENSMUSG00000090946	Ccdc71l	Coiled-coil domain-containing protein 71/71L
ENSMUSG00000091021	--	--
ENSMUSG00000091216	--	--
ENSMUSG00000091329	--	--
ENSMUSG00000091337	Eid1	EP300-interacting inhibitor of differentiation
ENSMUSG00000091474	2610021A01Rik	Zinc finger C2H2 superfamily||Krueppel-associated box||KRAB domain superfamily||Zinc finger C2H2-type
ENSMUSG00000091509	--	--
ENSMUSG00000091514	--	--
ENSMUSG00000091623	--	--
ENSMUSG00000091931	Gon7	EKC/KEOPS complex subunit GON7, metazoa
ENSMUSG00000092118	Fancf	Fanconi anemia group F protein||FANCF, C-terminal domain superfamily
ENSMUSG00000092124	--	--
ENSMUSG00000092187	--	--
ENSMUSG00000092220	--	--
ENSMUSG00000092223	--	--
ENSMUSG00000092232	Gm20521	Apoptosis regulator, Bcl-2 protein, BH4||Apoptosis regulator, Bcl-W||Bcl-2-like superfamily||Apoptosis regulator, Bcl-2, BH1 motif, conserved site||Bcl-2, Bcl-2 homology region 1-3||RNA recognition motif domain||Nucleotide-binding alpha-beta plait domain superfamily||Apoptosis regulator, Bcl-2, BH4 motif, conserved site||Bcl2-like||RNA-binding domain superfamily||Bcl-2 family
ENSMUSG00000092241	--	--
ENSMUSG00000092274	--	--
ENSMUSG00000092341	--	--
ENSMUSG00000092386	--	--
ENSMUSG00000092417	Gpank1	G patch domain and ankyrin repeat-containing protein 1||Ankyrin repeat-containing domain superfamily||Ankyrin repeat||G-patch domain||-
ENSMUSG00000092534	--	--
ENSMUSG00000092541	Gm20537	-
ENSMUSG00000092595	--	--
ENSMUSG00000093378	--	--
ENSMUSG00000093701	Gm21970	Interferon/interleukin receptor domain||-||Fibronectin type III||Immunoglobulin-like fold||Fibronectin type III superfamily
ENSMUSG00000093752	Gm20716	-
ENSMUSG00000094090	--	--
ENSMUSG00000094374	--	--
ENSMUSG00000094410	Zbed6	HAT, C-terminal dimerisation domain||Zinc finger C2H2 superfamily||Ribonuclease H-like superfamily||Zinc finger, BED-type
ENSMUSG00000094441	Zfp955a	Zinc finger C2H2-type||KRAB domain superfamily||Krueppel-associated box||Zinc finger C2H2 superfamily
ENSMUSG00000094483	Purb	Purine-rich element binding protein family
ENSMUSG00000094597	--	--
ENSMUSG00000094870	Zfp131	Zinc finger C2H2 superfamily||BTB/POZ domain||SKP1/BTB/POZ domain superfamily||-||Zinc finger C2H2-type
ENSMUSG00000095098	Ccdc85b	-||CCDC85 family
ENSMUSG00000096210	H1f0	Winged helix DNA-binding domain superfamily||Linker histone H1/H5||Winged helix-like DNA-binding domain superfamily||Linker histone H1/H5, domain H15
ENSMUSG00000096458	Moap1	Paraneoplastic antigen Ma
ENSMUSG00000096740	Lbhd1	LBH domain||LBH domain containing protein
ENSMUSG00000096957	--	--
ENSMUSG00000097000	--	--
ENSMUSG00000097099	--	--
ENSMUSG00000097439	--	--
ENSMUSG00000097533	--	--
ENSMUSG00000097654	--	--
ENSMUSG00000097724	--	--
ENSMUSG00000097750	--	--
ENSMUSG00000097893	--	--
ENSMUSG00000098134	Rnf113a2	Zinc finger, RING-type||Zinc finger, CCCH-type superfamily||Zinc finger, CCCH-type||Pre-mRNA-splicing factor CWC24-like||Zinc finger, RING/FYVE/PHD-type||Zinc finger, RING-type, conserved site
ENSMUSG00000098302	--	--
ENSMUSG00000098530	Gm28051	EKC/KEOPS complex subunit GON7, metazoa
ENSMUSG00000098650	Commd1b	COMM domain||COMM domain-containing protein 1||COMMD1 N-terminal domain
ENSMUSG00000098739	--	--
ENSMUSG00000098923	Tmem185b	Transmembrane Fragile-X-F-associated protein
ENSMUSG00000098934	--	--
ENSMUSG00000098950	Gm28036	-||Nucleotide-binding alpha-beta plait domain superfamily
ENSMUSG00000098985	--	--
ENSMUSG00000099041	Gm28035	-
ENSMUSG00000099241	--	--
ENSMUSG00000099377	--	--
ENSMUSG00000099634	--	--
ENSMUSG00000099647	--	--
ENSMUSG00000099796	--	--
ENSMUSG00000099803	--	--
ENSMUSG00000099851	--	--
ENSMUSG00000099908	Gm28539	-
ENSMUSG00000100113	--	--
ENSMUSG00000100347	--	--
ENSMUSG00000100691	--	--
ENSMUSG00000100969	--	--
ENSMUSG00000101013	--	--
ENSMUSG00000101152	Gm28305	Tetratricopeptide repeat||Aminoglycoside phosphotransferase||Protein kinase-like domain superfamily||Tetratricopeptide-like helical domain superfamily
ENSMUSG00000101304	--	--
ENSMUSG00000101523	--	--
ENSMUSG00000101585	--	--
ENSMUSG00000101589	--	--
ENSMUSG00000101970	--	--
ENSMUSG00000102038	--	--
ENSMUSG00000102425	--	--
ENSMUSG00000102595	--	--
ENSMUSG00000102725	--	--
ENSMUSG00000102805	Gm37240	AH/BAR domain superfamily||Arfaptin homology (AH) domain||Arfaptin family
ENSMUSG00000102836	Gm38666	Cadherin, C-terminal catenin-binding domain
ENSMUSG00000102976	Zc3h11a	Zinc finger, CCCH-type superfamily||Zinc finger, CCCH-type||Zinc-finger CCCH domain||-
ENSMUSG00000103041	--	--
ENSMUSG00000103125	Gm37388	Cadherin, C-terminal catenin-binding domain
ENSMUSG00000103458	Gm37013	Cadherin-like||Cadherin-like superfamily||Cadherin, C-terminal catenin-binding domain||Cadherin conserved site||Cadherin, N-terminal
ENSMUSG00000103649	--	--
ENSMUSG00000103921	--	--
ENSMUSG00000103975	--	--
ENSMUSG00000104218	--	--
ENSMUSG00000104523	--	--
ENSMUSG00000105124	--	--
ENSMUSG00000105509	--	--
ENSMUSG00000105704	--	--
ENSMUSG00000105987	--	--
ENSMUSG00000106496	--	--
ENSMUSG00000106831	--	--
ENSMUSG00000107068	Gm42742	PTIP-associated protein 1
ENSMUSG00000107476	--	--
ENSMUSG00000108518	--	--
ENSMUSG00000109093	--	--
ENSMUSG00000109472	--	--
ENSMUSG00000109489	--	--
ENSMUSG00000109894	--	--
ENSMUSG00000109901	Chmp1b	Snf7 family
ENSMUSG00000109941	Exosc6	PNPase/RNase PH domain superfamily||Exoribonuclease, PH domain 2 superfamily||Exoribonuclease, phosphorolytic domain 1||Ribosomal protein S5 domain 2-type fold
ENSMUSG00000110136	Gm45785	BET1, SNARE domain||Target SNARE coiled-coil homology domain
ENSMUSG00000110230	--	--
ENSMUSG00000110715	--	--
ENSMUSG00000111282	--	--
ENSMUSG00000111368	--	--
ENSMUSG00000111403	--	--
ENSMUSG00000111497	Gm38431	-
ENSMUSG00000111548	--	--
ENSMUSG00000111692	Gm49373	-
ENSMUSG00000112437	--	--
ENSMUSG00000112593	--	--
ENSMUSG00000113030	--	--
ENSMUSG00000113149	Gm49383	-
ENSMUSG00000113224	--	--
ENSMUSG00000113255	Tes3-ps	UBA-like superfamily||Defective-in-cullin neddylation protein||Potentiating neddylation domain||DCN1-like, PONY binding domain
ENSMUSG00000113491	--	--
ENSMUSG00000113701	--	--
ENSMUSG00000113786	Gm49384	-
ENSMUSG00000114113	--	--
ENSMUSG00000114255	--	--
ENSMUSG00000114369	--	--
ENSMUSG00000114470	Gm49395	-
ENSMUSG00000114726	--	--
ENSMUSG00000114945	--	--
ENSMUSG00000115284	--	--
ENSMUSG00000115463	Gm49356	-
ENSMUSG00000115808	--	--
ENSMUSG00000115868	--	--
ENSMUSG00000116347	Gm49416	Uncharacterized protein C11orf98
ENSMUSG00000116640	--	--
ENSMUSG00000116771	--	--
ENSMUSG00000116995	--	--
ENSMUSG00000117081	Gm49948	Immunoglobulin-like domain superfamily||Immunoglobulin superfamily member 5||Immunoglobulin-like fold||Immunoglobulin I-set||Immunoglobulin subtype
ENSMUSG00000117269	--	--
ENSMUSG00000117284	Gm7072	Zinc finger C2H2 superfamily||Krueppel-associated box||KRAB domain superfamily||Zinc finger C2H2-type
ENSMUSG00000117310	Ptp4a1	-||Dual specificity protein phosphatase domain||Dual specificity phosphatase, catalytic domain||Protein-tyrosine phosphatase-like||Tyrosine-specific protein phosphatases domain||Protein-tyrosine phosphatase, catalytic
ENSMUSG00000117328	--	--
ENSMUSG00000117393	--	--
ENSMUSG00000117739	--	--
ENSMUSG00000117748	Derpc	-
ENSMUSG00000117757	--	--
ENSMUSG00000117771	--	--
ENSMUSG00000117819	Gm50253	-
ENSMUSG00000117873	Gm45928	-||DNA polymerase delta, subunit 4
ENSMUSG00000117981	--	--
ENSMUSG00000118007	--	--
ENSMUSG00000118332	Fam220a	Small integral membrane protein 10||Protein FAM220A||-||SIPAR domain
ENSMUSG00000118353	--	--
ENSMUSG00000118491	Gm44505	-
ENSMUSG00000118537	Shld3	Shieldin complex subunit 3
ENSMUSG00000119584	--	--
ENSMUSG00000120166	Zfp33b	Zinc finger C2H2-type||Transcription factor Sp4-like||Zinc finger C2H2 superfamily||Krueppel-associated box||KRAB domain superfamily
ENSMUSG00000120369	--	--
ENSMUSG00000120701	--	--
ENSMUSG00000120945	--	--
ENSMUSG00000120992	--	--
ENSMUSG00000121093	--	--
ENSMUSG00000121135	--	--
ENSMUSG00000121189	--	--
ENSMUSG00000121227	--	--
